# Supplementary material for: PLK1 inhibition dampens NLRP3 inflammasome–elicited response in inflammatory disease models
Source: J Clin Invest. 2023 Nov 1;133(21):e162129. doi: 10.1172/JCI162129 (PMC10617773; doi:10.1172/JCI162129)
Supplement: Supplemental table 1 [file jci-133-162129-s189.xlsx]

## Sheet: Index
Index	Supplementary Table 1. List of PLK1 interactome in NLRP3 inflammasome pathway
Supp T1.1	Full Protein list in the groups of Activated BASU (BT), Primed BASU (BUT), Activated BASU-PLK1 (PT) and Primed BASU-PLK1 (PUT).
Supp T1.2	Uniprot reviewed mouse proteins' list (updates on 03/2021).
Supp T1.3	Interactome comparison in groups of Activated BASU-PLK1 (PT) vs Primed BASU-PLK1 (PUT): list of differential binding protein after batch correction (Fig. 3e).
Supp T1.4	Principal component analysis (PCA): PCs for groups of Activated BASU (BT), Primed BASU (BUT), Activated BASU-PLK1 (PT) and Primed BASU-PLK1 (PUT) after batch correction and log2 normalisation (Fig. S5b).
Supp T1.5	Normalised intensity (after removing batch effect & PLK1 normalisation) in groups of Activated BASU-PLK1 (PT) & Primed BASU-PLK1 (PUT) (Fig. S5c).
Supp T1.6	Subcellular localisation of interacting proteins in the groups of Activated BASU-PLK1 (PT) & Primed BASU-PLK1 (PUT) (999 valid proteins)(Fig. S5d).
Supp T1.7	Proteins relating to microtubule using Ensembl Gene Ontology in the groups of Activated BASU-PLK1 (PT) vs Primed BASU-PLK1 (PUT) (Fig. S5e).

## Sheet: ST1.1
ST1: Full protein list with intensities in each conditions and plexes.
Proteins.Unique.Sequence.ID	Checked	Protein.FDR.Confidence..Combined	Master	Accession	Description	Exp..q.value..Combined	Sum.PEP.Score	Coverage....	X..Peptides	X..PSMs	X..Unique.Peptides	X..AAs	MW..kDa.	calc..pI	Score.Mascot..A5.Mascot	Score.Mascot..B5.Mascot	Score.Mascot..C5.Mascot	X..Peptides..by.Search.Engine...A5.Mascot	X..Peptides..by.Search.Engine...B5.Mascot	X..Peptides..by.Search.Engine...C5.Mascot	X..Razor.Peptides	BUT_1	BT_1	PUT_1	PT_1	PT_2	PUT_2	BT_2	BUT_2	BT_3	PUT_3	PT_3	BUT_3	X..Protein.Groups	GeneSymbol
-9.22229e+18	FALSE	High	IsMasterProtein	E9PZ97	Bloom syndrome protein homolog OS=Mus musculus OX=10090 GN=Blm PE=1 SV=1	0	13.559	3	4	7	4	1419	158.7	7.33	54	18	0	4	2	1	0	770.3	680.2	247.3	557.8	252.4	166.7	333.4	356.3	639.6	54.4	248.1	132.4	1	Blm
-9.21897e+18	FALSE	High	IsMasterProteinCandidate	Q8CAQ8-5	Isoform 5 of MICOS complex subunit Mic60 OS=Mus musculus OX=10090 GN=Immt	0	30.693	14	12	16	12	790	87.6	7.42	57	40	57	6	7	3	0	916.8	545.2	458.9	943.8	1339.7	935.8	965.2	1137	617.1	463.9	710.2	615	1	Immt
-9.21807e+18	FALSE	High	None	O35945	Aldehyde dehydrogenase, cytosolic 1 OS=Mus musculus OX=10090 GN=Aldh1a7 PE=1 SV=1	0.001	3.077	2	1	3	1	501	54.6	7.71	41	41	41	1	1	1	0	457.6	463.9	200.2	544.6	577.4	358.8	507.7	489.3	1184.5	390.9	645.7	450.8	1	Aldh1a7
-9.21447e+18	FALSE	High	None	Q9WU01	KH domain-containing, RNA-binding, signal transduction-associated protein 2 OS=Mus musculus OX=10090 GN=Khdrbs2 PE=1 SV=1	0	5.454	5	2	5	2	349	38.8	6.48	50	58	39	2	2	1	0	389.7	460.2	262.3	472.6	375.5	214.4	403	283.5	289.5	105	214.6	159.7	1	Khdrbs2
-9.21403e+18	FALSE	High	None	A0A087WNY6	TAR DNA-binding protein 43 (Fragment) OS=Mus musculus OX=10090 GN=Tardbp PE=1 SV=1	0	20.632	41	4	10	4	88	9.9	8.53	157	119	130	4	3	3	0	312.3	962	237.8	1545.9	1997.8	370	1140	459.7	1320.5	319.3	1662.9	367.1	1	Tardbp
-9.21282e+18	FALSE	High	None	D3Z2H7	Catenin delta-1 OS=Mus musculus OX=10090 GN=Ctnnd1 PE=1 SV=1	0	39.667	20	9	17	9	609	67.9	8.13	108	78	94	4	5	7	0	450.6	1694.3	160.6	1189.1	988.2	180.6	1559.7	361.3	2990.5	444.5	1672.9	780.9	1	Ctnnd1
-9.21219e+18	FALSE	High	IsMasterProteinCandidate	Q80YV2-2	Isoform 2 of Nuclear-interacting partner of ALK OS=Mus musculus OX=10090 GN=Zc3hc1	0.001	3.486	2	1	1	1	481	52.8	5.24	39	NA	NA	1	NA	NA	0	69.4	294.9	41.8	216	NA	NA	NA	NA	NA	NA	NA	NA	1	Zc3hc1
-9.21191e+18	FALSE	High	IsMasterProteinCandidate	Q8R2Q4-3	Isoform 3 of Ribosome-releasing factor 2, mitochondrial OS=Mus musculus OX=10090 GN=Gfm2	0	27.902	15	8	14	8	752	83.1	7.14	120	49	142	4	5	5	0	244.8	603	145.7	447.2	332.1	167.8	461.5	217.8	2495.7	310.6	819.1	462.2	1	Gfm2
-9.21094e+18	FALSE	High	IsMasterProtein	G3UWX1	Replication factor C subunit 1 OS=Mus musculus OX=10090 GN=Rfc1 PE=1 SV=2	0	42.625	14	15	23	15	1145	127.5	9.31	53	106	101	7	10	6	0	675.7	1554.2	306.7	1271.6	2207.7	878.9	3125.1	1187.8	2212.3	289	1280.3	531.7	1	Rfc1
-9.20901e+18	FALSE	High	IsMasterProtein	P70268	Serine/threonine-protein kinase N1 OS=Mus musculus OX=10090 GN=Pkn1 PE=1 SV=3	0	33.558	10	8	19	8	946	104.3	6.27	169	107	106	8	5	4	0	698.1	952.5	322.5	1272.6	770	263.1	551.8	351.4	769.8	456.2	831.8	453.7	1	Pkn1
-9.20813e+18	FALSE	High	IsMasterProtein	Q60949	TBC1 domain family member 1 OS=Mus musculus OX=10090 GN=Tbc1d1 PE=1 SV=3	0.009	2.19	1	1	1	1	1255	141.9	7.24	0	NA	NA	1	NA	NA	0	103.8	84.7	41.8	113.1	NA	NA	NA	NA	NA	NA	NA	NA	1	Tbc1d1
-9.20018e+18	FALSE	Medium	IsMasterProtein	E9Q6A6	Collagen alpha-6(VI) chain OS=Mus musculus OX=10090 GN=Col6a6 PE=1 SV=2	0.024	1.764	0	1	1	1	2265	246.3	6.9	NA	NA	28	NA	NA	1	0	NA	NA	NA	NA	NA	NA	NA	NA	460.7	49.1	190.6	97.3	1	Col6a6
-9.19822e+18	FALSE	High	IsMasterProtein	O08715	A-kinase anchor protein 1, mitochondrial OS=Mus musculus OX=10090 GN=Akap1 PE=1 SV=4	0	10.994	7	4	5	4	857	92.1	5.02	0	25	0	1	2	2	0	49.5	88	35.2	91.8	169.7	86	234.2	138	407.7	131.6	228.4	220.4	1	Akap1
-9.19599e+18	FALSE	High	IsMasterProtein	P45952	Medium-chain specific acyl-CoA dehydrogenase, mitochondrial OS=Mus musculus OX=10090 GN=Acadm PE=1 SV=1	0	21.373	16	6	9	6	421	46.5	8.37	75	26	44	5	2	2	0	265.8	387.9	316.3	537.8	410.1	187.2	376.4	190	429	244.1	305.4	173.1	1	Acadm
-9.19454e+18	FALSE	High	None	A0A140LJH1	Glutamine--tRNA ligase OS=Mus musculus OX=10090 GN=Qars PE=1 SV=1	0	14.287	41	3	7	3	100	11.1	10.78	50	115	63	2	3	2	0	259.2	195.7	113.4	333.7	298.7	164.2	210.3	262.3	261.8	152.5	280.2	214	1	Qars
-9.19367e+18	FALSE	High	None	P25799-7	Isoform 7 of Nuclear factor NF-kappa-B p105 subunit OS=Mus musculus OX=10090 GN=Nfkb1	0.001	3.216	6	2	3	2	417	44	4.94	0	NA	0	2	NA	1	0	195.2	233.6	86.4	313.6	NA	NA	NA	NA	328.5	77.4	300.3	108.1	1	Nfkb1
-9.19216e+18	FALSE	High	None	E9Q2B2	Nuclear receptor corepressor 1 OS=Mus musculus OX=10090 GN=Ncor1 PE=1 SV=1	0	39.217	5	9	17	9	2386	263.9	7.31	145	155	112	7	6	4	0	692.6	1022.2	191.4	637.4	983	346.9	1386.5	856.7	1945	248.9	964.7	837.7	1	Ncor1
-9.18959e+18	FALSE	High	IsMasterProtein	Q9DCC5	Cbx3 protein OS=Mus musculus OX=10090 GN=Cbx3 PE=1 SV=1	0	11.263	15	2	4	2	183	20.8	5.33	33	31	48	1	2	1	0	94.5	349.4	57.5	168.4	416	203.6	744.9	275.6	416.7	91.3	227.8	128.8	1	Cbx3
-9.18677e+18	FALSE	High	None	P31254	Ubiquitin-like modifier-activating enzyme 1 Y OS=Mus musculus OX=10090 GN=Uba1y PE=1 SV=2	0	12.901	3	3	5	3	1058	118	5.55	35	60	45	1	2	2	0	216.7	349.1	146.6	469	363.2	164.3	293.7	243.7	562.1	231.3	567.4	312.4	1	Uba1y
-9.18339e+18	FALSE	High	IsMasterProtein	Q99LC5	Electron transfer flavoprotein subunit alpha, mitochondrial OS=Mus musculus OX=10090 GN=Etfa PE=1 SV=2	0	79.075	55	14	45	14	333	35	8.38	503	346	319	13	12	10	0	1392.2	3394.4	954.2	3169.4	2460.9	1000.8	2954.8	1052.2	6227.9	856.8	2393.9	944.9	1	Etfa
-9.17746e+18	FALSE	High	None	A0A087WRB4	Tubulin alpha-4A chain (Fragment) OS=Mus musculus OX=10090 GN=Tuba4a PE=1 SV=1	0	22.674	63	6	16	2	100	11.1	4.98	114	75	80	5	4	5	0	44.4	88.1	42.7	156.2	NA	NA	NA	NA	148.2	61.6	220.1	45.4	1	Tuba4a
-9.17701e+18	FALSE	Medium	IsMasterProtein	D3YVU3	Centrosomal protein of 164 kDa OS=Mus musculus OX=10090 GN=Cep164 PE=1 SV=1	0.049	1.258	1	1	1	1	1333	149.5	5.6	0	NA	NA	1	NA	NA	0	227.2	112.2	77	210.4	NA	NA	NA	NA	NA	NA	NA	NA	1	Cep164
-9.17364e+18	FALSE	High	IsMasterProtein	Q61584	Fragile X mental retardation syndrome-related protein 1 OS=Mus musculus OX=10090 GN=Fxr1 PE=1 SV=2	0	52.103	25	14	31	11	677	76.2	6.98	206	182	164	11	10	10	3	2103.9	1701.8	611.8	1957.5	2330.7	995.2	1974.1	2740.4	2085.6	644.4	1692.7	1633.3	1	Fxr1
-9.17279e+18	FALSE	Medium	IsMasterProtein	Q9EPF5	Olfactory receptor 703 OS=Mus musculus OX=10090 GN=Olfr703 PE=3 SV=1	0.022	1.807	2	1	3	1	319	35.5	7.9	33	32	29	1	1	1	0	120.5	68.2	151.3	132.8	138.8	224.6	74.1	128.1	279.2	331.7	217.8	196.3	1	Olfr703
-9.1717e+18	FALSE	Medium	IsMasterProtein	Q6P4S8	Integrator complex subunit 1 OS=Mus musculus OX=10090 GN=Ints1 PE=1 SV=2	0.021	1.82	1	1	1	1	2195	245	6.28	20	NA	NA	1	NA	NA	0	45.6	41.4	21.1	46.3	NA	NA	NA	NA	NA	NA	NA	NA	1	Ints1
-9.17056e+18	FALSE	High	None	A0A0G2JGL6	Fragile X mental retardation syndrome-related protein 1 (Fragment) OS=Mus musculus OX=10090 GN=Fxr1 PE=1 SV=1	0	5.047	10	1	3	1	133	15.4	5.87	55	0	32	1	1	1	0	71.4	106	34.1	104.1	64.5	27.9	64.8	58.8	75.4	22.1	74.8	41.2	1	Fxr1
-9.17051e+18	FALSE	High	IsMasterProtein	Q31125	Zinc transporter SLC39A7 OS=Mus musculus OX=10090 GN=Slc39a7 PE=1 SV=2	0.001	3.122	3	1	1	1	476	50.6	6.87	NA	NA	0	NA	NA	1	0	NA	NA	NA	NA	NA	NA	NA	NA	287.6	87.9	142.9	137.6	1	Slc39a7
-9.15912e+18	FALSE	Medium	None	Q03141	MAP/microtubule affinity-regulating kinase 3 OS=Mus musculus OX=10090 GN=Mark3 PE=1 SV=2	0.034	1.575	1	1	1	1	753	84.3	9.51	0	NA	NA	1	NA	NA	0	46.9	56	31.2	72.1	NA	NA	NA	NA	NA	NA	NA	NA	1	Mark3
-9.15802e+18	FALSE	High	None	A0A0G2JDV6	Ubiquitin associated protein 2-like, isoform CRA_g OS=Mus musculus OX=10090 GN=Ubap2l PE=1 SV=1	0	72.054	18	12	34	12	1067	112.4	6.6	377	274	306	11	8	10	0	2001.9	4469.1	359.4	1878.2	935.2	293.7	2397.4	1040.7	4461.3	440.9	1507.2	1420.3	1	Ubap2l
-9.15247e+18	FALSE	Medium	IsMasterProteinCandidate	Q80UU1-2	Isoform 2 of Ankyrin repeat and zinc finger domain-containing protein 1 OS=Mus musculus OX=10090 GN=Ankzf1	0.012	2.021	8	1	2	1	223	23.9	5.58	0	26	NA	1	1	NA	0	18.3	41.2	15.6	45.8	53.8	46.2	61.6	53.9	NA	NA	NA	NA	1	Ankzf1
-9.15003e+18	FALSE	High	None	P53026	60S ribosomal protein L10a OS=Mus musculus OX=10090 GN=Rpl10a PE=1 SV=3	0	19.914	22	4	11	4	217	24.9	9.98	64	48	33	4	3	2	0	809.2	893	565.6	1010.8	782.3	565.4	636.8	609.8	543.5	361.7	485.2	370.1	1	Rpl10a
-9.14911e+18	FALSE	High	IsMasterProtein	P12970	60S ribosomal protein L7a OS=Mus musculus OX=10090 GN=Rpl7a PE=1 SV=2	0	82.808	54	17	39	17	266	30	10.56	262	221	208	15	13	11	0	2579.6	3147.9	1723.6	5819.3	5137.5	2054.7	2926.1	2228.7	3320.4	1673.6	4719.2	1837.3	1	Rpl7a
-9.14822e+18	FALSE	High	IsMasterProtein	P46467	Vacuolar protein sorting-associated protein 4B OS=Mus musculus OX=10090 GN=Vps4b PE=1 SV=2	0	24.827	22	8	10	8	444	49.4	7.11	65	58	26	3	5	2	0	239.5	1061.9	172	901	623.7	177.3	821.4	275.4	303.8	66.9	203.7	116	1	Vps4b
-9.1476e+18	FALSE	High	None	Q3U0U2	E3 ubiquitin-protein ligase RNF213 OS=Mus musculus OX=10090 GN=Rnf213 PE=1 SV=1	0	27.311	19	6	17	6	312	35.9	5.44	124	144	113	5	5	5	0	1284.3	1773.8	634.4	2226.8	1860.4	888.8	1607.5	1013.5	1010.5	502.2	1001.5	566.2	1	Rnf213
-9.1452e+18	FALSE	High	IsMasterProtein	G3X8Y8	Toll-like receptor 2 OS=Mus musculus OX=10090 GN=Tlr2 PE=1 SV=1	0.001	2.661	2	1	1	1	784	89.4	6.64	NA	NA	19	NA	NA	1	0	NA	NA	NA	NA	NA	NA	NA	NA	29.2	18.1	25.3	14.9	1	Tlr2
-9.13989e+18	FALSE	High	None	A2AQC8	Nuclear factor of activated T-cells c2 isoform IA-IIL-VIIa OS=Mus musculus OX=10090 GN=Nfatc2 PE=1 SV=1	0	16.448	13	5	7	5	653	69.9	8.44	95	32	51	3	2	2	0	119.5	218.4	55.8	182.8	300.9	109.4	311.6	149.5	459.9	104.1	344.9	134	1	Nfatc2
-9.13983e+18	FALSE	High	IsMasterProteinCandidate	O35226-3	Isoform Rpn10C of 26S proteasome non-ATPase regulatory subunit 4 OS=Mus musculus OX=10090 GN=Psmd4	0	5.079	4	1	1	1	368	39.6	5.07	NA	26	NA	NA	1	NA	0	NA	NA	NA	NA	NA	NA	NA	NA	NA	NA	NA	NA	1	Psmd4
-9.13939e+18	FALSE	Medium	IsMasterProtein	Q80TN7	Neuron navigator 3 OS=Mus musculus OX=10090 GN=Nav3 PE=1 SV=2	0.049	1.257	0	1	1	1	2359	252.1	8.76	NA	NA	28	NA	NA	1	0	NA	NA	NA	NA	NA	NA	NA	NA	1052	290.6	559.3	345.3	1	Nav3
-9.13266e+18	FALSE	High	IsMasterProtein	F8WIK5	Pleckstrin homology domain-containing family A member 2 (Fragment) OS=Mus musculus OX=10090 GN=Plekha2 PE=1 SV=8	0	17.617	18	5	10	5	336	37.5	8.95	59	83	29	4	3	3	0	273.5	691	114.9	706	937.7	223.8	1038.6	310.9	628.2	121.6	436.1	152.8	1	Plekha2
-9.13176e+18	FALSE	Medium	IsMasterProtein	Q5FWX7	Oxysterol-binding protein OS=Mus musculus OX=10090 GN=Osbpl9 PE=1 SV=1	0.049	1.274	2	1	1	1	626	70.1	6.05	NA	36	NA	NA	1	NA	0	NA	NA	NA	NA	88.3	59.1	77.9	97.4	NA	NA	NA	NA	1	Osbpl9
-9.12844e+18	FALSE	High	IsMasterProtein	Q3UQ44	Ras GTPase-activating-like protein IQGAP2 OS=Mus musculus OX=10090 GN=Iqgap2 PE=1 SV=2	0	60.19	13	15	32	12	1575	180.4	5.64	148	117	137	10	12	10	0	452.9	1245.6	210.9	811.4	1867.3	585.3	3049.6	841.5	2193.8	325	1176.5	530	1	Iqgap2
-9.12655e+18	FALSE	High	None	Q80X50-4	Isoform 4 of Ubiquitin-associated protein 2-like OS=Mus musculus OX=10090 GN=Ubap2l	0	85.366	20	14	40	14	1105	116.8	6.54	404	295	330	13	10	12	0	2280.2	5037	455.7	2210	1258.1	441.7	3150.1	1408.5	4944.1	510	1688.9	1590.3	1	Ubap2l
-9.12023e+18	FALSE	High	None	Q8BH59	Calcium-binding mitochondrial carrier protein Aralar1 OS=Mus musculus OX=10090 GN=Slc25a12 PE=1 SV=1	0.001	2.763	3	2	2	2	677	74.5	8.25	0	NA	0	1	NA	1	0	170	114.2	95.1	172.5	NA	NA	NA	NA	48.9	24.5	46	41.2	1	Slc25a12
-9.11966e+18	FALSE	Medium	IsMasterProtein	G3UW83	Nuclear factor of kappa light polypeptide gene enhancer in B-cells inhibitor-like 2 OS=Mus musculus OX=10090 GN=Tonsl PE=1 SV=1	0.022	1.801	1	1	2	1	1363	151	6.05	0	NA	0	1	NA	1	0	108.7	454.3	70.7	300	NA	NA	NA	NA	942.6	148.3	474.7	211.1	1	Tonsl
-9.11899e+18	FALSE	High	IsMasterProtein	A0A1W2P7B7	T-complex protein 1 subunit beta (Fragment) OS=Mus musculus OX=10090 GN=Cct2 PE=1 SV=1	0.01	2.182	5	1	1	1	217	22.9	6.06	33	NA	NA	1	NA	NA	0	68.6	78.1	18.6	135.7	NA	NA	NA	NA	NA	NA	NA	NA	1	Cct2
-9.11895e+18	FALSE	Medium	None	J3QNR8	Tripartite motif-containing 34B OS=Mus musculus OX=10090 GN=Trim34b PE=4 SV=1	0.014	1.931	2	1	1	1	485	55.7	8.03	NA	0	NA	NA	1	NA	0	NA	NA	NA	NA	273.8	138.6	164.4	167.5	NA	NA	NA	NA	1	Trim34b
-9.11761e+18	FALSE	High	None	Q6NZD2	Sorting nexin 1 OS=Mus musculus OX=10090 GN=Snx1 PE=1 SV=1	0	9.075	4	2	6	2	521	58.8	5.26	64	59	83	1	2	2	0	186.1	130.9	106.5	169.3	198.9	112.9	175.5	281	303	128.2	230.7	300.4	1	Snx1
-9.11706e+18	FALSE	High	IsMasterProtein	Q8BG81	Polymerase delta-interacting protein 3 OS=Mus musculus OX=10090 GN=Poldip3 PE=1 SV=1	0	11.434	10	4	7	4	420	46.1	10.05	49	0	66	3	3	1	0	357	784.8	82.2	520.6	329.2	128.8	419.2	219.7	280.1	32	113.6	58	1	Poldip3
-9.11209e+18	FALSE	High	None	D3Z6S0	Actin-related protein 2/3 complex subunit 1B (Fragment) OS=Mus musculus OX=10090 GN=Arpc1b PE=1 SV=1	0	13.847	30	1	3	1	56	6.5	7.55	57	0	56	1	1	1	0	25.2	29	7.1	36.4	253.7	81.7	221.1	103.8	39.6	21.1	35.4	19	1	Arpc1b
-9.11195e+18	FALSE	High	None	A0A0A6YWB0	Muscleblind-like protein 1 OS=Mus musculus OX=10090 GN=Mbnl1 PE=1 SV=1	0	20.759	25	8	14	8	347	37.8	8.75	71	87	64	5	5	4	0	406.7	2031.5	270.7	2371.5	2491.1	353.8	2450.3	406.6	2221	273.4	1962.4	293.7	1	Mbnl1
-9.11162e+18	FALSE	High	None	F6W0G8	Methionine--tRNA ligase, cytoplasmic (Fragment) OS=Mus musculus OX=10090 GN=Mars PE=1 SV=2	0	12.303	28	4	9	4	184	19.8	9.74	56	22	47	4	2	3	0	954.7	824.5	529.5	1450.8	520.7	245.6	360.4	358.8	850.1	423.1	956.4	771.6	1	Mars
-9.10314e+18	FALSE	High	IsMasterProtein	Q8BMA6	Signal recognition particle subunit SRP68 OS=Mus musculus OX=10090 GN=Srp68 PE=1 SV=2	0	23.195	16	7	12	7	625	70.5	8.57	31	88	75	5	3	4	0	753.1	1273	424	1258.4	604.9	289.6	708.5	422.8	1129.5	379.9	806.8	578.9	1	Srp68
-9.09901e+18	FALSE	Medium	IsMasterProtein	A0A0N4SUU0	Pleckstrin homology domain-containing, family A member 5 (Fragment) OS=Mus musculus OX=10090 GN=Plekha5 PE=1 SV=1	0.04	1.39	1	1	1	1	956	108.5	8.84	NA	NA	0	NA	NA	1	0	NA	NA	NA	NA	NA	NA	NA	NA	202.4	161.8	173	284.9	1	Plekha5
-9.09898e+18	FALSE	High	IsMasterProteinCandidate	Q99J72-4	Isoform 4 of DNA dC->dU-editing enzyme APOBEC-3 OS=Mus musculus OX=10090 GN=Apobec3	0	15.079	14	5	8	5	407	48.6	9.13	99	81	49	4	2	2	0	562.7	735.1	293.1	745	484.3	236.5	459.2	325.6	460.3	214.6	380.4	302.4	1	Apobec3
-9.08865e+18	FALSE	High	IsMasterProtein	P70670	Nascent polypeptide-associated complex subunit alpha, muscle-specific form OS=Mus musculus OX=10090 GN=Naca PE=1 SV=2	0	8.762	1	2	3	2	2187	220.4	9.35	49	35	32	1	1	1	0	48.1	61.9	20.8	53.1	40	33.1	66	66.6	60	33	29.9	63.5	1	Naca
-9.08255e+18	FALSE	High	IsMasterProtein	Q64523	Histone H2A type 2-C OS=Mus musculus OX=10090 GN=Hist2h2ac PE=1 SV=3	0	20.931	50	4	7	1	129	14	10.9	104	86	30	4	2	1	0	4.5	7.4	7.9	14	NA	NA	NA	NA	NA	NA	NA	NA	1	Hist2h2ac
-9.08221e+18	FALSE	High	IsMasterProtein	P43274	Histone H1.4 OS=Mus musculus OX=10090 GN=Hist1h1e PE=1 SV=2	0	34.738	31	8	19	3	219	22	11.11	157	152	130	7	7	5	5	1335.7	1201.7	1417.2	1705.5	1915.8	1420.8	1710.3	1196.6	1049.7	643	755.9	502.6	1	Hist1h1e
-9.08171e+18	FALSE	High	IsMasterProtein	Q9Z116	KRAB-containing zinc-finger protein KRAZ2 OS=Mus musculus OX=10090 GN=Zfp68 PE=2 SV=1	0	4.882	4	1	2	1	606	71.1	8.32	0	NA	23	1	NA	1	0	NA	NA	NA	NA	NA	NA	NA	NA	59.1	11	40.8	13.1	1	Zfp68
-9.07805e+18	FALSE	High	IsMasterProtein	A0A0G2JGX4	Sodium/potassium-transporting ATPase subunit alpha OS=Mus musculus OX=10090 GN=Atp1a3 PE=1 SV=1	0	39.981	12	10	25	1	1026	112.9	5.41	179	137	106	8	10	7	0	NA	NA	NA	NA	54.3	74.3	35.9	58.4	NA	NA	NA	NA	1	Atp1a3
-9.07478e+18	FALSE	High	IsMasterProteinCandidate	Q5SF07-2	Isoform 2 of Insulin-like growth factor 2 mRNA-binding protein 2 OS=Mus musculus OX=10090 GN=Igf2bp2	0	11.022	7	3	7	2	530	58.6	8.31	37	48	50	2	3	2	0	75.2	97.7	44.9	133.8	185.8	52.8	154.5	70.6	232.5	54.5	231.5	61.7	1	Igf2bp2
-9.07441e+18	FALSE	High	IsMasterProtein	B2RRI2	Protein strawberry notch homolog 1 OS=Mus musculus OX=10090 GN=Sbno1 PE=1 SV=1	0	10.062	3	3	4	3	1391	153.8	8.07	65	70	0	2	1	1	0	94.3	70	45.3	77.4	44.8	22.9	52.6	57.3	102.2	39.2	65.2	87	1	Sbno1
-9.07433e+18	FALSE	High	None	Q62318-2	Isoform 2 of Transcription intermediary factor 1-beta OS=Mus musculus OX=10090 GN=Trim28	0	22.066	22	8	12	8	500	53.8	7.53	30	58	38	5	3	3	0	1335.8	965.7	387.5	1338.9	649.8	258.1	521.3	571.1	176	73.9	172.8	144.7	1	Trim28
-9.07393e+18	FALSE	High	None	F6QHF1	Antigen peptide transporter 1 (Fragment) OS=Mus musculus OX=10090 GN=Tap1 PE=1 SV=1	0	46.246	45	8	25	8	196	20.9	9.13	169	123	203	8	5	7	0	895.4	2727.8	642.3	2016.8	914.7	442	1212.4	414.8	5275.7	1231.9	3235	1047.6	1	Tap1
-9.06978e+18	FALSE	High	IsMasterProtein	Q9CQR4	Acyl-coenzyme A thioesterase 13 OS=Mus musculus OX=10090 GN=Acot13 PE=1 SV=1	0	10.136	21	3	4	3	140	15.2	8.82	52	0	NA	3	1	NA	0	611.1	1012.5	358.2	1194.6	302.8	136.6	190.6	168.3	NA	NA	NA	NA	1	Acot13
-9.06488e+18	FALSE	High	IsMasterProtein	Q80U70	Polycomb protein Suz12 OS=Mus musculus OX=10090 GN=Suz12 PE=1 SV=2	0	5.493	3	2	2	2	741	83	8.81	0	33	NA	1	1	NA	0	82.5	367.4	45.5	111.2	NA	NA	NA	NA	NA	NA	NA	NA	1	Suz12
-9.06226e+18	FALSE	High	IsMasterProtein	E9PYH6	Histone-lysine N-methyltransferase SETD1A OS=Mus musculus OX=10090 GN=Setd1a PE=1 SV=1	0.009	2.217	0	1	1	1	1716	185.9	5.06	0	NA	NA	1	NA	NA	0	111.3	92	36.1	109.3	NA	NA	NA	NA	NA	NA	NA	NA	1	Setd1a
-9.06011e+18	FALSE	High	IsMasterProtein	Q9DCL9	Multifunctional protein ADE2 OS=Mus musculus OX=10090 GN=Paics PE=1 SV=4	0	20.604	18	6	10	6	425	47	7.23	69	99	28	3	4	3	0	566.2	529.6	185	566	328.9	181.8	320.7	304.8	460.7	168.5	365.1	288.4	1	Paics
-9.05213e+18	FALSE	High	IsMasterProtein	A2ATN9	Serine/threonine-protein kinase Nek6 OS=Mus musculus OX=10090 GN=Nek6 PE=1 SV=1	0	13.264	17	4	5	4	302	34.7	8.06	0	49	34	1	1	3	0	175.2	564.9	65.7	421.2	300.6	53.6	400.2	105.7	1371.8	166.8	787.3	238.6	1	Nek6
-9.05112e+18	FALSE	High	IsMasterProtein	P52875	Transmembrane protein 165 OS=Mus musculus OX=10090 GN=Tmem165 PE=1 SV=2	0	3.885	6	1	1	1	323	34.8	7.46	35	NA	NA	1	NA	NA	0	144.6	118.9	72.8	155.6	NA	NA	NA	NA	NA	NA	NA	NA	1	Tmem165
-9.04922e+18	FALSE	High	None	A0A087WQ14	Actin-related protein 3 (Fragment) OS=Mus musculus OX=10090 GN=Actr3 PE=1 SV=1	0	13.203	40	4	6	4	161	18.2	4.88	34	70	63	2	3	1	0	85.2	53.2	57.2	84.7	258.5	222.8	156	264.8	55.3	42.4	47.8	54.7	1	Actr3
-9.04606e+18	FALSE	Medium	IsMasterProtein	E9Q8K5	Titin OS=Mus musculus OX=10090 GN=Ttn PE=1 SV=1	0.041	1.375	0	1	1	1	33467	3713.7	6.37	NA	NA	0	NA	NA	1	0	NA	NA	NA	NA	NA	NA	NA	NA	127.8	44.2	99.2	50.9	1	Ttn
-9.04164e+18	FALSE	High	IsMasterProtein	Q8BFU2	Histone H2A type 3 OS=Mus musculus OX=10090 GN=Hist3h2a PE=1 SV=3	0	22.117	49	4	9	1	130	14.1	11.05	82	86	29	3	3	2	4	387.5	177	210.8	268.2	132.4	106.9	105.5	183.3	13.5	3.8	6.8	12.6	1	Hist3h2a
-9.04068e+18	FALSE	High	IsMasterProtein	Q05BF4	WD repeat-containing protein 37 OS=Mus musculus OX=10090 GN=Wdr37 PE=1 SV=1	0.001	3.487	6	1	2	1	170	19.2	8.78	NA	29	31	NA	1	1	0	NA	NA	NA	NA	690.9	255.5	771.4	347.6	343.2	128.9	349.5	228.3	1	Wdr37
-9.03909e+18	FALSE	High	None	P97377-2	Isoform CDK2-alpha of Cyclin-dependent kinase 2 OS=Mus musculus OX=10090 GN=Cdk2	0	5.043	4	1	3	1	298	33.9	8.68	0	64	60	1	1	1	0	45.4	53.5	20.6	85.1	152.8	35.6	132.3	43.1	129.1	26.2	105.6	38.1	1	Cdk2
-9.03192e+18	FALSE	High	None	A0A0A6YWG1	Muscleblind-like protein 1 (Fragment) OS=Mus musculus OX=10090 GN=Mbnl1 PE=1 SV=1	0	7.389	14	2	3	2	257	27.3	8.72	46	29	23	1	1	1	0	15.6	41	3.5	50.1	859.6	125.6	837.3	138.9	872.6	117.1	806.7	126.5	1	Mbnl1
-9.02784e+18	FALSE	High	IsMasterProtein	E9PZA7	Transformation/transcription domain-associated protein OS=Mus musculus OX=10090 GN=Trrap PE=1 SV=1	0	7.892	1	4	7	4	3829	433.8	8.24	25	44	28	1	4	2	0	301.7	264	87.1	294.3	1087.4	901.8	913	1116.8	616.6	335	492.5	499.8	1	Trrap
-9.02635e+18	FALSE	High	None	F7ATQ6	S-adenosylhomocysteine hydrolase-like protein 1 (Fragment) OS=Mus musculus OX=10090 GN=Ahcyl1 PE=1 SV=1	0	3.996	4	1	3	1	182	19.8	4.96	47	44	45	1	1	1	0	168.1	188.7	67.3	182.3	120.4	55.7	108.2	67.2	191.5	61.6	137.5	78.8	1	Ahcyl1
-9.02635e+18	FALSE	High	IsMasterProtein	Q8BU03	Periodic tryptophan protein 2 homolog OS=Mus musculus OX=10090 GN=Pwp2 PE=1 SV=1	0	9.165	4	4	6	4	919	102.8	6.23	30	0	26	2	1	3	0	302	369.3	151.7	385.2	155.7	120.9	158.5	149.5	279.7	81.7	184.2	122.2	1	Pwp2
-9.02539e+18	FALSE	High	IsMasterProtein	Q9QZD8	Mitochondrial dicarboxylate carrier OS=Mus musculus OX=10090 GN=Slc25a10 PE=1 SV=2	0	9.044	16	4	4	4	287	31.7	9.32	36	0	16	1	1	2	0	105.6	85.1	53.2	116	445	186.5	485.6	225.3	199.2	174.2	243.1	176.5	1	Slc25a10
-9.02059e+18	FALSE	Medium	IsMasterProtein	Q68FM6	Protein phosphatase 1 regulatory subunit 29 OS=Mus musculus OX=10090 GN=Elfn2 PE=1 SV=1	0.034	1.544	1	1	1	1	823	90	7.52	NA	NA	0	NA	NA	1	0	NA	NA	NA	NA	NA	NA	NA	NA	177.4	113.9	203	173.9	1	Elfn2
-9.01356e+18	FALSE	High	IsMasterProtein	P20029	Endoplasmic reticulum chaperone BiP OS=Mus musculus OX=10090 GN=Hspa5 PE=1 SV=3	0	66.668	27	15	30	12	655	72.4	5.16	107	227	108	13	11	6	0	1892	1087.5	1021.6	1881.5	1773.1	1413.7	1035.1	1765.9	650.7	603	759.4	850.5	1	Hspa5
-9.01199e+18	FALSE	Medium	IsMasterProtein	A2BFF8	Cytoplasmic dynein 1 intermediate chain 2 OS=Mus musculus OX=10090 GN=Dync1i2 PE=1 SV=1	0.014	1.939	1	1	1	1	611	68.2	5.29	0	NA	NA	1	NA	NA	0	113.2	102.3	38.1	97	NA	NA	NA	NA	NA	NA	NA	NA	1	Dync1i2
-9.00767e+18	FALSE	High	IsMasterProtein	Q6NS46	Protein RRP5 homolog OS=Mus musculus OX=10090 GN=Pdcd11 PE=1 SV=2	0	157.251	24	37	82	37	1862	207.6	8.75	447	453	460	27	25	25	0	5170.2	11783.9	2889.9	10468.8	7103	2541.7	8457.6	3517.7	9575.1	2400	6727.5	3262.5	1	Pdcd11
-9.00645e+18	FALSE	High	IsMasterProtein	B1AUB9	Nuclear factor 1 OS=Mus musculus OX=10090 GN=Nfia PE=1 SV=1	0	4.261	3	1	1	1	487	53.6	9.01	0	NA	NA	1	NA	NA	0	126.7	429.7	79	235	NA	NA	NA	NA	NA	NA	NA	NA	1	Nfia
-9.00328e+18	FALSE	Medium	IsMasterProtein	D3YYN3	Exosome complex component RRP43 (Fragment) OS=Mus musculus OX=10090 GN=Exosc8 PE=1 SV=1	0.036	1.514	8	1	1	1	130	14	5.07	NA	0	NA	NA	1	NA	0	NA	NA	NA	NA	53.3	31.6	76.8	77.4	NA	NA	NA	NA	1	Exosc8
-8.99395e+18	FALSE	High	IsMasterProtein	P61027	Ras-related protein Rab-10 OS=Mus musculus OX=10090 GN=Rab10 PE=1 SV=1	0	28.717	41	9	18	9	200	22.5	8.38	111	83	94	5	7	6	0	1100.3	2254.7	543	1579.3	1811.4	875.8	2366.1	1507.5	2878.2	772	1723.6	1376.4	1	Rab10
-8.99043e+18	FALSE	High	None	F7CU80	Protein SON (Fragment) OS=Mus musculus OX=10090 GN=Son PE=1 SV=1	0	32.522	19	7	22	7	478	55.1	11.85	134	168	205	5	6	6	0	1492.1	3014.2	273.4	2610.5	2311.1	397.4	2848.2	1370.9	3634	381.5	2376.2	1334.7	1	Son
-8.98849e+18	FALSE	High	None	A2APV2-3	Isoform 3 of Formin-like protein 2 OS=Mus musculus OX=10090 GN=Fmnl2	0	4.842	2	2	5	2	1091	123.9	7.65	37	33	37	1	2	2	0	65.4	99.2	27.5	135.1	387.9	121.4	275	173	572.3	200.4	712.1	256.8	1	Fmnl2
-8.98811e+18	FALSE	High	IsMasterProtein	Q9EST5	Acidic leucine-rich nuclear phosphoprotein 32 family member B OS=Mus musculus OX=10090 GN=Anp32b PE=1 SV=1	0	37.69	24	7	27	7	272	31.1	4.01	158	203	197	7	7	7	0	816.7	2774.1	634.1	4362	2361.6	435.8	1536.3	381.3	3143	673.8	3706.3	613.8	1	Anp32b
-8.98746e+18	FALSE	High	IsMasterProtein	A2BGG7	Nuclease-sensitive element-binding protein 1 (Fragment) OS=Mus musculus OX=10090 GN=Ybx1 PE=1 SV=1	0	10.56	9	1	2	1	214	24.7	10.1	66	NA	61	1	NA	1	0	156	75.3	19.6	35.9	NA	NA	NA	NA	73.7	18.7	33.5	35.4	1	Ybx1
-8.98422e+18	FALSE	High	IsMasterProteinCandidate	P53996-3	Isoform 3 of Cellular nucleic acid-binding protein OS=Mus musculus OX=10090 GN=Cnbp	0	24.593	28	4	11	4	177	19.5	7.71	77	73	62	4	4	3	0	180.1	273.6	90.4	1136.5	1887.8	263.2	613.9	338.2	387.9	112.2	658.4	135.7	1	Cnbp
-8.98377e+18	FALSE	High	None	A0A0A6YY63	Poly [ADP-ribose] polymerase 1 OS=Mus musculus OX=10090 GN=Parp1 PE=1 SV=1	0.001	3.41	19	1	1	1	68	7.9	8.68	33	NA	NA	1	NA	NA	0	28.7	25.5	9.5	31.6	NA	NA	NA	NA	NA	NA	NA	NA	1	Parp1
-8.98269e+18	FALSE	Medium	IsMasterProteinCandidate	P83741-2	Isoform 2 of Serine/threonine-protein kinase WNK1 OS=Mus musculus OX=10090 GN=Wnk1	0.024	1.748	0	1	1	1	2626	279	6.61	NA	NA	28	NA	NA	1	0	NA	NA	NA	NA	NA	NA	NA	NA	58	17.1	31.9	30.4	1	Wnk1
-8.98252e+18	FALSE	High	None	Q5SW87	RAB1A, member RAS oncogene family OS=Mus musculus OX=10090 GN=Rab1a PE=1 SV=1	0	50.28	56	8	25	6	138	15	8.13	299	193	174	7	6	8	0	1972.1	3366.3	694.5	2748.6	2302.3	967.8	3119.9	1462.1	5897.1	1380.2	3448.2	1995.8	1	Rab1a
-8.97891e+18	FALSE	High	None	Q8VI95	Inactive 2'-5'-oligoadenylate synthase 1D OS=Mus musculus OX=10090 GN=Oas1d PE=1 SV=1	0	6.651	3	1	3	1	361	42.8	6.2	40	27	34	1	1	1	0	68.1	178.5	34.2	184.7	261.7	107.9	357.9	103	95	36.3	65	39	1	Oas1d
-8.97311e+18	FALSE	High	None	E9Q8F0	RNA-binding protein 39 OS=Mus musculus OX=10090 GN=Rbm39 PE=1 SV=1	0	34.474	20	7	19	7	415	47	10.52	93	81	134	5	6	6	0	775.5	2883	445.9	2182.3	1688.1	458.2	2412.9	614.8	4337.1	866	2698.7	1152	1	Rbm39
-8.97052e+18	FALSE	High	None	A0A0N4SWB3	Eukaryotic elongation factor, selenocysteine-tRNA-specific, isoform CRA_b OS=Mus musculus OX=10090 GN=Eefsec PE=1 SV=1	0	6.553	10	1	1	1	125	13.2	9.5	56	NA	NA	1	NA	NA	0	93.1	165.6	76	166.5	NA	NA	NA	NA	NA	NA	NA	NA	1	Eefsec
-8.97043e+18	FALSE	High	None	cRAP052	Keratin, type I microfibrillar, 47.6 kDa OS=Ovis aries PE=3 SV=2	0	13.565	11	5	7	1	404	46	4.93	34	92	31	1	5	1	0	NA	NA	NA	NA	37.4	80	49.3	49.2	NA	NA	NA	NA	1	character(0)
-8.96719e+18	FALSE	High	IsMasterProtein	P56399	Ubiquitin carboxyl-terminal hydrolase 5 OS=Mus musculus OX=10090 GN=Usp5 PE=1 SV=1	0	7.969	4	3	4	3	858	95.8	5.01	43	NA	0	3	NA	1	0	317.4	316.4	167.7	509.5	NA	NA	NA	NA	93.4	59.9	114.6	78	1	Usp5
-8.96625e+18	FALSE	High	None	A0A0U1RNT6	S-adenosylmethionine synthase OS=Mus musculus OX=10090 GN=Mat2a PE=1 SV=1	0	35.023	27	9	22	9	362	39.7	6.04	162	181	229	7	7	7	0	839.4	4045.1	576.7	3178.1	1625.4	322.5	2127.5	430.8	4340.5	456.9	2594.6	630.8	1	Mat2a
-8.96582e+18	FALSE	High	None	A2AKV0	ATP synthase, H+-transporting, mitochondrial F1 complex, gamma polypeptide 1 (Fragment) OS=Mus musculus OX=10090 GN=Atp5c1 PE=1 SV=1	0	10.141	22	2	6	2	101	10.9	10.1	85	69	58	2	2	2	0	293.9	312.3	136.6	642	575.3	262.6	302.5	317.3	569.5	288.9	729.3	361.8	1	Atp5c1
-8.96409e+18	FALSE	High	IsMasterProtein	E9Q6M6	Mitochondrial glutamate carrier 1 OS=Mus musculus OX=10090 GN=Slc25a22 PE=1 SV=1	0	13.744	17	4	9	4	229	24.6	8.6	123	119	82	3	3	3	0	313.7	235.4	189.5	303.4	415.6	361	309.6	385.8	234.3	198.8	255.2	213	1	Slc25a22
-8.96273e+18	FALSE	High	None	P11798	Calcium/calmodulin-dependent protein kinase type II subunit alpha OS=Mus musculus OX=10090 GN=Camk2a PE=1 SV=2	0	9.169	5	2	5	1	478	54.1	7.08	42	62	47	1	2	2	0	123.1	775	109	654.9	659.8	148.5	816	144.6	487.2	89.8	317.5	103.8	1	Camk2a
-8.96083e+18	FALSE	High	IsMasterProtein	F8VPV0	Pericentrin OS=Mus musculus OX=10090 GN=Pcnt PE=1 SV=1	0	43.01	5	11	17	11	2916	331.1	5.38	128	126	114	5	6	6	0	315.1	552.9	189.2	396.2	1221.7	363.3	2136.2	845.3	2070.7	235.8	1008.9	614.6	1	Pcnt
-8.95076e+18	FALSE	High	IsMasterProteinCandidate	Q9JL26-2	Isoform 2 of Formin-like protein 1 OS=Mus musculus OX=10090 GN=Fmnl1	0	50.101	18	14	23	14	1064	119	5.66	148	135	68	8	7	5	0	814.9	1249.4	424.7	1676.6	1408.3	440.7	1028.9	586.9	1460.2	500.1	1657.6	598.9	1	Fmnl1
-8.9505e+18	FALSE	High	IsMasterProtein	Q62318	Transcription intermediary factor 1-beta OS=Mus musculus OX=10090 GN=Trim28 PE=1 SV=3	0	36.729	20	12	21	12	834	88.8	5.77	77	105	64	8	7	5	0	1512.4	1132.4	472.2	1583.9	942.8	383.4	715.5	798.8	220.4	96.1	207.1	179.8	1	Trim28
-8.95025e+18	FALSE	High	IsMasterProteinCandidate	Q80U58-3	Isoform 3 of Pumilio homolog 2 OS=Mus musculus OX=10090 GN=Pum2	0	6.513	3	3	4	1	929	99.7	7.3	NA	58	52	NA	2	2	0	NA	NA	NA	NA	NA	NA	NA	NA	444	49.6	241.2	311.2	1	Pum2
-8.94862e+18	FALSE	High	IsMasterProtein	A2AQD6	Protein ITPRID2 OS=Mus musculus OX=10090 GN=Itprid2 PE=1 SV=1	0	4.116	1	1	3	1	1219	133.4	5.21	21	41	29	1	1	1	0	74.3	105	30.5	103.3	234.9	51.9	256.6	92.3	307.9	55.4	216.1	144.2	1	Itprid2
-8.94624e+18	FALSE	High	None	F6RWZ9	Calcium/calmodulin-dependent protein kinase type II subunit delta (Fragment) OS=Mus musculus OX=10090 GN=Camk2d PE=1 SV=1	0	11.459	17	3	9	3	169	19	5.74	73	62	91	3	3	3	0	111.7	474.4	66.1	496.6	472.7	111	521.2	110.7	823.3	130	666.6	131.4	1	Camk2d
-8.94047e+18	FALSE	Medium	IsMasterProtein	Q60739	BAG family molecular chaperone regulator 1 OS=Mus musculus OX=10090 GN=Bag1 PE=1 SV=3	0.036	1.514	3	1	1	1	355	39.7	8.46	0	NA	NA	1	NA	NA	0	222.8	246.4	92.6	224.6	NA	NA	NA	NA	NA	NA	NA	NA	1	Bag1
-8.93975e+18	FALSE	High	IsMasterProtein	Q8R3L2	Transcription factor 25 OS=Mus musculus OX=10090 GN=Tcf25 PE=1 SV=2	0.009	2.235	2	1	1	1	676	76.6	6.51	NA	0	NA	NA	1	NA	0	NA	NA	NA	NA	80.2	46.6	61.2	66.3	NA	NA	NA	NA	1	Tcf25
-8.93264e+18	FALSE	High	IsMasterProtein	E9Q1G8	Septin-7 OS=Mus musculus OX=10090 GN=Sept7 PE=1 SV=2	0	7.256	6	3	6	3	437	50.6	8.57	35	51	31	2	1	3	0	554.6	473.2	169.9	548.8	67.4	50.3	71.4	77	828.6	317.9	663.4	502.6	1	2007-09-01
-8.93133e+18	FALSE	Medium	IsMasterProteinCandidate	Q69ZL1-2	Isoform 2 of FYVE, RhoGEF and PH domain-containing protein 6 OS=Mus musculus OX=10090 GN=Fgd6	0.012	2.025	2	1	1	1	465	52.9	8.6	NA	0	NA	NA	1	NA	0	NA	NA	NA	NA	32.9	18.3	32.4	32.6	NA	NA	NA	NA	1	Fgd6
-8.92929e+18	FALSE	High	None	A0A3Q4EIF7	Ras-related protein Rab-18 OS=Mus musculus OX=10090 GN=Rab18 PE=1 SV=1	0	4.449	27	1	2	1	41	4.4	4.82	56	69	NA	1	1	NA	0	104.5	265.9	54	173.8	177	74.7	286.8	112.1	NA	NA	NA	NA	1	Rab18
-8.92744e+18	FALSE	High	None	Q80TM9-3	Isoform 3 of Nischarin OS=Mus musculus OX=10090 GN=Nisch	0	17.177	5	5	9	5	1348	147.5	4.98	103	53	51	4	2	3	0	248.5	406.7	100.8	493.8	112.2	41.8	99.3	75.3	416.7	100.2	338.6	157.1	1	Nisch
-8.92662e+18	FALSE	High	None	A2A6H0	LIM and SH3 domain protein 1 (Fragment) OS=Mus musculus OX=10090 GN=Lasp1 PE=1 SV=1	0	13.07	23	4	6	4	186	21.3	8.47	56	27	47	3	1	2	0	199.8	281.5	111.8	296.5	118.2	69.5	105.7	79	818.6	169.7	497.9	255.8	1	Lasp1
-8.92589e+18	FALSE	Medium	IsMasterProteinCandidate	F6TCF9	BAG family molecular chaperone regulator 1 OS=Mus musculus OX=10090 GN=Bag1 PE=1 SV=1	0.036	1.514	3	1	1	1	355	39.7	8.46	0	NA	NA	1	NA	NA	0	222.8	246.4	92.6	224.6	NA	NA	NA	NA	NA	NA	NA	NA	1	Bag1
-8.92464e+18	FALSE	High	IsMasterProtein	B2RQG2	PHD finger protein 3 OS=Mus musculus OX=10090 GN=Phf3 PE=1 SV=1	0	7.161	1	2	2	2	2025	225.4	6.7	17	35	NA	1	1	NA	0	62.1	95.9	11.7	46.9	13.3	8.1	19.6	15.4	NA	NA	NA	NA	1	Phf3
-8.92316e+18	FALSE	High	None	A0A140T8J8	Nuclear pore complex protein Nup98-Nup96 OS=Mus musculus OX=10090 GN=Nup98 PE=1 SV=1	0	25.303	9	7	12	7	1187	124.7	6.39	146	111	109	4	4	4	0	461.9	653.3	182.6	482.8	1038.6	440.4	1614.3	864.9	785.7	199.9	406.1	574.5	1	Nup98
-8.92146e+18	FALSE	Medium	IsMasterProteinCandidate	Q9CW79-2	Isoform 2 of Golgin subfamily A member 1 OS=Mus musculus OX=10090 GN=Golga1	0.036	1.514	3	1	1	1	733	84.2	5.5	NA	0	NA	NA	1	NA	0	NA	NA	NA	NA	115.4	263.1	69.2	227.6	NA	NA	NA	NA	1	Golga1
-8.92144e+18	FALSE	High	None	S4R1Y8	Protein transport protein Sec31A (Fragment) OS=Mus musculus OX=10090 GN=Sec31a PE=1 SV=1	0	6.775	6	1	2	1	296	30.9	9.54	NA	53	40	NA	1	1	0	NA	NA	NA	NA	47.2	18.1	51.5	27.3	72.6	16.8	41.1	26	1	Sec31a
-8.92105e+18	FALSE	Medium	IsMasterProtein	Q6P5B0	RRP12-like protein OS=Mus musculus OX=10090 GN=Rrp12 PE=1 SV=1	0.014	1.936	1	1	1	1	1295	143	8.91	NA	NA	0	NA	NA	1	0	NA	NA	NA	NA	NA	NA	NA	NA	128.2	73.6	69	223	1	Rrp12
-8.91907e+18	FALSE	High	IsMasterProtein	S4R2U7	CUGBP Elav-like family member 2 OS=Mus musculus OX=10090 GN=Celf2 PE=1 SV=1	0	18.611	11	4	9	2	460	48.8	9.09	84	62	55	3	4	2	0	46.5	176.1	24.2	151.4	177.3	64.5	160	78.3	NA	NA	NA	NA	1	Celf2
-8.91868e+18	FALSE	High	IsMasterProtein	D3Z5P5	DNA-binding protein SMUBP-2 OS=Mus musculus OX=10090 GN=Ighmbp2 PE=1 SV=1	0	5.787	1	1	2	1	885	97.4	8.05	NA	50	41	NA	1	1	0	NA	NA	NA	NA	546	164.5	680.1	267.9	474.3	106.9	314.8	137.3	1	Ighmbp2
-8.91859e+18	FALSE	Medium	None	Q9WV92	Band 4.1-like protein 3 OS=Mus musculus OX=10090 GN=Epb41l3 PE=1 SV=1	0.03	1.637	1	1	2	1	929	103.3	5.31	17	0	NA	1	1	NA	0	242.7	178.7	63.6	392	153.8	59.4	104.6	101.1	NA	NA	NA	NA	1	Epb41l3
-8.9178e+18	FALSE	Medium	None	A0A494B901	Transcription factor p65 (Fragment) OS=Mus musculus OX=10090 GN=Rela PE=4 SV=1	0.013	1.974	13	1	3	1	67	7.5	9.38	0	28	27	1	1	1	0	137.4	194.7	64.8	241.6	159.7	71.3	150.9	114.2	486.3	92.8	263.9	187.6	1	Rela
-8.91681e+18	FALSE	High	IsMasterProtein	L0N7N1	Kinesin-like protein KIF14 OS=Mus musculus OX=10090 GN=Kif14 PE=1 SV=1	0.001	2.896	1	1	1	1	1674	186.3	7.84	NA	NA	40	NA	NA	1	0	NA	NA	NA	NA	NA	NA	NA	NA	67.7	31.5	65.7	103	1	Kif14
-8.9143e+18	FALSE	High	IsMasterProtein	Q9Z1N5	Spliceosome RNA helicase Ddx39b OS=Mus musculus OX=10090 GN=Ddx39b PE=1 SV=1	0	62.79	40	14	37	4	428	49	5.67	123	260	129	12	10	9	0	259.1	162.5	96.6	272.7	474.7	269.5	376.7	434	54.7	37.6	68.9	70	1	Ddx39b
-8.914e+18	FALSE	High	None	A0A140LID3	Glutamine--tRNA ligase (Fragment) OS=Mus musculus OX=10090 GN=Qars PE=1 SV=1	0	4.73	12	2	3	2	153	17.2	6.54	13	30	23	1	1	1	0	107.2	87.4	68.1	142.8	66.8	32.5	60.7	66.7	135.5	49.1	125.9	73.2	1	Qars
-8.91398e+18	FALSE	High	IsMasterProtein	F7CVJ5	AHNAK nucleoprotein 2 (Fragment) OS=Mus musculus OX=10090 GN=Ahnak2 PE=1 SV=1	0	36.472	46	6	15	6	1126	115.2	5.59	203	178	105	5	4	4	0	1979	885.2	209.5	464	318.1	233.8	395.8	1969.4	805	181.3	251.6	1603.3	1	Ahnak2
-8.91341e+18	FALSE	High	None	F6WA09	14-3-3 protein epsilon (Fragment) OS=Mus musculus OX=10090 GN=Ywhae PE=1 SV=1	0	5.726	10	2	4	1	154	17.4	9.16	42	44	39	1	1	2	0	NA	NA	NA	NA	NA	NA	NA	NA	143.1	88.9	130.4	126.1	1	Ywhae
-8.91123e+18	FALSE	Medium	IsMasterProtein	Q6P1H6	Ankyrin repeat and LEM domain-containing protein 2 OS=Mus musculus OX=10090 GN=Ankle2 PE=1 SV=2	0.037	1.477	1	1	2	1	964	106.1	7.37	0	23	NA	1	1	NA	0	221.5	438.7	82.4	267.1	235.1	92.7	403.2	173.8	NA	NA	NA	NA	1	Ankle2
-8.9083e+18	FALSE	High	IsMasterProteinCandidate	Q61210-2	Isoform 2 of Rho guanine nucleotide exchange factor 1 OS=Mus musculus OX=10090 GN=Arhgef1	0	25.209	9	6	12	6	919	102.7	5.6	29	95	46	3	6	3	0	188.3	270.5	129.5	277.9	790.3	381.1	881.8	522.3	636.2	179.6	425	285.3	1	Arhgef1
-8.90623e+18	FALSE	High	None	E9Q0P9	Serine (or cysteine) peptidase inhibitor, clade B, member 6a (Fragment) OS=Mus musculus OX=10090 GN=Serpinb6a PE=1 SV=1	0	14.896	21	4	11	3	193	21.3	5.95	100	67	104	4	2	2	0	746.3	453.5	346.1	838.9	436.9	279.1	191.8	371.8	478.2	431.7	664.3	596.6	1	Serpinb6a
-8.90328e+18	FALSE	High	IsMasterProtein	Q9Z0P5	Twinfilin-2 OS=Mus musculus OX=10090 GN=Twf2 PE=1 SV=1	0	13.46	17	5	6	4	349	39.4	6.8	37	24	32	3	2	1	1	410.1	264.4	129.4	344.4	245.9	37.3	358.3	102.2	335.1	51.1	203	111.8	1	Twf2
-8.90194e+18	FALSE	High	IsMasterProtein	A0A0A6YX73	cAMP-dependent protein kinase type II-alpha regulatory subunit OS=Mus musculus OX=10090 GN=Prkar2a PE=1 SV=1	0	7.766	9	3	3	3	380	43.1	4.93	0	32	NA	1	2	NA	0	152.6	223.2	97.7	204	75.3	49.2	70.2	121.3	NA	NA	NA	NA	1	Prkar2a
-8.89826e+18	FALSE	High	None	A2AS42	Centriolin OS=Mus musculus OX=10090 GN=Cntrl PE=1 SV=1	0	4.807	2	1	2	1	481	55.5	5.14	17	NA	59	1	NA	1	0	NA	1.9	NA	NA	NA	NA	NA	NA	8.7	NA	1.7	NA	1	Cntrl
-8.89695e+18	FALSE	High	IsMasterProtein	Q61462	Cytochrome b-245 light chain OS=Mus musculus OX=10090 GN=Cyba PE=1 SV=3	0	3.854	5	1	3	1	192	20.7	9.23	27	32	27	1	1	1	0	206.7	125	89	158.3	204.4	145.1	178.7	248.7	194	135.8	194.3	223.1	1	Cyba
-8.89647e+18	FALSE	Medium	None	A0A0J9YU32	60S ribosomal protein L6 (Fragment) OS=Mus musculus OX=10090 GN=Rpl6 PE=1 SV=1	0.017	1.884	20	1	1	1	74	8.3	11.63	28	NA	NA	1	NA	NA	0	30.8	39.8	15.3	60.6	NA	NA	NA	NA	NA	NA	NA	NA	1	Rpl6
-8.89565e+18	FALSE	High	IsMasterProtein	G5E8R3	Pyruvate carboxylase OS=Mus musculus OX=10090 GN=Pcx PE=1 SV=1	0	648.742	73	65	496	65	1178	129.6	6.71	3340	3402	2956	61	63	62	0	34523.9	10529.6	24162.2	17832.1	15506.5	28999.7	9751.3	29988.8	17771.6	24721.9	13623.9	25096.5	1	Pcx
-8.89053e+18	FALSE	High	IsMasterProtein	V9GXJ1	Predicted gene, 28036 OS=Mus musculus OX=10090 GN=Gm28036 PE=4 SV=1	0	9.242	4	2	3	2	658	71.1	9.03	47	68	NA	1	2	NA	0	54.9	69.1	31.5	70.6	153.7	76.1	181.8	116.4	NA	NA	NA	NA	1	Gm28036
-8.88979e+18	FALSE	High	None	D3YVD3	Gamma-enolase (Fragment) OS=Mus musculus OX=10090 GN=Eno2 PE=1 SV=8	0	15.914	26	2	6	1	121	13.3	5.15	90	147	121	2	2	2	0	324.9	90.7	216	473.2	318.6	152	65.8	220.6	92.9	156.4	320.4	222.4	1	Eno2
-8.88541e+18	FALSE	High	None	D3Z2K3	Actin, gamma-enteric smooth muscle (Fragment) OS=Mus musculus OX=10090 GN=Actg2 PE=1 SV=1	0	48.391	34	6	36	1	195	21.6	5.54	315	301	282	6	6	6	0	137.4	404.1	80.7	408.2	283.6	65.8	266.8	92.2	478.7	88.1	375.4	121.2	1	Actg2
-8.88254e+18	FALSE	High	IsMasterProtein	Q9D7B2	LIM and senescent cell antigen-like-containing domain protein OS=Mus musculus OX=10090 GN=Lims1 PE=1 SV=2	0.001	2.992	6	2	2	2	396	45.6	7.88	NA	0	NA	NA	2	NA	0	NA	NA	NA	NA	447.9	257.8	283.6	304.1	NA	NA	NA	NA	1	Lims1
-8.87964e+18	FALSE	High	None	A0A0A6YVR7	Mitogen-activated protein kinase kinase kinase kinase 4 (Fragment) OS=Mus musculus OX=10090 GN=Map4k4 PE=1 SV=5	0	10.105	8	1	3	1	209	24.2	8.54	31	30	40	1	1	1	0	92.5	130.7	53.9	154.8	142.8	65.7	137.4	106.8	61.9	21.1	57.4	31.1	1	Map4k4
-8.87383e+18	FALSE	High	None	Q9R0Q6	Actin-related protein 2/3 complex subunit 1A OS=Mus musculus OX=10090 GN=Arpc1a PE=1 SV=1	0	10.758	6	1	6	1	370	41.6	8.18	50	47	41	1	1	1	0	75.8	63.1	44.1	99.4	190.5	131.9	145.1	202.9	118.8	71.1	129.3	105.6	1	Arpc1a
-8.87077e+18	FALSE	High	IsMasterProtein	P56382	ATP synthase subunit epsilon, mitochondrial OS=Mus musculus OX=10090 GN=Atp5f1e PE=1 SV=2	0	4.104	27	2	3	2	52	5.8	10.01	0	0	29	1	1	1	0	55.2	146.4	29.2	129.4	132.8	43.2	175.9	69.8	215.7	48.4	138.8	57.7	1	Atp5f1e
-8.86857e+18	FALSE	High	None	E9Q2M3	Chromosome transmission fidelity protein 18 homolog OS=Mus musculus OX=10090 GN=Chtf18 PE=1 SV=1	0.004	2.414	4	1	1	1	365	40.8	4.83	14	NA	NA	1	NA	NA	0	19.8	59.9	16.6	72.4	NA	NA	NA	NA	NA	NA	NA	NA	1	Chtf18
-8.86496e+18	FALSE	High	IsMasterProtein	A2AI52	Ubiquitin carboxyl-terminal hydrolase 8 OS=Mus musculus OX=10090 GN=Usp8 PE=1 SV=1	0	6.443	3	2	2	2	1091	123.8	8.54	0	NA	67	1	NA	1	0	114.9	100.2	77.9	96.7	NA	NA	NA	NA	133.8	20.8	89.3	46.5	1	Usp8
-8.8644e+18	FALSE	High	IsMasterProtein	A0A0R4J0B4	Cytidine monophospho-N-acetylneuraminic acid synthetase OS=Mus musculus OX=10090 GN=Cmas PE=1 SV=1	0	11.422	9	3	7	3	432	48	8.1	60	59	43	2	3	2	0	238.9	195.9	146	275.4	360	298.2	277.6	335.7	247.1	117.5	219.3	160.1	1	Cmas
-8.86359e+18	FALSE	High	None	O88569-3	Isoform 3 of Heterogeneous nuclear ribonucleoproteins A2/B1 OS=Mus musculus OX=10090 GN=Hnrnpa2b1	0	92.265	60	16	50	15	301	32.4	8.72	282	450	391	14	13	13	0	3078.3	4524.9	1745.6	5289	5153.7	2282.1	4297	2759.1	5154.9	2167.9	5066.5	2567.3	1	Hnrnpa2b1
-8.86215e+18	FALSE	High	None	O55047-2	Isoform 2 of Serine/threonine-protein kinase tousled-like 2 OS=Mus musculus OX=10090 GN=Tlk2	0.002	2.626	1	1	4	1	697	79.6	8.57	45	42	48	1	1	1	0	106	340.9	57.5	421.3	683.6	151.6	582.7	173	945.6	169	854.6	211.2	1	Tlk2
-8.86156e+18	FALSE	High	None	A0A1B0GSA8	60S ribosomal protein L18 (Fragment) OS=Mus musculus OX=10090 GN=Rpl18 PE=1 SV=1	0	16.52	19	2	6	2	126	14.6	11.8	121	100	104	2	2	2	0	129.4	222.2	53.5	424.3	315.6	121.5	222.6	158.4	371.5	129.6	398.5	137.9	1	Rpl18
-8.86053e+18	FALSE	High	IsMasterProteinCandidate	Q3ULW8-2	Isoform 2 of Protein mono-ADP-ribosyltransferase PARP3 OS=Mus musculus OX=10090 GN=Parp3	0	11.166	13	5	6	5	528	59.4	7.12	26	49	31	1	4	1	0	59.1	137.5	41.5	150.6	383.3	123.6	375.6	127.5	140.3	29.3	122.8	32.8	1	Parp3
-8.85975e+18	FALSE	Medium	IsMasterProtein	Q7TMI3	E3 ubiquitin-protein ligase UHRF2 OS=Mus musculus OX=10090 GN=Uhrf2 PE=1 SV=1	0.034	1.543	1	1	1	1	803	90	8.03	NA	24	NA	NA	1	NA	0	NA	NA	NA	NA	NA	NA	NA	NA	NA	NA	NA	NA	1	Uhrf2
-8.85919e+18	FALSE	High	None	G5E837	Host cell factor 2 OS=Mus musculus OX=10090 GN=Hcfc2 PE=1 SV=1	0.001	2.729	1	1	3	1	722	79.4	8.35	26	34	41	1	1	1	0	248.4	210.5	26.4	156.7	38.8	25.2	77.5	259.1	131.9	24.4	31.2	250.8	1	Hcfc2
-8.85585e+18	FALSE	High	None	A0A0G2JG10	Pre-mRNA-splicing factor ATP-dependent RNA helicase DHX15 OS=Mus musculus OX=10090 GN=Dhx15 PE=1 SV=1	0	55.448	26	14	29	14	608	68.5	6.8	251	144	96	10	11	8	0	1837.1	2285.8	801.4	2062.5	1785.5	1046.8	1999.9	1627.4	3444	1212.9	2338.8	1798.3	1	Dhx15
-8.85525e+18	FALSE	High	IsMasterProtein	Q01320	DNA topoisomerase 2-alpha OS=Mus musculus OX=10090 GN=Top2a PE=1 SV=2	0	52.67	11	16	31	11	1528	172.7	8.6	164	153	141	11	10	7	6	1356.5	1702.8	817.9	1581.1	2031.2	1246.1	2394.5	1673	2289.5	963.4	1496.1	1289.5	1	Top2a
-8.85235e+18	FALSE	High	None	A0A0A6YW53	Mitogen-activated protein kinase kinase kinase kinase 4 OS=Mus musculus OX=10090 GN=Map4k4 PE=1 SV=1	0	28.355	8	6	13	4	1288	146.6	7.49	52	85	63	3	5	5	0	235.6	334.7	129.3	412.6	604.3	286.6	561.4	389	833.6	253.9	656.9	382.5	1	Map4k4
-8.84553e+18	FALSE	High	IsMasterProtein	R4GML4	Centriolin (Fragment) OS=Mus musculus OX=10090 GN=Cntrl PE=1 SV=2	0	8.777	3	3	4	3	987	112.3	5.12	29	NA	59	2	NA	2	0	119.1	303.9	29.6	198.5	NA	NA	NA	NA	449.2	127.6	249.5	174.5	1	Cntrl
-8.84311e+18	FALSE	High	IsMasterProteinCandidate	Q8K2Z4-2	Isoform 2 of Condensin complex subunit 1 OS=Mus musculus OX=10090 GN=Ncapd2	0	5.137	2	3	3	3	1404	156.8	6.1	0	0	0	1	1	1	0	310	722.9	168.1	639.2	113.5	37	110.1	54.7	50.2	13.8	51.3	21.3	1	Ncapd2
-8.84154e+18	FALSE	Medium	IsMasterProtein	cRAP035	Hemoglobin subunit alpha OS=Homo sapiens GN=HBA1 PE=1 SV=2	0.039	1.409	6	1	1	1	142	15.2	8.68	NA	NA	0	NA	NA	1	0	NA	NA	NA	NA	NA	NA	NA	NA	116.9	36.8	61.3	67.6	1	HBA1
-8.84141e+18	FALSE	Medium	None	S4R1M9	Oxysterol-binding protein-related protein 10 OS=Mus musculus OX=10090 GN=Osbpl10 PE=1 SV=1	0.036	1.523	1	1	1	1	766	83.8	8.28	NA	NA	37	NA	NA	1	0	NA	NA	NA	NA	NA	NA	NA	NA	109.8	51.9	70.8	93.9	1	Osbpl10
-8.8359e+18	FALSE	High	IsMasterProtein	A0A1B0GRU3	Zinc finger CCCH domain-containing protein 4 OS=Mus musculus OX=10090 GN=Zc3h4 PE=1 SV=1	0.001	2.962	1	1	1	1	1180	127.4	6.55	0	NA	NA	1	NA	NA	0	149.6	122.6	37.7	65.9	NA	NA	NA	NA	NA	NA	NA	NA	1	Zc3h4
-8.83391e+18	FALSE	High	IsMasterProtein	P49718	DNA replication licensing factor MCM5 OS=Mus musculus OX=10090 GN=Mcm5 PE=1 SV=2	0	97.901	35	21	59	21	734	82.4	8.29	440	338	420	19	15	16	0	1462.7	4515	973.4	4675.6	4090.3	1091.4	4168.5	1315.9	4782.3	901.7	3520.4	1120.6	1	Mcm5
-8.83343e+18	FALSE	High	None	A0A338P6S9	26S proteasome non-ATPase regulatory subunit 2 (Fragment) OS=Mus musculus OX=10090 GN=Psmd2 PE=1 SV=1	0	3.605	20	1	2	1	97	10	4.78	0	NA	26	1	NA	1	0	23.9	21.5	21.3	44.1	NA	NA	NA	NA	NA	NA	NA	NA	1	Psmd2
-8.83245e+18	FALSE	High	None	A0A1L1ST52	Pyruvate kinase PKM (Fragment) OS=Mus musculus OX=10090 GN=Pkm PE=1 SV=1	0	22.297	46	4	10	4	102	11.2	6.51	124	90	52	4	3	2	0	1601.4	1093.2	771	2669.5	605.7	346.3	293.9	361	328.3	225.7	465.7	244.6	1	Pkm
-8.82646e+18	FALSE	High	None	F7BUB8	Protein 4.1 (Fragment) OS=Mus musculus OX=10090 GN=Epb41 PE=1 SV=1	0	7.376	10	2	2	2	250	27.9	5.45	61	NA	NA	2	NA	NA	0	227.2	174.9	96.3	263.5	NA	NA	NA	NA	NA	NA	NA	NA	1	Epb41
-8.82516e+18	FALSE	High	None	Q3TCH7	Cullin-4A OS=Mus musculus OX=10090 GN=Cul4a PE=1 SV=1	0.001	2.83	1	1	2	1	759	87.7	8.35	NA	36	26	NA	1	1	0	NA	NA	NA	NA	143.9	101.1	105.5	223.9	163.8	104	177.5	259.7	1	Cul4a
-8.82497e+18	FALSE	High	None	F6QPR1	Prohibitin-2 (Fragment) OS=Mus musculus OX=10090 GN=Phb2 PE=1 SV=1	0	40.425	61	10	27	10	157	17.5	9.8	137	181	169	8	8	9	0	1073.7	811.7	611.5	2091.4	1895.9	742.4	1071.3	1013	2021.4	1044.8	2942.9	1476.4	1	Phb2
-8.81663e+18	FALSE	Medium	None	F6WTC8	Ubiquitin-associated protein 2 (Fragment) OS=Mus musculus OX=10090 GN=Ubap2 PE=1 SV=1	0.034	1.565	6	1	2	1	140	14.2	9.33	0	NA	0	1	NA	1	0	60	155.8	17.6	79.3	NA	NA	NA	NA	529.2	126.2	340.9	198.8	1	Ubap2
-8.81361e+18	FALSE	High	None	A0A0N4SVF1	Ras association domain-containing protein 4 (Fragment) OS=Mus musculus OX=10090 GN=Rassf4 PE=1 SV=3	0	5.144	44	2	3	2	48	5.4	4.94	NA	36	42	NA	1	2	0	NA	NA	NA	NA	187.9	337.8	150.5	184.5	471.9	344.1	423	335.9	1	Rassf4
-8.81281e+18	FALSE	Medium	IsMasterProtein	Q8K1T6	Lymphocyte antigen 6G6e OS=Mus musculus OX=10090 GN=Ly6g6e PE=1 SV=1	0.023	1.788	14	1	1	1	166	18.2	7.78	NA	0	NA	NA	1	NA	0	NA	NA	NA	NA	NA	NA	NA	NA	NA	NA	NA	NA	1	Ly6g6e
-8.8109e+18	FALSE	Medium	IsMasterProteinCandidate	A2ASS6	Titin OS=Mus musculus OX=10090 GN=Ttn PE=1 SV=1	0.041	1.375	0	1	1	1	35213	3904.1	6.2	NA	NA	0	NA	NA	1	0	NA	NA	NA	NA	NA	NA	NA	NA	127.8	44.2	99.2	50.9	1	Ttn
-8.81039e+18	FALSE	High	IsMasterProtein	O70472	Transmembrane protein 131 OS=Mus musculus OX=10090 GN=Tmem131 PE=2 SV=2	0	5.599	1	1	2	1	1877	204.5	8.54	41	0	NA	1	1	NA	0	78.3	209.9	42.9	290.7	506.1	101.5	264.4	134.7	NA	NA	NA	NA	1	Tmem131
-8.80536e+18	FALSE	High	IsMasterProtein	Q924Z4	Ceramide synthase 2 OS=Mus musculus OX=10090 GN=Cers2 PE=1 SV=1	0	4.167	4	1	1	1	380	45	8.75	NA	32	NA	NA	1	NA	0	NA	NA	NA	NA	162.6	91.3	153.6	107.9	NA	NA	NA	NA	1	Cers2
-8.8048e+18	FALSE	High	None	A0A1B0GQX5	L-lactate dehydrogenase OS=Mus musculus OX=10090 GN=Ldha PE=1 SV=1	0	62.025	47	10	40	10	201	22.1	8.54	306	260	227	9	10	8	0	3476.7	1350.7	1920.1	2004.1	2782.6	3225	1996.3	4539.1	1972	2152.5	1964.9	3166.4	1	Ldha
-8.80097e+18	FALSE	High	IsMasterProteinCandidate	Q8BHD7-2	Isoform 2 of Polypyrimidine tract-binding protein 3 OS=Mus musculus OX=10090 GN=Ptbp3	0	83.66	44	13	40	11	520	56.3	9.13	305	253	237	13	12	9	0	811.9	1773.3	367	2667.8	2799.9	567.4	1971.3	747.1	1251.9	245.5	1400.8	336.2	1	Ptbp3
-8.79754e+18	FALSE	High	IsMasterProtein	Q922B2	Aspartate--tRNA ligase, cytoplasmic OS=Mus musculus OX=10090 GN=Dars PE=1 SV=2	0	86.857	47	23	56	23	501	57.1	6.49	350	442	280	21	19	16	0	3160.2	4452	1776.4	6322.7	4082.8	1485.8	3262.7	2012.4	3932.8	1360.3	3987.3	1775.1	1	Dars
-8.79434e+18	FALSE	High	IsMasterProtein	Q810A7	ATP-dependent RNA helicase DDX42 OS=Mus musculus OX=10090 GN=Ddx42 PE=1 SV=3	0	4.571	5	3	3	3	929	101.9	6.98	0	23	0	1	1	1	0	NA	NA	NA	NA	31.6	22.2	40.4	32.6	162.1	87.2	192	156.6	1	Ddx42
-8.79223e+18	FALSE	High	IsMasterProtein	B1AYU7	Pre-mRNA-splicing factor CWC22 homolog OS=Mus musculus OX=10090 GN=Cwc22 PE=1 SV=1	0	8.036	3	2	4	2	903	104.3	8.09	23	0	0	1	2	1	0	45.5	217.3	30.5	174.6	280.1	104	369.5	143.8	705.1	213.6	478.3	304.6	1	Cwc22
-8.78677e+18	FALSE	High	IsMasterProtein	D3YY07	Palmitoyltransferase (Fragment) OS=Mus musculus OX=10090 GN=Zdhhc13 PE=1 SV=1	0.002	2.613	3	1	2	1	442	50.7	8.44	NA	26	36	NA	1	1	0	NA	NA	NA	NA	28.2	16	24.6	15.3	58.4	33.1	42	30.1	1	Zdhhc13
-8.78585e+18	FALSE	High	None	E9QB02	Methionine--tRNA ligase, cytoplasmic OS=Mus musculus OX=10090 GN=Mars PE=1 SV=1	0	53.659	23	19	35	19	910	102.3	6.92	177	143	94	14	11	9	0	2457	2079.5	1228.1	3436	2568.9	1484.5	1702	1878.2	1810.5	840.7	2062.1	1356.2	1	Mars
-8.78238e+18	FALSE	High	None	B1ARU1	Microtubule-actin cross-linking factor 1 OS=Mus musculus OX=10090 GN=Macf1 PE=1 SV=1	0	9.925	1	5	6	5	5895	662.9	5.3	32	0	30	3	1	2	0	332.3	1087.4	226.6	503.5	42.8	46.9	51.9	69.9	150.3	49.6	89.5	100.9	1	Macf1
-8.77847e+18	FALSE	High	IsMasterProtein	Q3THW5	Histone H2A.V OS=Mus musculus OX=10090 GN=H2afv PE=1 SV=3	0	6.804	23	3	6	1	128	13.5	10.58	30	26	0	3	2	1	0	334.3	434.6	257.3	529.2	787.3	463.2	749	564.7	714.2	437.7	593.8	497.2	1	H2afv
-8.77212e+18	FALSE	High	None	A0A087WS46	Eukaryotic translation elongation factor 1 beta 2 OS=Mus musculus OX=10090 GN=Eef1b2 PE=1 SV=1	0	14.641	19	3	5	3	184	20.1	4.56	48	90	74	1	2	2	0	300.5	84.4	67.7	110.3	91.8	126	75	551.6	216.7	131.9	123.5	588.8	1	Eef1b2
-8.77156e+18	FALSE	High	None	P00342	L-lactate dehydrogenase C chain OS=Mus musculus OX=10090 GN=Ldhc PE=1 SV=2	0	8.824	6	2	6	2	332	35.9	8.21	109	106	86	2	2	1	0	712.1	350.1	298	443.7	244.9	194.9	213.2	306.2	179.4	191.3	187.8	257	1	Ldhc
-8.77003e+18	FALSE	High	IsMasterProtein	P70349	Histidine triad nucleotide-binding protein 1 OS=Mus musculus OX=10090 GN=Hint1 PE=1 SV=3	0	7.118	11	1	2	1	126	13.8	6.87	53	17	NA	1	1	NA	0	172.8	155.8	138.5	230.9	114	69.8	152.8	116.3	NA	NA	NA	NA	1	Hint1
-8.76944e+18	FALSE	High	None	D6RCH1	Eukaryotic translation initiation factor 4 gamma 1 OS=Mus musculus OX=10090 GN=Eif4g1 PE=1 SV=1	0.001	2.792	13	1	3	1	79	8.2	12.18	34	41	0	1	1	1	0	73.6	214.2	36.3	106.7	58	17.6	177.2	63.5	1275.9	234	951.3	228.9	1	Eif4g1
-8.76822e+18	FALSE	High	IsMasterProtein	O08579	Emerin OS=Mus musculus OX=10090 GN=Emd PE=1 SV=1	0.001	3.193	4	1	2	1	259	29.4	5.01	0	31	NA	1	1	NA	0	29.9	117	20.6	87.9	80.4	23	122	36.4	NA	NA	NA	NA	1	Emd
-8.76523e+18	FALSE	High	None	A0A087WS80	Phenylalanine--tRNA ligase beta subunit (Fragment) OS=Mus musculus OX=10090 GN=Farsb PE=1 SV=1	0	15.346	24	5	7	5	206	23.3	7.33	37	75	50	2	3	2	0	370.7	298.3	152.6	604.7	548.6	255.3	275.1	399	210.3	120.8	296.2	183.1	1	Farsb
-8.76458e+18	FALSE	High	None	A0A494BAU1	Atlastin-3 OS=Mus musculus OX=10090 GN=Atl3 PE=4 SV=1	0.001	3.137	5	1	2	1	232	25.7	5.24	NA	30	0	NA	1	1	0	NA	NA	NA	NA	154.5	64.8	238.9	89.9	309.6	146.7	281.1	233.9	1	Atl3
-8.76144e+18	FALSE	Medium	IsMasterProtein	A0A494B952	Isochorismatase domain-containing protein 1 OS=Mus musculus OX=10090 GN=Isoc1 PE=4 SV=1	0.024	1.719	5	1	1	1	257	27.5	7.02	NA	0	NA	NA	1	NA	0	NA	NA	NA	NA	138.4	88.9	145.5	138.2	NA	NA	NA	NA	1	Isoc1
-8.76122e+18	FALSE	High	IsMasterProtein	P63154	Crooked neck-like protein 1 OS=Mus musculus OX=10090 GN=Crnkl1 PE=1 SV=1	0	6.754	4	3	3	3	690	83.4	6.93	NA	28	NA	NA	3	NA	0	NA	NA	NA	NA	1005.5	365.2	966.1	472.6	NA	NA	NA	NA	1	Crnkl1
-8.76117e+18	FALSE	High	IsMasterProtein	Q8K327	Chromosome alignment-maintaining phosphoprotein 1 OS=Mus musculus OX=10090 GN=Champ1 PE=1 SV=1	0	4.607	1	1	1	1	802	87.5	7.85	38	NA	NA	1	NA	NA	0	51.6	44.2	10.4	51.3	NA	NA	NA	NA	NA	NA	NA	NA	1	Champ1
-8.75861e+18	FALSE	High	IsMasterProtein	D3Z3L3	Tripartite motif-containing 12C OS=Mus musculus OX=10090 GN=Trim12c PE=1 SV=2	0.001	3.101	3	1	1	1	497	57.8	6.95	NA	NA	23	NA	NA	1	0	NA	NA	NA	NA	NA	NA	NA	NA	208.5	75.1	164	98.9	1	Trim12c
-8.75797e+18	FALSE	High	None	Q64475	Histone H2B type 1-B OS=Mus musculus OX=10090 GN=Hist1h2bb PE=1 SV=3	0	26.253	40	5	19	5	126	13.9	10.32	113	78	128	5	4	5	0	2534.5	1851.3	1119.2	3362	1990	954.4	1184.1	1547.8	2862.4	1442.6	3541.7	2122.3	1	Hist1h2bb
-8.75485e+18	FALSE	High	None	A0A0N4SUV6	Selenocysteine-specific elongation factor OS=Mus musculus OX=10090 GN=Eefsec PE=1 SV=1	0	10.482	7	3	3	3	534	58	7.33	52	NA	0	2	NA	1	0	193.1	332.1	135.7	354.8	NA	NA	NA	NA	53.1	18.6	43.1	19.8	1	Eefsec
-8.75417e+18	FALSE	High	IsMasterProteinCandidate	Q99M31-2	Isoform 2 of Heat shock 70 kDa protein 14 OS=Mus musculus OX=10090 GN=Hspa14	0	39.377	28	11	25	11	515	55.8	6.84	80	261	149	4	10	10	0	561.4	1496	251.3	1470.9	2116.4	635.6	2192.7	992	3596.5	845.2	2584.4	1619.7	1	Hspa14
-8.75274e+18	FALSE	High	None	D6RH72	Testin (Fragment) OS=Mus musculus OX=10090 GN=Tes PE=1 SV=2	0	7.435	47	2	5	2	79	9	9.8	48	37	59	2	1	2	0	137.4	227.5	67.7	271.4	135.3	69.1	150.3	112.9	420.3	138.3	337.5	197.2	1	Tes
-8.75139e+18	FALSE	Medium	IsMasterProtein	A0A087WRH8	Predicted gene 5157 OS=Mus musculus OX=10090 GN=Gm5157 PE=3 SV=1	0.017	1.889	11	1	7	1	301	33.8	7.49	27	0	28	1	1	1	0	95.3	50.1	155.7	148.2	46.4	76.8	9	36.9	37	114.7	70.2	42.8	1	Gm5157
-8.74628e+18	FALSE	High	IsMasterProtein	P52480	Pyruvate kinase PKM OS=Mus musculus OX=10090 GN=Pkm PE=1 SV=4	0	244.556	75	35	129	35	531	57.8	7.47	1256	1046	991	32	28	32	0	8803.6	5380.3	5826.1	12792.1	10558.6	6824.4	4970	6840.6	7144.6	7529.5	11737.9	7570.6	1	Pkm
-8.74518e+18	FALSE	High	None	O35368-3	Isoform 3 of Interferon-activable protein 203 OS=Mus musculus OX=10090 GN=Ifi203	0	9.861	8	3	4	3	456	51.7	9.57	23	59	53	1	2	1	0	26.1	41.6	14.6	40.3	275.8	87.2	348.3	122.2	178.8	26.7	113.9	42.4	1	Ifi203
-8.74077e+18	FALSE	High	None	A0A494B9G0	Asparagine--tRNA ligase, cytoplasmic OS=Mus musculus OX=10090 GN=Nars PE=4 SV=1	0	16.274	43	3	8	3	69	7.6	4.72	35	46	78	2	2	2	0	789.8	2388.6	486.8	1405.3	549.6	176.3	756.7	272.5	915	135.4	405.4	192.6	1	Nars
-8.74049e+18	FALSE	High	IsMasterProtein	Q9ES28	Rho guanine nucleotide exchange factor 7 OS=Mus musculus OX=10090 GN=Arhgef7 PE=1 SV=2	0	7.532	5	4	7	2	862	97	6.8	27	0	26	3	2	2	0	308.6	202.6	81.6	187.7	101.5	60.1	101	179.6	413.8	151.7	253.2	478.6	1	Arhgef7
-8.73669e+18	FALSE	High	None	A0A0N4SVN6	Replication factor C subunit 1 (Fragment) OS=Mus musculus OX=10090 GN=Rfc1 PE=1 SV=1	0	5.817	15	2	4	2	212	24	9.04	19	0	0	1	2	1	0	138.9	476.6	45.8	334.8	714.5	443.5	765.5	514.6	376	44.6	226.1	83	1	Rfc1
-8.73402e+18	FALSE	High	None	D3YXV9	AP-3 complex subunit mu-1 (Fragment) OS=Mus musculus OX=10090 GN=Ap3m1 PE=1 SV=1	0.001	2.689	10	1	3	1	174	19.7	5.03	15	0	30	1	1	1	0	31.3	30.7	13.2	39.2	50	34.7	51.9	50.6	109	38.1	77.6	65.6	1	Ap3m1
-8.73289e+18	FALSE	High	IsMasterProteinCandidate	Q61462-2	Isoform 2 of Cytochrome b-245 light chain OS=Mus musculus OX=10090 GN=Cyba	0	3.854	6	1	3	1	164	17.6	8.44	27	32	27	1	1	1	0	206.7	125	89	158.3	204.4	145.1	178.7	248.7	194	135.8	194.3	223.1	1	Cyba
-8.72846e+18	FALSE	High	IsMasterProtein	E9PUK6	Serine/arginine repetitive matrix protein 1 OS=Mus musculus OX=10090 GN=Srrm1 PE=1 SV=1	0	8.102	4	3	5	3	923	104.2	11.85	31	21	14	2	1	2	0	250.1	694.3	116.6	280.7	182.6	134	683.3	190.3	745.1	103.4	203.9	172.5	1	Srrm1
-8.72694e+18	FALSE	High	IsMasterProtein	Q61937	Nucleophosmin OS=Mus musculus OX=10090 GN=Npm1 PE=1 SV=1	0	13.867	23	6	10	6	292	32.5	4.77	70	44	26	4	4	2	0	508.6	2060.9	201.3	685	775.2	422.8	1713.8	623.9	1347.7	125.2	375.7	220.5	1	Npm1
-8.72191e+18	FALSE	High	None	Q8BFZ3	Beta-actin-like protein 2 OS=Mus musculus OX=10090 GN=Actbl2 PE=1 SV=1	0	55.548	19	5	40	1	376	42	5.49	404	408	345	5	5	4	0	1849.3	5891.2	821.4	5939.2	5984.5	1163.1	6085.5	1539.3	7963.9	969.7	5736.4	1235.8	1	Actbl2
-8.72099e+18	FALSE	High	IsMasterProtein	F7BJB9	MORC family CW-type zinc finger protein 3 OS=Mus musculus OX=10090 GN=Morc3 PE=1 SV=1	0	17.307	5	5	6	5	942	106.5	5.68	55	NA	49	4	NA	2	0	332.7	531.1	170.7	643.5	NA	NA	NA	NA	166.8	68.4	105.3	87.7	1	Morc3
-8.71999e+18	FALSE	High	IsMasterProtein	Q91WQ3	Tyrosine--tRNA ligase, cytoplasmic OS=Mus musculus OX=10090 GN=Yars PE=1 SV=3	0	3.579	4	2	2	2	528	59.1	7.01	0	NA	35	1	NA	1	0	NA	NA	NA	NA	NA	NA	NA	NA	108.8	85.4	185.9	128.4	1	Yars
-8.71712e+18	FALSE	Medium	None	G3UXE8	Protein-glutamine gamma-glutamyltransferase 2 OS=Mus musculus OX=10090 GN=Tgm2 PE=1 SV=1	0.026	1.706	5	1	1	1	146	16.2	4.7	17	NA	NA	1	NA	NA	0	88.4	283	53.7	84.1	NA	NA	NA	NA	NA	NA	NA	NA	1	Tgm2
-8.7162e+18	FALSE	High	IsMasterProtein	Q9ERU3	Zinc finger protein 22 OS=Mus musculus OX=10090 GN=Znf22 PE=1 SV=2	0	4.616	4	1	2	1	237	27.3	10.29	28	34	NA	1	1	NA	0	303	399.8	110.1	516.5	28.4	3.4	45.3	10.8	NA	NA	NA	NA	1	Znf22
-8.71433e+18	FALSE	High	None	Q8C3F2	Constitutive coactivator of PPAR-gamma-like protein 2 OS=Mus musculus OX=10090 GN=Fam120c PE=1 SV=3	0.001	3.539	2	2	3	2	1091	119.6	8.46	0	28	24	1	1	1	0	78.6	123.6	41.1	136.3	276.6	149.6	276.5	204.8	227.5	83.3	185.9	124.6	1	Fam120c
-8.71131e+18	FALSE	High	IsMasterProtein	Q3TCR7	Dynamin-2 OS=Mus musculus OX=10090 GN=Dnm2 PE=1 SV=1	0	19.444	9	5	9	4	869	97.9	7.44	43	120	0	2	4	2	1	37	89	14.8	82.1	274.4	133.9	357	194.3	128.5	30.6	94.4	57.7	1	Dnm2
-8.7091e+18	FALSE	High	IsMasterProteinCandidate	Q5SQB0	Nucleophosmin OS=Mus musculus OX=10090 GN=Npm1 PE=1 SV=1	0	13.867	25	6	10	6	264	29.5	4.59	70	44	26	4	4	2	0	508.6	2060.9	201.3	685	775.2	422.8	1713.8	623.9	1347.7	125.2	375.7	220.5	1	Npm1
-8.70365e+18	FALSE	High	None	Q8CAQ8-4	Isoform 4 of MICOS complex subunit Mic60 OS=Mus musculus OX=10090 GN=Immt	0.001	3.516	10	2	2	2	183	19.2	9.09	NA	29	NA	NA	2	NA	0	NA	NA	NA	NA	131.4	70.9	105.2	87.1	NA	NA	NA	NA	1	Immt
-8.70329e+18	FALSE	High	IsMasterProtein	Q8BL97	Serine/arginine-rich splicing factor 7 OS=Mus musculus OX=10090 GN=Srsf7 PE=1 SV=1	0	6.071	11	3	6	2	267	30.8	11.9	30	30	37	3	1	2	0	155.1	189.7	82.2	252.4	138.5	60.4	88.5	75.1	114.2	48.7	112.3	55.1	1	Srsf7
-8.70092e+18	FALSE	High	None	D3YYD9	Glutamine--fructose-6-phosphate aminotransferase [isomerizing] 1 OS=Mus musculus OX=10090 GN=Gfpt1 PE=1 SV=1	0	19.192	38	3	8	3	124	14.2	8.46	58	48	68	2	3	3	0	131.9	293.5	82.7	374.1	663.5	168.1	543.6	246.8	587.5	140.5	635.4	184.9	1	Gfpt1
-8.69938e+18	FALSE	Medium	IsMasterProtein	Q9D338	39S ribosomal protein L19, mitochondrial OS=Mus musculus OX=10090 GN=Mrpl19 PE=1 SV=1	0.024	1.752	3	1	1	1	292	33.6	9.44	33	NA	NA	1	NA	NA	0	82.2	94.3	66.4	130.6	NA	NA	NA	NA	NA	NA	NA	NA	1	Mrpl19
-8.69893e+18	FALSE	High	IsMasterProtein	P49710	Hematopoietic lineage cell-specific protein OS=Mus musculus OX=10090 GN=Hcls1 PE=1 SV=2	0	20.899	12	5	9	5	486	54.2	4.84	132	53	50	3	3	3	0	887.5	449.5	177.5	229.7	241.4	202.5	364.9	686.4	510.2	136.5	239.4	430	1	Hcls1
-8.6954e+18	FALSE	High	None	Q6Q477-2	Isoform 2 of Plasma membrane calcium-transporting ATPase 4 OS=Mus musculus OX=10090 GN=Atp2b4	0	6.371	4	3	3	3	1107	122.2	6.29	NA	0	0	NA	2	1	0	NA	NA	NA	NA	87.7	48.4	48.8	78.6	91.4	70.5	116.7	89	1	Atp2b4
-8.69008e+18	FALSE	High	IsMasterProtein	Q62311	Transcription initiation factor TFIID subunit 6 OS=Mus musculus OX=10090 GN=Taf6 PE=1 SV=1	0	3.643	2	1	1	1	678	72.6	8.6	NA	NA	36	NA	NA	1	0	NA	NA	NA	NA	NA	NA	NA	NA	69.7	19.8	45.3	36.8	1	Taf6
-8.68154e+18	FALSE	High	IsMasterProtein	Q9CVB6	Actin-related protein 2/3 complex subunit 2 OS=Mus musculus OX=10090 GN=Arpc2 PE=1 SV=3	0	56.399	43	11	30	11	300	34.3	7.36	172	147	129	10	8	9	0	1729.4	1433.3	861.4	1787.7	1920.3	1142.1	1414.2	1507.9	2147.6	1212.6	2099	1736.4	1	Arpc2
-8.68035e+18	FALSE	High	IsMasterProtein	Q9D5T0	ATPase family AAA domain-containing protein 1 OS=Mus musculus OX=10090 GN=Atad1 PE=1 SV=1	0	7.913	7	2	3	2	361	40.7	6.9	52	31	NA	2	1	NA	0	136.8	624.5	91.3	359.7	276.8	78.3	616.2	110.9	NA	NA	NA	NA	1	Atad1
-8.67978e+18	FALSE	Medium	IsMasterProtein	Q9CQR2	40S ribosomal protein S21 OS=Mus musculus OX=10090 GN=Rps21 PE=1 SV=1	0.03	1.627	8	1	2	1	83	9.1	8.51	NA	0	0	NA	1	1	0	NA	NA	NA	NA	376	152.2	317.9	300.6	NA	NA	NA	NA	1	Rps21
-8.67485e+18	FALSE	Medium	IsMasterProtein	Q6KCD5	Nipped-B-like protein OS=Mus musculus OX=10090 GN=Nipbl PE=1 SV=1	0.03	1.628	0	1	1	1	2798	315.3	7.91	NA	32	NA	NA	1	NA	0	NA	NA	NA	NA	54.7	32.6	67.5	35.1	NA	NA	NA	NA	1	Nipbl
-8.66771e+18	FALSE	High	None	A0A494BBJ5	Mucosa-associated lymphoid tissue lymphoma translocation protein 1 homolog OS=Mus musculus OX=10090 GN=Malt1 PE=4 SV=1	0	18.547	25	6	10	6	342	38	5.81	82	40	81	5	2	3	0	510.2	782.5	241.8	1041.2	283.3	86.8	223.4	162.6	763.5	169.1	710.9	267.4	1	Malt1
-8.66732e+18	FALSE	High	None	A0A0U1RQ54	Serine/threonine-protein kinase PLK1 (Fragment) OS=Mus musculus OX=10090 GN=Plk1 PE=1 SV=1	0	28.545	34	7	18	7	194	22	9.01	127	121	112	7	6	4	0	452.3	527	6355.4	3694	2407.9	4111	582.4	395.9	117.4	2061	1206.3	83.6	1	Plk1
-8.66661e+18	FALSE	High	IsMasterProtein	Q9JII6	Aldo-keto reductase family 1 member A1 OS=Mus musculus OX=10090 GN=Akr1a1 PE=1 SV=3	0	14.284	19	5	10	5	325	36.6	7.39	49	102	48	2	3	4	0	246.7	108.6	63.5	156	588.7	408.4	410.9	503.9	390.9	233.2	418.3	287.7	1	Akr1a1
-8.65635e+18	FALSE	High	None	P29387	Guanine nucleotide-binding protein subunit beta-4 OS=Mus musculus OX=10090 GN=Gnb4 PE=1 SV=4	0	15.022	10	3	9	1	340	37.4	6.16	80	83	73	3	3	3	0	388	265.5	305.3	598.3	608.7	378.7	278.2	402.7	524.9	453.6	799.4	461.4	1	Gnb4
-8.65192e+18	FALSE	High	IsMasterProteinCandidate	Q6PR54-2	Isoform 2 of Telomere-associated protein RIF1 OS=Mus musculus OX=10090 GN=Rif1	0	21.229	4	7	10	7	2393	263.3	5.48	21	45	59	4	3	2	0	639.3	464.1	224	464.2	163.5	87.1	186.9	180.4	192.3	56.8	110.3	100.2	1	Rif1
-8.65061e+18	FALSE	High	None	H3BJZ9	3-ketoacyl-CoA thiolase A, peroxisomal OS=Mus musculus OX=10090 GN=Acaa1a PE=1 SV=1	0.009	2.228	8	1	1	1	331	34.5	8.54	NA	NA	0	NA	NA	1	0	NA	NA	NA	NA	NA	NA	NA	NA	32.8	19	28.4	43.6	1	Acaa1a
-8.64909e+18	FALSE	Medium	IsMasterProtein	E9Q4T8	Cullin-3 OS=Mus musculus OX=10090 GN=Cul3 PE=1 SV=1	0.037	1.444	3	1	1	1	702	81.1	8.47	NA	0	NA	NA	1	NA	0	NA	NA	NA	NA	89.8	35.7	61.6	50.8	NA	NA	NA	NA	1	Cul3
-8.64768e+18	FALSE	High	IsMasterProteinCandidate	Q80YR4-3	Isoform 3 of E3 ubiquitin-protein ligase ZNF598 OS=Mus musculus OX=10090 GN=Znf598	0.001	3.543	1	1	1	1	905	98.7	8.25	47	NA	NA	1	NA	NA	0	28.8	56.5	12.4	27.9	NA	NA	NA	NA	NA	NA	NA	NA	1	Znf598
-8.64703e+18	FALSE	High	IsMasterProtein	E9QKV6	Unconventional myosin-IXb OS=Mus musculus OX=10090 GN=Myo9b PE=1 SV=1	0	45.579	7	13	22	13	1961	222.3	8.4	144	67	148	7	6	8	0	776.1	1963.7	383.4	1471.5	1701.4	535.1	2320.8	919.2	4432.4	748.7	2545.5	1219.9	1	Myo9b
-8.64643e+18	FALSE	Medium	IsMasterProteinCandidate	P70399-6	Isoform 3 of TP53-binding protein 1 OS=Mus musculus OX=10090 GN=Tp53bp1	0.047	1.298	2	1	1	1	1014	109.7	5.38	NA	NA	0	NA	NA	1	0	NA	NA	NA	NA	NA	NA	NA	NA	126.4	39.1	129.9	74.2	1	Tp53bp1
-8.64636e+18	FALSE	High	IsMasterProtein	Q6PFF0	SR-related CTD-associated factor 4 OS=Mus musculus OX=10090 GN=Scaf4 PE=1 SV=1	0	4.362	1	1	1	1	1209	131.6	9.6	NA	49	NA	NA	1	NA	0	NA	NA	NA	NA	64.9	49.6	71.6	82.8	NA	NA	NA	NA	1	Scaf4
-8.64544e+18	FALSE	High	IsMasterProtein	A2AGQ2	MAP kinase-activating death domain protein OS=Mus musculus OX=10090 GN=Madd PE=1 SV=1	0.005	2.365	1	1	2	1	1554	172.5	6.15	23	NA	25	1	NA	1	0	69.7	131.5	37.6	170.1	NA	NA	NA	NA	211.5	55.8	207.5	103.3	1	Madd
-8.6446e+18	FALSE	High	None	A0A3Q4EGI6	Tetratricopeptide repeat protein 27 (Fragment) OS=Mus musculus OX=10090 GN=Ttc27 PE=1 SV=1	0.009	2.237	5	1	2	1	274	30.9	7.02	NA	0	0	NA	1	1	0	NA	NA	NA	NA	31.5	19.4	27.2	31.5	76.4	27.3	52.8	67.6	1	Ttc27
-8.64427e+18	FALSE	High	IsMasterProtein	Q99LF4	tRNA-splicing ligase RtcB homolog OS=Mus musculus OX=10090 GN=Rtcb PE=1 SV=1	0	20.816	18	8	13	8	505	55.2	7.23	58	28	35	4	3	4	0	483.7	713	272	1044	638.8	224.7	461	247.9	938.3	400.5	1080.3	410.1	1	Rtcb
-8.63542e+18	FALSE	High	IsMasterProtein	O88351	Inhibitor of nuclear factor kappa-B kinase subunit beta OS=Mus musculus OX=10090 GN=Ikbkb PE=1 SV=1	0	17.706	7	5	6	5	757	86.6	6.4	37	103	24	2	2	2	0	67.7	96.6	41	130.6	226.5	58.4	200.5	69.6	332.6	112.6	291	149.2	1	Ikbkb
-8.63505e+18	FALSE	High	None	D3YV43	40S ribosomal protein S3 OS=Mus musculus OX=10090 GN=Rps3 PE=1 SV=1	0	52.557	60	13	41	13	191	21	9.45	290	265	278	13	12	13	0	6287.2	3903.6	3150.8	6688.8	3777.2	2734.1	2958.7	3440.9	3491.1	2727.7	4421.2	3673	1	Rps3
-8.63032e+18	FALSE	Medium	IsMasterProtein	E9QMN5	Transcriptional repressor p66 alpha OS=Mus musculus OX=10090 GN=Gatad2a PE=1 SV=1	0.038	1.434	2	1	1	1	630	67.4	9.89	NA	NA	0	NA	NA	1	0	NA	NA	NA	NA	NA	NA	NA	NA	NA	NA	NA	NA	1	Gatad2a
-8.63021e+18	FALSE	High	IsMasterProtein	D3YYK8	Microtubule-associated protein RP/EB family member 2 (Fragment) OS=Mus musculus OX=10090 GN=Mapre2 PE=1 SV=1	0	16.87	17	4	7	4	260	29.4	6.44	71	31	0	3	2	1	0	370.5	944.7	151.9	1109.1	318	68.1	304.9	120.1	NA	NA	NA	NA	1	Mapre2
-8.6262e+18	FALSE	High	None	Q8BZY3	DEAD (Asp-Glu-Ala-Asp) box polypeptide 19b OS=Mus musculus OX=10090 GN=Ddx19b PE=1 SV=1	0	36.374	20	9	23	9	494	55.6	8.54	160	188	105	8	7	6	0	711.9	1827.7	410.1	1924.7	1271.4	414.4	1311.9	528.8	2851.6	610.8	2139.8	831.8	1	Ddx19b
-8.62557e+18	FALSE	High	IsMasterProtein	E9PYZ7	RNA-binding protein 26 OS=Mus musculus OX=10090 GN=Rbm26 PE=1 SV=1	0.001	2.894	1	1	1	1	1009	113.7	9.16	NA	44	NA	NA	1	NA	0	NA	NA	NA	NA	100.8	32.5	203.6	61.9	NA	NA	NA	NA	1	Rbm26
-8.62403e+18	FALSE	Medium	IsMasterProtein	B1B1D8	39S ribosomal protein L2, mitochondrial OS=Mus musculus OX=10090 GN=Mrpl2 PE=1 SV=1	0.012	2.132	10	1	2	1	304	33.1	11.06	NA	28	24	NA	1	1	0	NA	NA	NA	NA	51.6	22.3	46	32.8	55	15.1	37.3	22.4	1	Mrpl2
-8.61093e+18	FALSE	High	None	A0A1L1SSU8	Interleukin enhancer-binding factor 3 (Fragment) OS=Mus musculus OX=10090 GN=Ilf3 PE=1 SV=1	0	4.434	18	1	2	1	168	18.9	4.94	42	NA	NA	1	NA	NA	0	24.8	20.2	11.5	23.2	NA	NA	NA	NA	NA	NA	NA	NA	1	Ilf3
-8.6027e+18	FALSE	High	None	A0A2I3BR82	Guanine nucleotide-binding protein-like 3 OS=Mus musculus OX=10090 GN=Gnl3 PE=1 SV=1	0	9.803	18	2	4	2	136	16.3	10.4	56	47	73	1	2	1	0	72.7	220.9	42.9	173.1	184.3	60.1	285.7	83.8	288.5	37.1	149	51	1	Gnl3
-8.60144e+18	FALSE	Medium	None	A0A1B0GR50	U1 small nuclear ribonucleoprotein 70 kDa (Fragment) OS=Mus musculus OX=10090 GN=Snrnp70 PE=1 SV=1	0.012	2.086	13	1	1	1	86	9.8	10.92	NA	20	NA	NA	1	NA	0	NA	NA	NA	NA	136.9	70	131.1	109.7	NA	NA	NA	NA	1	Snrnp70
-8.59844e+18	FALSE	High	None	V9GX35	Predicted gene 14214 (Fragment) OS=Mus musculus OX=10090 GN=Gm14214 PE=4 SV=1	0	18.211	12	3	7	3	225	25.2	10.15	53	72	42	2	2	3	0	559.7	803.7	190.4	1644.5	1289.2	401.2	813.8	459.9	958.7	305.9	1183.5	319.5	1	Gm14214
-8.59775e+18	FALSE	High	IsMasterProteinCandidate	Q6PR54-3	Isoform 3 of Telomere-associated protein RIF1 OS=Mus musculus OX=10090 GN=Rif1	0	21.229	4	7	10	7	2426	267	5.6	21	45	59	4	3	2	0	639.3	464.1	224	464.2	163.5	87.1	186.9	180.4	192.3	56.8	110.3	100.2	1	Rif1
-8.59734e+18	FALSE	High	IsMasterProtein	P84244	Histone H3.3 OS=Mus musculus OX=10090 GN=H3f3a PE=1 SV=2	0	20.775	34	3	10	1	136	15.3	11.27	85	150	89	3	3	3	0	58.6	41.2	21.7	78.1	25.6	12.8	23.2	19.1	47.7	16.4	36.5	24.8	1	H3f3a
-8.59522e+18	FALSE	High	IsMasterProteinCandidate	P84104-2	Isoform Short of Serine/arginine-rich splicing factor 3 OS=Mus musculus OX=10090 GN=Srsf3	0	11.766	35	4	10	3	124	14.2	10.08	61	63	51	3	3	4	0	163.3	282.7	89.9	267.2	506.1	319	512.3	340.1	1028.7	417.9	710.2	534.2	1	Srsf3
-8.58982e+18	FALSE	High	None	Q497W9	DEAH (Asp-Glu-Ala-His) box polypeptide 15 OS=Mus musculus OX=10090 GN=Dhx15 PE=1 SV=1	0	62.831	27	16	35	16	703	79.9	7.3	251	154	125	11	13	10	0	2388.8	3070.2	1090.4	2654	2562.2	1528.2	2936.2	2262.2	5087.9	1757.4	3319.1	2608	1	Dhx15
-8.58837e+18	FALSE	Medium	IsMasterProteinCandidate	Q8CHH9-2	Isoform 2 of Septin-8 OS=Mus musculus OX=10090 GN=Sept8	0.018	1.868	2	1	2	1	430	49.9	6.09	37	NA	NA	1	NA	NA	0	353.6	276.4	123.9	318.4	NA	NA	NA	NA	NA	NA	NA	NA	1	2008-09-01
-8.58591e+18	FALSE	High	None	Q80X50-3	Isoform 3 of Ubiquitin-associated protein 2-like OS=Mus musculus OX=10090 GN=Ubap2l	0	72.054	18	12	34	12	1068	112.5	6.6	377	274	306	11	8	10	0	2001.9	4469.1	359.4	1878.2	935.2	293.7	2397.4	1040.7	4461.3	440.9	1507.2	1420.3	1	Ubap2l
-8.58047e+18	FALSE	High	IsMasterProtein	A0A0N4SUH4	Pumilio homolog 3 OS=Mus musculus OX=10090 GN=Pum3 PE=1 SV=1	0.005	2.314	1	1	1	1	648	72.9	9.66	NA	NA	0	NA	NA	1	0	NA	NA	NA	NA	NA	NA	NA	NA	NA	NA	NA	NA	1	Pum3
-8.57393e+18	FALSE	High	None	Q8BGK0	NAD(P) transhydrogenase, mitochondrial OS=Mus musculus OX=10090 GN=Nnt PE=1 SV=1	0	20.469	13	7	10	7	835	87.4	7.74	132	44	48	3	3	4	0	473	319.8	188.7	398.4	259.6	194.7	217.6	291	472.5	183.5	366.8	313.9	1	Nnt
-8.57321e+18	FALSE	High	None	A0A0H2UKC0	Signal-transducing adaptor protein 1 OS=Mus musculus OX=10090 GN=Stap1 PE=1 SV=1	0.001	2.852	9	1	1	1	259	30.4	8.72	NA	26	NA	NA	1	NA	0	NA	NA	NA	NA	49.1	22.6	57.6	23.5	NA	NA	NA	NA	1	Stap1
-8.57265e+18	FALSE	High	None	P05214	Tubulin alpha-3 chain OS=Mus musculus OX=10090 GN=Tuba3a PE=1 SV=1	0	178.435	57	18	99	0	450	49.9	5.1	854	996	869	16	18	16	0	133.4	397.5	125.2	491.2	317.2	90.3	324.4	134	472.4	112.1	428.9	142.7	1	Tuba3a
-8.56701e+18	FALSE	High	IsMasterProteinCandidate	Q8R0S2-2	Isoform 2 of IQ motif and SEC7 domain-containing protein 1 OS=Mus musculus OX=10090 GN=Iqsec1	0	11.454	4	4	8	4	962	107.9	7.68	52	45	32	3	3	2	0	177.3	447.3	81.1	468.4	474.1	114.8	569	183.1	495.3	80.6	364.8	89.4	1	Iqsec1
-8.56002e+18	FALSE	High	IsMasterProtein	E9QAT4	Protein transport protein Sec16A OS=Mus musculus OX=10090 GN=Sec16a PE=1 SV=1	0	15.671	4	6	9	6	2357	254	5.81	52	60	0	3	5	1	0	201	655.5	95.4	228.1	771.9	336	1676.2	550.6	105.6	12.5	30.2	28.7	1	Sec16a
-8.55995e+18	FALSE	Medium	IsMasterProtein	F2Z4B7	Ras association (RalGDS/AF-6) and pleckstrin homology domains 1 OS=Mus musculus OX=10090 GN=Raph1 PE=1 SV=1	0.021	1.821	2	1	2	1	645	72.7	6.35	25	0	NA	1	1	NA	0	NA	15.4	NA	19	4.4	NA	3.6	2.2	NA	NA	NA	NA	1	Raph1
-8.55994e+18	FALSE	High	IsMasterProteinCandidate	P61979-3	Isoform 3 of Heterogeneous nuclear ribonucleoprotein K OS=Mus musculus OX=10090 GN=Hnrnpk	0	80.586	41	13	38	13	439	48.5	5.92	247	331	238	11	11	9	0	1045.7	6291.3	653.3	2582.2	2225.8	658.6	5635.3	813.2	5786.2	538.9	1923.7	635.8	1	Hnrnpk
-8.55206e+18	FALSE	High	IsMasterProtein	A0A0A0MQ80	ATPase family protein 2 homolog OS=Mus musculus OX=10090 GN=Spata5 PE=1 SV=1	0	17.332	6	4	8	4	892	97.1	8.24	99	98	38	4	3	1	0	238	776.9	137.5	716.5	438.3	86.5	505.1	146.7	211.7	27.2	150.4	49.8	1	Spata5
-8.55176e+18	FALSE	Medium	None	Q8BHL5	Engulfment and cell motility protein 2 OS=Mus musculus OX=10090 GN=Elmo2 PE=1 SV=1	0.016	1.897	1	1	2	1	732	83.8	5.95	NA	0	27	NA	1	1	0	NA	NA	NA	NA	NA	NA	NA	NA	295.7	288.7	410.2	330.5	1	Elmo2
-8.54767e+18	FALSE	High	IsMasterProtein	Q9EPE9	Manganese-transporting ATPase 13A1 OS=Mus musculus OX=10090 GN=Atp13a1 PE=1 SV=2	0	35.712	13	13	19	13	1200	132.3	8.03	87	128	75	6	8	5	0	273.8	854.6	140.9	552.7	582.8	257	805.7	417.9	1097.6	241.4	576.8	310.2	1	Atp13a1
-8.54442e+18	FALSE	High	IsMasterProteinCandidate	P97822-2	Isoform 2 of Acidic leucine-rich nuclear phosphoprotein 32 family member E OS=Mus musculus OX=10090 GN=Anp32e	0	14.752	13	3	5	3	248	28.2	3.87	97	44	37	3	1	1	0	155.1	536.8	139.7	695.3	353	73.5	316.3	67.9	418.7	82.3	400.4	67.5	1	Anp32e
-8.54096e+18	FALSE	High	IsMasterProtein	Q3TBA3	Antigen peptide transporter 1 OS=Mus musculus OX=10090 GN=Tap1 PE=1 SV=1	0	74.904	24	15	40	15	696	75.9	8.7	288	214	261	14	10	10	0	1574.1	4225.5	1038.2	3252.4	1909.8	1006.2	2445.1	1421.2	6927.9	1655.9	4263.6	1411.2	1	Tap1
-8.53327e+18	FALSE	High	IsMasterProteinCandidate	Q8CB96-2	Isoform 2 of Ras association domain-containing protein 4 OS=Mus musculus OX=10090 GN=Rassf4	0	19.119	28	7	9	6	303	34.6	6.54	45	60	42	1	5	3	0	39.9	92.5	23.7	137.4	871.6	487.8	791.7	493.9	604.1	370.6	532.1	370.8	1	Rassf4
-8.53207e+18	FALSE	High	None	D3Z3I9	Heat shock protein 105 kDa (Fragment) OS=Mus musculus OX=10090 GN=Hsph1 PE=1 SV=1	0	25.895	40	4	10	4	144	15.9	6.54	97	56	88	3	3	4	0	407.7	255.9	248	1224.9	1526.8	373.5	306	455.1	254.1	250.8	751.4	231	1	Hsph1
-8.52965e+18	FALSE	High	None	A0A140LI47	Mitotic checkpoint protein BUB3 OS=Mus musculus OX=10090 GN=Bub3 PE=1 SV=1	0	5.821	13	1	1	1	100	11.1	6.13	NA	35	NA	NA	1	NA	0	NA	NA	NA	NA	104.3	60.8	137.7	132.3	NA	NA	NA	NA	1	Bub3
-8.52732e+18	FALSE	High	None	Q8CC88-2	Isoform 2 of von Willebrand factor A domain-containing protein 8 OS=Mus musculus OX=10090 GN=Vwa8	0	59.664	21	19	39	19	1038	116.1	7.08	180	144	185	14	12	13	0	521.5	1228.1	387.8	1175	1267.3	683.4	1460.8	828.2	2797.7	487.9	1162.4	527.6	1	Vwa8
-8.52633e+18	FALSE	High	None	H3BL97	DNA dC->dU-editing enzyme APOBEC-3 OS=Mus musculus OX=10090 GN=Apobec3 PE=1 SV=1	0	3.761	11	1	1	1	79	9.1	9.6	45	NA	NA	1	NA	NA	0	113	213.9	35.7	226.6	NA	NA	NA	NA	NA	NA	NA	NA	1	Apobec3
-8.52569e+18	FALSE	High	IsMasterProtein	P39053	Dynamin-1 OS=Mus musculus OX=10090 GN=Dnm1 PE=1 SV=2	0	4.581	2	2	2	1	867	97.7	7.74	NA	31	33	NA	1	1	0	NA	NA	NA	NA	NA	NA	NA	NA	64.4	21.2	40.4	31.1	1	Dnm1
-8.52538e+18	FALSE	Medium	IsMasterProtein	Q5PR72	Phosphodiesterase OS=Mus musculus OX=10090 GN=Pde2a PE=1 SV=1	0.047	1.299	2	1	1	1	935	105.2	5.41	NA	35	NA	NA	1	NA	0	NA	NA	NA	NA	NA	NA	NA	NA	NA	NA	NA	NA	1	Pde2a
-8.52433e+18	FALSE	High	IsMasterProtein	P52479	Ubiquitin carboxyl-terminal hydrolase 10 OS=Mus musculus OX=10090 GN=Usp10 PE=1 SV=3	0	13.358	8	5	9	5	792	87	5.17	70	65	39	4	4	1	0	791.5	820.3	513.1	941.5	557.2	374.3	513.5	535	281.5	171.2	215.2	191.1	1	Usp10
-8.52345e+18	FALSE	High	IsMasterProteinCandidate	Q8R1X6-2	Isoform 2 of Spartin OS=Mus musculus OX=10090 GN=Spart	0	8.727	6	3	4	3	614	66.4	5.52	0	57	60	1	2	1	0	105.3	117.4	35	167.6	123.5	21.2	120.4	89.7	1.8	NA	3	NA	1	Spart
-8.52164e+18	FALSE	High	None	Q6Q477	Plasma membrane calcium-transporting ATPase 4 OS=Mus musculus OX=10090 GN=Atp2b4 PE=1 SV=1	0	6.371	4	3	3	3	1205	133	6.13	NA	0	0	NA	2	1	0	NA	NA	NA	NA	87.7	48.4	48.8	78.6	91.4	70.5	116.7	89	1	Atp2b4
-8.51504e+18	FALSE	High	None	A0A0A6YXP3	Muscleblind-like protein 1 (Fragment) OS=Mus musculus OX=10090 GN=Mbnl1 PE=1 SV=1	0	13.369	29	6	11	6	182	19.7	8.78	43	80	62	4	4	3	0	391.1	1990.6	267.2	2321.4	1631.4	228.2	1613	267.7	1348.3	156.3	1155.6	167.2	1	Mbnl1
-8.51492e+18	FALSE	High	IsMasterProtein	Q60668	Heterogeneous nuclear ribonucleoprotein D0 OS=Mus musculus OX=10090 GN=Hnrnpd PE=1 SV=2	0	14.278	15	4	8	4	355	38.3	7.81	55	87	105	2	2	4	0	89.5	93.2	46.7	128.2	324.7	212	296.4	262.9	596.8	323.4	465.1	359.9	1	Hnrnpd
-8.5144e+18	FALSE	High	None	Q3TZX8-3	Isoform 3 of Polynucleotide 5'-hydroxyl-kinase NOL9 OS=Mus musculus OX=10090 GN=Nol9	0	6.629	5	2	3	2	627	70.9	9.44	51	52	NA	2	1	NA	0	71.2	41.9	49.4	66.6	15.1	9.3	11.7	12.4	NA	NA	NA	NA	1	Nol9
-8.5121e+18	FALSE	Medium	IsMasterProtein	Q3URI3	Type II inositol 3,4-bisphosphate 4-phosphatase (Fragment) OS=Mus musculus OX=10090 GN=Inpp4b PE=1 SV=1	0.047	1.3	1	1	1	1	818	92.3	5.58	NA	25	NA	NA	1	NA	0	NA	NA	NA	NA	1001.2	207.7	662.6	233.2	NA	NA	NA	NA	1	Inpp4b
-8.5106e+18	FALSE	High	None	A0A0G2JF52	Actin related protein 2/3 complex, subunit 1A, isoform CRA_b OS=Mus musculus OX=10090 GN=Arpc1a PE=1 SV=1	0	10.758	9	1	6	1	262	29.3	9.22	50	47	41	1	1	1	0	75.8	63.1	44.1	99.4	190.5	131.9	145.1	202.9	118.8	71.1	129.3	105.6	1	Arpc1a
-8.5104e+18	FALSE	Medium	IsMasterProtein	Q4FK66	Pre-mRNA-splicing factor 38A OS=Mus musculus OX=10090 GN=Prpf38a PE=1 SV=1	0.012	2.098	3	1	1	1	312	37.4	10.01	NA	0	NA	NA	1	NA	0	NA	NA	NA	NA	NA	NA	NA	NA	NA	NA	NA	NA	1	Prpf38a
-8.50787e+18	FALSE	High	IsMasterProtein	Q61029	Lamina-associated polypeptide 2, isoforms beta/delta/epsilon/gamma OS=Mus musculus OX=10090 GN=Tmpo PE=1 SV=4	0	19.602	12	3	8	3	452	50.3	9.45	131	62	76	2	2	3	0	131.8	75.7	22.7	67.2	68.9	38.9	106.1	121.6	240.5	61.4	119.3	203.8	1	Tmpo
-8.50772e+18	FALSE	High	None	A0A494B968	Matrin-3 (Fragment) OS=Mus musculus OX=10090 GN=Matr3 PE=4 SV=1	0	3.596	15	1	3	1	60	6.1	11.55	42	41	54	1	1	1	0	29.4	94.9	13.8	188.6	NA	NA	NA	NA	111.4	18.7	166.8	23.1	1	Matr3
-8.50208e+18	FALSE	High	None	A0A452J8C1	Ras-related protein Rab-18 OS=Mus musculus OX=10090 GN=Rab18 PE=1 SV=1	0	11.699	16	3	6	3	194	22	9.04	79	115	49	2	3	1	0	148.3	358.5	86.5	267.1	375.9	144.2	540.1	230.7	111.5	24.1	71.6	34.3	1	Rab18
-8.50149e+18	FALSE	High	IsMasterProteinCandidate	Q80U28-3	Isoform 3 of MAP kinase-activating death domain protein OS=Mus musculus OX=10090 GN=Madd	0.005	2.365	1	1	2	1	1558	173.2	6.16	23	NA	25	1	NA	1	0	69.7	131.5	37.6	170.1	NA	NA	NA	NA	211.5	55.8	207.5	103.3	1	Madd
-8.50108e+18	FALSE	High	IsMasterProtein	Q91XU0	ATPase WRNIP1 OS=Mus musculus OX=10090 GN=Wrnip1 PE=1 SV=2	0	11.75	6	3	3	3	660	71.7	6.18	25	59	NA	1	2	NA	0	NA	NA	NA	NA	540.5	128.4	709.5	214.3	NA	NA	NA	NA	1	Wrnip1
-8.50069e+18	FALSE	High	IsMasterProtein	P62821	Ras-related protein Rab-1A OS=Mus musculus OX=10090 GN=Rab1A PE=1 SV=3	0	57.005	54	11	31	6	205	22.7	6.21	314	202	185	9	8	10	5	2309.4	3926.6	824.4	3206.5	2746.7	1173.4	3668.7	1744.2	6791.1	1581.4	3997.9	2289.3	1	Rab1A
-8.50008e+18	FALSE	High	IsMasterProteinCandidate	Q9WU56-2	Isoform 2 of tRNA pseudouridine synthase A OS=Mus musculus OX=10090 GN=Pus1	0	9.099	8	3	4	3	393	44.1	8.21	61	NA	42	2	NA	2	0	149.5	162.3	81.2	281.8	NA	NA	NA	NA	216.5	96.6	220.4	120.7	1	Pus1
-8.49812e+18	FALSE	Medium	IsMasterProtein	B7ZC46	Septin-8 OS=Mus musculus OX=10090 GN=Sept8 PE=1 SV=1	0.018	1.868	2	1	2	1	440	50.9	6.09	37	NA	NA	1	NA	NA	0	353.6	276.4	123.9	318.4	NA	NA	NA	NA	NA	NA	NA	NA	1	2008-09-01
-8.49568e+18	FALSE	High	IsMasterProtein	Z4YJT3	La-related protein 1 OS=Mus musculus OX=10090 GN=Larp1 PE=1 SV=1	0	22.28	11	9	18	9	1072	121.1	8.79	80	31	41	8	4	6	0	1736.4	1835.5	466.5	1892.5	1198.9	361	1175.5	867.9	1935.5	343.1	1340.2	1022.6	1	Larp1
-8.49531e+18	FALSE	High	IsMasterProtein	P03921	NADH-ubiquinone oxidoreductase chain 5 OS=Mus musculus OX=10090 GN=Mtnd5 PE=1 SV=3	0.009	2.193	1	1	3	1	607	68.4	9.03	25	29	34	1	1	1	0	239.4	276.6	98.8	299.6	164.3	91.4	166	117.2	212.3	73	165.7	97.8	1	Mtnd5
-8.49016e+18	FALSE	High	IsMasterProtein	P39429	TNF receptor-associated factor 2 OS=Mus musculus OX=10090 GN=Traf2 PE=1 SV=1	0.001	2.729	4	1	1	1	501	56	6.96	NA	32	NA	NA	1	NA	0	NA	NA	NA	NA	98.3	54.9	56.3	93	NA	NA	NA	NA	1	Traf2
-8.48805e+18	FALSE	High	None	A0A0N4SVT1	Probable ATP-dependent RNA helicase DDX47 (Fragment) OS=Mus musculus OX=10090 GN=Ddx47 PE=1 SV=1	0	5.559	7	2	5	2	380	42.3	8.19	69	25	43	2	1	2	0	217.8	325.9	83.9	214.2	57	35.6	88.6	62.5	262.8	66.9	131.9	147	1	Ddx47
-8.48747e+18	FALSE	High	IsMasterProtein	Q64737	Trifunctional purine biosynthetic protein adenosine-3 OS=Mus musculus OX=10090 GN=Gart PE=1 SV=3	0	94.182	31	23	52	23	1010	107.4	6.68	361	237	394	14	14	19	0	2053.4	1948	755.5	2131.2	3097	1447.9	2919.9	2449	5409.1	1653.8	4271.8	2931.1	1	Gart
-8.48556e+18	FALSE	High	IsMasterProtein	G3X9Q6	La-related protein 4 OS=Mus musculus OX=10090 GN=Larp4 PE=1 SV=1	0	12.374	7	4	5	4	719	79.7	6.51	19	50	45	1	2	2	0	40.5	71.5	20.9	79.8	NA	NA	NA	NA	324.3	82.8	290.8	144.6	1	Larp4
-8.48343e+18	FALSE	High	None	F6V8M6	Ataxin-2 (Fragment) OS=Mus musculus OX=10090 GN=Atxn2 PE=1 SV=2	0	10.87	6	4	9	3	662	70.4	9.44	54	60	42	2	3	4	0	127.3	259.7	29.9	170.9	210.2	122.8	308	269.3	407.6	82.2	216.4	131.4	1	Atxn2
-8.48179e+18	FALSE	Medium	IsMasterProtein	Q8BFY9	Transportin-1 OS=Mus musculus OX=10090 GN=Tnpo1 PE=1 SV=2	0.024	1.792	1	1	1	1	898	102.3	4.98	NA	0	NA	NA	1	NA	0	NA	NA	NA	NA	NA	NA	NA	NA	NA	NA	NA	NA	1	Tnpo1
-8.48136e+18	FALSE	High	None	Q3TES0	IQ motif and SEC7 domain-containing protein 3 OS=Mus musculus OX=10090 GN=Iqsec3 PE=1 SV=1	0.004	2.392	1	1	3	1	1195	129	6.19	0	29	0	1	1	1	0	84.1	189.6	37.7	192	216.4	47.2	220.1	90.2	369.3	58	282.3	64.2	1	Iqsec3
-8.47543e+18	FALSE	Medium	IsMasterProtein	Q7TRH6	Olfactory receptor OS=Mus musculus OX=10090 GN=Olfr809 PE=3 SV=1	0.04	1.396	2	1	1	1	313	35.3	8.68	NA	19	NA	NA	1	NA	0	NA	NA	NA	NA	258.3	95.7	205.5	139.5	NA	NA	NA	NA	1	Olfr809
-8.47208e+18	FALSE	High	None	Q9EQ32-3	Isoform 3 of Phosphoinositide 3-kinase adapter protein 1 OS=Mus musculus OX=10090 GN=Pik3ap1	0	7.976	6	3	5	3	517	57.6	4.59	29	36	31	3	1	1	0	627	751	178.1	793.4	293.4	69.8	266.8	230.4	285.1	50.8	230.6	158	1	Pik3ap1
-8.4661e+18	FALSE	High	IsMasterProtein	A0A0R4J140	Clustered mitochondria protein homolog OS=Mus musculus OX=10090 GN=Cluh PE=1 SV=1	0	3.967	1	1	2	1	1353	151.7	6.02	NA	49	49	NA	1	1	0	NA	NA	NA	NA	57.1	29.7	46.5	51.9	58.3	28.6	46.4	38.9	1	Cluh
-8.46173e+18	FALSE	High	IsMasterProteinCandidate	P30999-2	Isoform 2 of Catenin delta-1 OS=Mus musculus OX=10090 GN=Ctnnd1	0	40.904	14	10	18	10	911	101.7	6.95	108	78	94	4	6	7	0	450.6	1694.3	160.6	1189.1	1069.5	212.3	1637.1	404.7	2990.5	444.5	1672.9	780.9	1	Ctnnd1
-8.46123e+18	FALSE	High	IsMasterProtein	P45878	Peptidyl-prolyl cis-trans isomerase FKBP2 OS=Mus musculus OX=10090 GN=Fkbp2 PE=1 SV=1	0.003	2.557	9	1	1	1	140	15.3	8.88	33	NA	NA	1	NA	NA	0	22.4	74.6	21.9	66.2	NA	NA	NA	NA	NA	NA	NA	NA	1	Fkbp2
-8.45713e+18	FALSE	High	None	A2BDW0	Tyrosine-protein kinase OS=Mus musculus OX=10090 GN=Btk PE=1 SV=1	0	45.346	26	10	21	10	483	56	8.03	113	190	116	6	7	7	0	609.9	1252	337.2	1705.6	1110.6	267.3	913.8	368.4	1420.5	350.6	1355.4	478.6	1	Btk
-8.45366e+18	FALSE	High	None	G3UXM2	Tyrosine-protein phosphatase non-receptor type 6 (Fragment) OS=Mus musculus OX=10090 GN=Ptpn6 PE=1 SV=1	0	5.623	18	1	3	1	67	7.7	5.97	69	81	69	1	1	1	0	101.9	120.7	57.2	177.6	545	231.2	334.8	312.4	185.8	91.8	236.8	124.2	1	Ptpn6
-8.45243e+18	FALSE	High	IsMasterProtein	A0A3Q4L381	Small nuclear ribonucleoprotein Sm D1 OS=Mus musculus OX=10090 GN=Snrpd1 PE=1 SV=1	0.001	2.669	14	1	2	1	78	8.6	11.81	NA	0	0	NA	1	1	0	NA	NA	NA	NA	307.8	186.9	556.2	266.7	524.5	134.4	213.4	204.6	1	Snrpd1
-8.45161e+18	FALSE	High	IsMasterProteinCandidate	Q99MS7-3	Isoform 3 of EH domain-binding protein 1-like protein 1 OS=Mus musculus OX=10090 GN=Ehbp1l1	0	5.959	4	2	3	2	874	95.5	5.34	0	34	23	1	1	1	0	32.3	44.1	19.4	47.8	NA	NA	NA	NA	50.2	13	38.7	30.3	1	Ehbp1l1
-8.44851e+18	FALSE	Medium	IsMasterProtein	O70378	ER membrane protein complex subunit 8 OS=Mus musculus OX=10090 GN=Emc8 PE=1 SV=1	0.011	2.14	6	1	1	1	207	23.3	6.15	17	NA	NA	1	NA	NA	0	129.8	198.1	53.6	195.5	NA	NA	NA	NA	NA	NA	NA	NA	1	Emc8
-8.44169e+18	FALSE	High	IsMasterProtein	E9Q310	Glucocorticoid receptor (Fragment) OS=Mus musculus OX=10090 GN=Nr3c1 PE=1 SV=1	0	13.997	11	4	7	4	488	52.3	5.29	78	98	26	1	4	2	0	54.7	54.5	33.9	61	691.5	234.7	781.7	399	1030.8	199.5	714.8	393.7	1	Nr3c1
-8.44062e+18	FALSE	Medium	IsMasterProteinCandidate	Q6PDH0-2	Isoform 2 of Pleckstrin homology-like domain family B member 1 OS=Mus musculus OX=10090 GN=Phldb1	0.03	1.605	1	1	1	1	1449	158.6	9.04	NA	0	NA	NA	1	NA	0	NA	NA	NA	NA	130.1	53.8	282.5	166.5	NA	NA	NA	NA	1	Phldb1
-8.44049e+18	FALSE	Medium	IsMasterProteinCandidate	Q4VAA2-2	Isoform 2 of Protein CDV3 OS=Mus musculus OX=10090 GN=Cdv3	0.03	1.614	5	1	1	1	236	24.3	5.86	NA	26	NA	NA	1	NA	0	NA	NA	NA	NA	38	18.5	59.2	35.8	NA	NA	NA	NA	1	Cdv3
-8.44022e+18	FALSE	High	IsMasterProtein	A0A494BB95	Eukaryotic translation initiation factor 1A OS=Mus musculus OX=10090 GN=Eif1a PE=4 SV=1	0.005	2.349	4	1	1	1	254	28.6	7.44	24	NA	NA	1	NA	NA	0	152.5	178.7	95.8	218.6	NA	NA	NA	NA	NA	NA	NA	NA	1	Eif1a
-8.43965e+18	FALSE	High	IsMasterProtein	A0A1Y7VJA2	Ena/VASP-like protein (Fragment) OS=Mus musculus OX=10090 GN=Evl PE=1 SV=1	0	10.513	7	2	4	2	426	46	9.22	85	85	63	2	1	1	0	94.8	116.8	29.4	107.1	134.3	69.1	168.6	119.8	292.8	87.5	174.6	153.6	1	Evl
-8.43823e+18	FALSE	High	IsMasterProtein	Q9JKF1	Ras GTPase-activating-like protein IQGAP1 OS=Mus musculus OX=10090 GN=Iqgap1 PE=1 SV=2	0	158.457	31	39	90	36	1657	188.6	6.48	426	569	546	26	28	29	3	2899.7	2504.3	1648.2	4289.4	5912.4	3223.3	3819	3856.7	4255.9	2371.5	4692.6	2842.2	1	Iqgap1
-8.43749e+18	FALSE	High	None	A2A4X6	MCG21910 OS=Mus musculus OX=10090 GN=Gm12355 PE=4 SV=1	0	7.271	16	2	5	1	163	19.1	11.41	61	49	32	2	1	2	0	69.5	129.7	35.4	99	176	107	165.7	98.8	146.2	61	105.4	85.8	1	Gm12355
-8.43506e+18	FALSE	High	None	A2A5R4	NFX1-type zinc finger-containing protein 1 (Fragment) OS=Mus musculus OX=10090 GN=Znfx1 PE=1 SV=1	0	7.357	3	2	3	2	840	96.3	6.71	NA	21	74	NA	1	2	0	NA	NA	NA	NA	NA	NA	4.3	NA	142.9	24.5	71.4	29.8	1	Znfx1
-8.43502e+18	FALSE	Medium	IsMasterProteinCandidate	A0A140LI04	Predicted gene 5890 OS=Mus musculus OX=10090 GN=Gm5890 PE=3 SV=1	0.017	1.889	10	1	7	1	305	34.4	7.06	27	0	28	1	1	1	0	95.3	50.1	155.7	148.2	46.4	76.8	9	36.9	37	114.7	70.2	42.8	1	Gm5890
-8.43409e+18	FALSE	High	IsMasterProtein	O35857	Mitochondrial import inner membrane translocase subunit TIM44 OS=Mus musculus OX=10090 GN=Timm44 PE=1 SV=2	0	8.113	7	3	3	3	452	51.1	8.13	31	45	NA	2	1	NA	0	174.1	193.9	221	285.9	259.3	158.9	122.9	164.1	NA	NA	NA	NA	1	Timm44
-8.43249e+18	FALSE	High	IsMasterProteinCandidate	Q05512-2	Isoform 2 of Serine/threonine-protein kinase MARK2 OS=Mus musculus OX=10090 GN=Mark2	0	9.681	6	4	7	4	774	85.7	9.67	31	36	63	3	2	2	0	206.6	436.9	118.5	465.4	259.9	71.2	272.1	92.6	303.2	60.4	275.7	101.6	1	Mark2
-8.42976e+18	FALSE	High	IsMasterProteinCandidate	E9QAG4	RIKEN cDNA 4930522L14 gene OS=Mus musculus OX=10090 GN=4930522L14Rik PE=1 SV=1	0	4.882	2	1	2	1	666	78.4	9.1	0	NA	23	1	NA	1	0	NA	NA	NA	NA	NA	NA	NA	NA	59.1	11	40.8	13.1	1	4930522L14Rik
-8.42392e+18	FALSE	High	IsMasterProtein	E9Q715	Putative RNA-binding protein Luc7-like 2 OS=Mus musculus OX=10090 GN=Luc7l2 PE=1 SV=1	0.001	3.045	3	1	2	1	272	32.6	10.01	NA	31	33	NA	1	1	0	NA	NA	NA	NA	594.8	466.9	519.2	596.3	779.4	520.1	599.4	571	1	Luc7l2
-8.42053e+18	FALSE	High	IsMasterProtein	P61211	ADP-ribosylation factor-like protein 1 OS=Mus musculus OX=10090 GN=Arl1 PE=1 SV=1	0	15.726	20	3	7	3	181	20.4	5.72	127	58	60	3	2	2	0	374.8	380.8	564	779.5	277.6	132.5	341.2	160.4	437.7	107.3	311.1	149.4	1	Arl1
-8.41664e+18	FALSE	High	None	E9Q802	Cytochrome b-245 heavy chain OS=Mus musculus OX=10090 GN=Cybb PE=1 SV=1	0	9.561	16	3	8	3	114	13	9.35	85	81	70	3	3	2	0	518.1	778.2	227	690.3	659.1	319.1	933	500	733.8	174.4	454.9	276.2	1	Cybb
-8.41604e+18	FALSE	High	None	F6ZN61	Rho guanine nucleotide exchange factor 1 (Fragment) OS=Mus musculus OX=10090 GN=Arhgef1 PE=1 SV=1	0	9.85	8	4	7	4	616	69	8.79	26	26	29	1	4	2	0	132.8	187.4	97.8	190.2	645.8	329.5	684.6	409	401	124.9	291.3	170.3	1	Arhgef1
-8.41011e+18	FALSE	Medium	IsMasterProtein	Q8K1H1	Tudor domain-containing protein 7 OS=Mus musculus OX=10090 GN=Tdrd7 PE=1 SV=1	0.026	1.698	1	1	1	1	1086	122.1	6.7	NA	NA	0	NA	NA	1	0	NA	NA	NA	NA	NA	NA	NA	NA	52.2	15.4	41.2	28	1	Tdrd7
-8.39696e+18	FALSE	High	IsMasterProtein	D3Z5I9	RNA-binding protein 33 OS=Mus musculus OX=10090 GN=Rbm33 PE=1 SV=1	0.001	2.738	1	1	1	1	1191	132.7	6.87	NA	NA	0	NA	NA	1	0	NA	NA	NA	NA	NA	NA	NA	NA	71.5	11	36.1	17.3	1	Rbm33
-8.38884e+18	FALSE	High	None	S4R2G0	Diacylglycerol kinase OS=Mus musculus OX=10090 GN=Dgki PE=1 SV=1	0	5.693	2	1	1	1	841	93	8.63	52	NA	NA	1	NA	NA	0	45.2	68.3	16.8	62.9	NA	NA	NA	NA	NA	NA	NA	NA	1	Dgki
-8.38686e+18	FALSE	Medium	IsMasterProtein	Q6PFD6	Kinesin-like protein KIF18B OS=Mus musculus OX=10090 GN=Kif18b PE=2 SV=2	0.024	1.747	2	1	1	1	834	91.9	8.4	NA	22	NA	NA	1	NA	0	NA	NA	NA	NA	3.1	1.6	3.3	2.1	NA	NA	NA	NA	1	Kif18b
-8.38514e+18	FALSE	High	IsMasterProtein	Q5XG71	Small subunit processome component 20 homolog OS=Mus musculus OX=10090 GN=Utp20 PE=1 SV=2	0	7.76	1	3	3	3	2788	317.5	8.09	38	NA	NA	3	NA	NA	0	201.4	195.2	93	229.7	NA	NA	NA	NA	NA	NA	NA	NA	1	Utp20
-8.379e+18	FALSE	High	IsMasterProteinCandidate	E9QA47	CUGBP Elav-like family member 2 OS=Mus musculus OX=10090 GN=Celf2 PE=1 SV=1	0	18.611	11	4	9	2	478	50.9	8.75	84	62	55	3	4	2	0	46.5	176.1	24.2	151.4	177.3	64.5	160	78.3	NA	NA	NA	NA	1	Celf2
-8.37071e+18	FALSE	High	None	A0A1B0GSS8	60S ribosomal protein L18 OS=Mus musculus OX=10090 GN=Rpl18 PE=1 SV=1	0	13.651	13	2	6	2	155	17.9	11.91	89	72	99	2	2	2	0	169.8	262.3	134.7	500.7	362.7	209.5	235.4	165.9	438.2	262.6	574.3	216.8	1	Rpl18
-8.37035e+18	FALSE	Medium	IsMasterProtein	Q8C3P7	N6-adenosine-methyltransferase subunit METTL3 OS=Mus musculus OX=10090 GN=Mettl3 PE=1 SV=2	0.036	1.504	1	1	1	1	580	64.6	6.49	38	NA	NA	1	NA	NA	0	89.5	46.4	76.6	85.2	NA	NA	NA	NA	NA	NA	NA	NA	1	Mettl3
-8.36851e+18	FALSE	High	None	Q3U6K9	Phosphoserine aminotransferase OS=Mus musculus OX=10090 GN=Psat1 PE=1 SV=1	0	27.228	17	6	11	6	367	40.2	7.65	85	72	91	3	5	3	0	230.3	156.1	107.1	309.3	704.7	322.2	401.8	459.5	220.7	185.2	354.9	248.1	1	Psat1
-8.3682e+18	FALSE	High	IsMasterProteinCandidate	A0A0R4J1F4	MAP kinase-activating death domain protein OS=Mus musculus OX=10090 GN=Madd PE=1 SV=1	0.005	2.365	1	1	2	1	1558	173.1	6.2	23	NA	25	1	NA	1	0	69.7	131.5	37.6	170.1	NA	NA	NA	NA	211.5	55.8	207.5	103.3	1	Madd
-8.36664e+18	FALSE	High	IsMasterProtein	Q9DC70	NADH dehydrogenase [ubiquinone] iron-sulfur protein 7, mitochondrial OS=Mus musculus OX=10090 GN=Ndufs7 PE=1 SV=1	0	5.309	7	2	5	2	224	24.7	9.92	33	45	52	2	2	1	0	125.6	281.1	63	198.1	270.2	134.8	373.9	159.8	434.2	116.2	243.1	133.7	1	Ndufs7
-8.36528e+18	FALSE	High	None	Q9ET01	Glycogen phosphorylase, liver form OS=Mus musculus OX=10090 GN=Pygl PE=1 SV=4	0	4.541	2	2	2	2	850	97.4	7.09	NA	33	NA	NA	2	NA	0	NA	NA	NA	NA	224.4	158.3	203.5	185.5	NA	NA	NA	NA	1	Pygl
-8.3631e+18	FALSE	High	IsMasterProtein	D6RGR9	Double-stranded RNA-binding protein Staufen homolog 2 OS=Mus musculus OX=10090 GN=Stau2 PE=1 SV=1	0.002	2.597	7	1	1	1	112	12.5	9.8	35	NA	NA	1	NA	NA	0	136.4	112	51.3	81.7	NA	NA	NA	NA	NA	NA	NA	NA	1	Stau2
-8.36237e+18	FALSE	High	IsMasterProtein	Q9Z2K1	Keratin, type I cytoskeletal 16 OS=Mus musculus OX=10090 GN=Krt16 PE=1 SV=3	0	34.452	14	8	29	4	469	51.6	5.2	113	200	266	6	6	8	0	147.2	80.1	246.6	135.6	137	264.2	98.8	165	333.5	303.8	207.6	189.4	1	Krt16
-8.36027e+18	FALSE	High	IsMasterProtein	A2AJ72	Far upstream element (FUSE)-binding protein 3 OS=Mus musculus OX=10090 GN=Fubp3 PE=1 SV=1	0	32.616	22	10	19	9	569	61.4	8.28	116	105	131	7	5	7	1	681.5	1935.6	318.3	1524.2	1076.7	188.7	1721.1	389.9	2263.3	283.4	1153	381.9	1	Fubp3
-8.35832e+18	FALSE	High	IsMasterProtein	A0A087WNV1	Arf-GAP domain and FG repeat-containing protein 1 OS=Mus musculus OX=10090 GN=Agfg1 PE=1 SV=1	0.001	2.973	4	2	2	2	521	53.9	8.92	0	NA	42	1	NA	1	0	11.2	18.4	1.9	18	NA	NA	NA	NA	39.9	22.4	27.9	28.6	1	Agfg1
-8.34724e+18	FALSE	High	None	E9PZJ0	Coronin-1C (Fragment) OS=Mus musculus OX=10090 GN=Coro1c PE=1 SV=1	0	6.766	32	2	4	2	66	7.5	9.99	31	32	43	1	1	2	0	69.8	49	40.3	79.3	43.1	25.8	31.1	28.3	363	199.8	417.6	269.8	1	Coro1c
-8.34618e+18	FALSE	Medium	IsMasterProtein	D3Z700	General transcription and DNA repair factor IIH helicase subunit XPD OS=Mus musculus OX=10090 GN=Ercc2 PE=1 SV=1	0.014	1.954	2	1	1	1	508	57.9	6.9	NA	NA	0	NA	NA	1	0	NA	NA	NA	NA	NA	NA	NA	NA	67.3	19.1	61.5	33.5	1	Ercc2
-8.34086e+18	FALSE	Medium	None	O08900	Zinc finger protein Aiolos OS=Mus musculus OX=10090 GN=Ikzf3 PE=1 SV=2	0.036	1.491	1	1	2	1	507	57.9	6.33	0	0	NA	1	1	NA	0	159.5	238.6	45.3	188.2	162.1	62.4	202	120.1	NA	NA	NA	NA	1	Ikzf3
-8.33755e+18	FALSE	High	IsMasterProteinCandidate	P10078	Zinc finger protein 28 OS=Mus musculus OX=10090 GN=Zfp28 PE=2 SV=3	0	4.882	1	1	2	1	825	93.3	9.17	0	NA	23	1	NA	1	0	NA	NA	NA	NA	NA	NA	NA	NA	59.1	11	40.8	13.1	1	Zfp28
-8.33734e+18	FALSE	High	IsMasterProtein	R4H4V1	N-terminal kinase-like protein OS=Mus musculus OX=10090 GN=Scyl1 PE=2 SV=1	0.001	3.2	2	1	1	1	749	82.4	6.25	NA	0	NA	NA	1	NA	0	NA	NA	NA	NA	186.3	93.9	159.4	140.5	NA	NA	NA	NA	1	Scyl1
-8.33151e+18	FALSE	High	IsMasterProtein	Q8VE37	Regulator of chromosome condensation OS=Mus musculus OX=10090 GN=Rcc1 PE=1 SV=1	0.003	2.551	4	1	1	1	421	44.9	8.1	NA	39	NA	NA	1	NA	0	NA	NA	NA	NA	48.5	34.1	68.5	49.4	NA	NA	NA	NA	1	Rcc1
-8.33136e+18	FALSE	Medium	IsMasterProteinCandidate	Q8VEX8	Olfactory receptor OS=Mus musculus OX=10090 GN=Olfr809 PE=2 SV=1	0.041	1.396	2	1	1	1	328	37	8.68	NA	19	NA	NA	1	NA	0	NA	NA	NA	NA	258.3	95.7	205.5	139.5	NA	NA	NA	NA	1	Olfr809
-8.33032e+18	FALSE	High	IsMasterProtein	D3Z783	RAC-alpha serine/threonine-protein kinase OS=Mus musculus OX=10090 GN=Akt1 PE=1 SV=2	0	3.769	5	2	2	2	437	50.9	6.13	31	NA	0	1	NA	1	0	112.2	270.2	49.6	334.4	NA	NA	NA	NA	204.8	50.7	233.3	86.8	1	Akt1
-8.32586e+18	FALSE	High	IsMasterProtein	Q922H1	Protein arginine N-methyltransferase 3 OS=Mus musculus OX=10090 GN=Prmt3 PE=1 SV=2	0	7.21	5	2	2	2	532	59.9	5.3	57	NA	0	1	NA	1	0	71.7	52.4	54.5	111	NA	NA	NA	NA	332	50.8	167	87.7	1	Prmt3
-8.32113e+18	FALSE	Medium	IsMasterProteinCandidate	Q9JHP7-2	Isoform 2 of Protein O-glucosyltransferase 2 OS=Mus musculus OX=10090 GN=Poglut2	0.049	1.272	2	1	3	1	432	49.6	8.19	0	26	32	1	1	1	0	321.9	178.9	39.9	140.2	214.9	110.5	262.6	377.6	265.8	65.5	171	265.3	1	Poglut2
-8.32069e+18	FALSE	High	None	D3YTL5	Macrophage-capping protein (Fragment) OS=Mus musculus OX=10090 GN=Capg PE=1 SV=1	0	5.974	15	2	2	2	254	28	6.54	NA	35	0	NA	1	1	0	NA	NA	NA	NA	20.4	20.1	20.2	24.6	104.6	34.2	82.5	43.6	1	Capg
-8.31781e+18	FALSE	High	None	F7AFP3	Nischarin (Fragment) OS=Mus musculus OX=10090 GN=Nisch PE=1 SV=1	0	6.483	9	1	3	1	166	18.9	6.77	73	50	24	1	1	1	0	54.3	83.7	21.8	97.9	49.6	20	48.5	35.9	74.4	18.9	50.5	38.6	1	Nisch
-8.3107e+18	FALSE	High	None	A0A0U1RPT5	Fructose-bisphosphate aldolase A (Fragment) OS=Mus musculus OX=10090 GN=Aldoa PE=1 SV=1	0	13.514	17	3	6	3	209	22.6	8.27	81	91	66	1	2	3	0	101.9	64.8	82.5	86.1	176.1	132.6	180.5	170.9	432.6	286.1	385.6	371.4	1	Aldoa
-8.30796e+18	FALSE	High	None	Q99PL5-10	Isoform RRp2 of Ribosome-binding protein 1 OS=Mus musculus OX=10090 GN=Rrbp1	0	16.384	16	4	8	4	250	26.7	9.79	97	79	42	3	2	3	0	836.8	710.6	186.5	411.6	420.4	247	735.2	803.6	1032.7	253.6	451.2	775.6	1	Rrbp1
-8.30381e+18	FALSE	High	IsMasterProteinCandidate	A2BG91	Novel KRAB box and zinc finger, C2H2 type domain containing protein OS=Mus musculus OX=10090 GN=Gm14295 PE=4 SV=1	0	4.882	12	1	2	1	834	95.5	9.03	0	NA	23	1	NA	1	0	NA	NA	NA	NA	NA	NA	NA	NA	59.1	11	40.8	13.1	1	Gm14295
-8.30027e+18	FALSE	High	None	Q8CB10	Interferon-gamma-inducible GTPase Ifggb1 protein OS=Mus musculus OX=10090 GN=9930111J21Rik2 PE=1 SV=1	0	22.898	18	4	9	4	467	52.3	5.38	89	88	82	2	3	3	0	26.7	81.7	17.7	87.8	262.3	99.8	284.9	145.1	626.6	134.3	425.5	188.3	1	9930111J21Rik2
-8.29954e+18	FALSE	High	IsMasterProtein	A2AS03	Helicase with zinc finger domain 2 OS=Mus musculus OX=10090 GN=Helz2 PE=1 SV=1	0	104.42	13	32	50	32	2970	333.8	8	275	223	268	18	15	16	0	1281.2	2704.6	776.7	2588.1	2967.8	1219.6	3728.2	1474.9	3160.3	981.5	2366.6	1148.9	1	Helz2
-8.29907e+18	FALSE	Medium	IsMasterProteinCandidate	B7ZNG0-2	Isoform 2 of Kinesin-like protein KIF7 OS=Mus musculus OX=10090 GN=Kif7	0.039	1.41	1	1	1	1	1347	151.4	6.44	0	NA	NA	1	NA	NA	0	99.1	52.1	64	126.2	NA	NA	NA	NA	NA	NA	NA	NA	1	Kif7
-8.29845e+18	FALSE	High	None	J3QQ01	Predicted gene 21992 (Fragment) OS=Mus musculus OX=10090 GN=Gm21992 PE=4 SV=1	0.001	2.798	40	1	3	1	20	2.2	8	36	49	52	1	1	1	0	304.2	148.1	143	236.7	412.5	226	258	292.9	286.9	206	378.2	244.3	1	Gm21992
-8.29672e+18	FALSE	High	None	Q542V3	Serine/arginine-rich-splicing factor 4 OS=Mus musculus OX=10090 GN=Srsf4 PE=1 SV=1	0	7.122	4	2	3	2	491	56.2	11.37	50	48	NA	2	1	NA	0	124.3	167.6	74	206.7	220.9	125.2	153.6	128.4	NA	NA	NA	NA	1	Srsf4
-8.29333e+18	FALSE	Medium	IsMasterProtein	Q61599	Rho GDP-dissociation inhibitor 2 OS=Mus musculus OX=10090 GN=Arhgdib PE=1 SV=3	0.049	1.276	11	1	1	1	200	22.8	5.11	NA	NA	24	NA	NA	1	0	NA	NA	NA	NA	NA	NA	NA	NA	68.3	119.1	96.4	61.4	1	Arhgdib
-8.29302e+18	FALSE	High	None	A2A6G8	LIM and SH3 domain protein 1 (Fragment) OS=Mus musculus OX=10090 GN=Lasp1 PE=1 SV=1	0	11.599	33	3	5	3	103	12	9.11	56	27	47	3	1	1	0	199.8	281.5	111.8	296.5	118.2	69.5	105.7	79	276.2	86.7	227.3	127.5	1	Lasp1
-8.2907e+18	FALSE	High	None	Q6PAK3	Protein arginine N-methyltransferase 8 OS=Mus musculus OX=10090 GN=Prmt8 PE=1 SV=2	0	5.821	5	2	4	2	394	45.2	6.93	0	48	47	1	1	2	0	14	24.7	8.1	23.5	188.4	128.7	203.9	147.9	530.4	179.3	281.6	224.1	1	Prmt8
-8.29053e+18	FALSE	High	IsMasterProtein	P10605	Cathepsin B OS=Mus musculus OX=10090 GN=Ctsb PE=1 SV=2	0	6.192	8	2	2	2	339	37.3	5.91	NA	59	NA	NA	2	NA	0	NA	NA	NA	NA	134.2	72.7	98.5	99.2	NA	NA	NA	NA	1	Ctsb
-8.28662e+18	FALSE	High	IsMasterProtein	O88554	Poly [ADP-ribose] polymerase 2 OS=Mus musculus OX=10090 GN=Parp2 PE=1 SV=3	0	4.187	5	2	2	2	559	63.4	8.43	0	32	NA	1	1	NA	0	279.4	208.4	77	190.1	512.7	261.3	685.9	324.2	NA	NA	NA	NA	1	Parp2
-8.28647e+18	FALSE	High	IsMasterProtein	Q5SUH7	Clathrin interactor 1 OS=Mus musculus OX=10090 GN=Clint1 PE=1 SV=1	0	17.752	10	5	9	5	623	67.7	6.42	46	76	38	2	4	3	0	214.1	224.3	63.1	266.6	467	190.1	386.6	442.3	395.5	85.7	263.9	229.4	1	Clint1
-8.28603e+18	FALSE	High	None	A6PWD6	Predicted gene 5431 OS=Mus musculus OX=10090 GN=Gm5431 PE=1 SV=1	0	9.698	7	3	5	3	566	64.5	6.61	50	39	58	1	1	3	0	NA	NA	NA	NA	190.2	78.7	205.5	103.3	851.1	244.9	529	351.2	1	Gm5431
-8.28308e+18	FALSE	High	IsMasterProtein	P29341	Polyadenylate-binding protein 1 OS=Mus musculus OX=10090 GN=Pabpc1 PE=1 SV=2	0	133.38	37	23	66	5	636	70.6	9.5	511	448	399	19	20	18	24	1641.9	5524.2	988.5	4192.1	5767	2053.7	7495.2	2426.7	9613.1	1972.3	6135	2284.7	1	Pabpc1
-8.28275e+18	FALSE	High	None	O08756	3-hydroxyacyl-CoA dehydrogenase type-2 OS=Mus musculus OX=10090 GN=Hsd17b10 PE=1 SV=4	0	18.066	15	4	7	4	261	27.4	8.41	50	52	62	3	2	2	0	402.6	397.5	268.1	727	306.3	176.9	143.5	137.8	314.9	238.4	366.7	188.8	1	Hsd17b10
-8.28079e+18	FALSE	High	None	O70305-3	Isoform 3 of Ataxin-2 OS=Mus musculus OX=10090 GN=Atxn2	0	11.017	3	4	10	3	1154	122.7	9.2	54	63	51	3	3	4	0	168.7	313.9	42.8	219.6	303.4	142.2	474.2	247.9	562.8	113.8	275.8	206	1	Atxn2
-8.27592e+18	FALSE	High	IsMasterProtein	A0A2R8W6U6	Poly(rC)-binding protein 2 (Fragment) OS=Mus musculus OX=10090 GN=Pcbp2 PE=1 SV=1	0	60.548	41	7	27	1	265	27.8	7.36	266	348	294	6	7	7	0	32.9	92.7	16.3	83.9	104.4	22.9	136.2	40.3	69.1	9.4	45.9	18.5	1	Pcbp2
-8.27132e+18	FALSE	High	IsMasterProtein	Q3TPW2	Dual-specificity protein kinase TTK OS=Mus musculus OX=10090 GN=Ttk PE=1 SV=1	0	10.258	4	2	5	2	773	86.9	7.97	42	57	66	1	2	1	0	38.4	33.5	17.5	43	90.2	54.9	90.9	84.8	34.6	11.1	27.6	20.6	1	Ttk
-8.27091e+18	FALSE	Medium	IsMasterProtein	Q9WTU3	Sodium channel protein type 8 subunit alpha OS=Mus musculus OX=10090 GN=Scn8a PE=1 SV=1	0.036	1.483	0	1	1	1	1978	225	6.25	0	NA	NA	1	NA	NA	0	215.7	357.7	125.8	373.7	NA	NA	NA	NA	NA	NA	NA	NA	1	Scn8a
-8.26992e+18	FALSE	High	IsMasterProtein	A0A1D5RLR3	RNA-binding protein 34 OS=Mus musculus OX=10090 GN=Rbm34 PE=1 SV=1	0	3.706	3	1	2	1	422	46.7	9.98	0	0	NA	1	1	NA	0	131.3	186.9	55	307.2	144.8	65.5	101.9	83.1	NA	NA	NA	NA	1	Rbm34
-8.26373e+18	FALSE	Medium	IsMasterProtein	Q8K1A5	Transmembrane protein 41B OS=Mus musculus OX=10090 GN=Tmem41b PE=1 SV=1	0.03	1.67	3	1	2	1	291	32.4	9.31	NA	0	0	NA	1	1	0	NA	NA	NA	NA	40.3	24.1	51.6	80.7	149.8	51	70.9	152.3	1	Tmem41b
-8.25653e+18	FALSE	High	None	F6WMC0	NEDD8-conjugating enzyme Ubc12 (Fragment) OS=Mus musculus OX=10090 GN=Ube2m PE=1 SV=1	0	6.027	11	2	4	2	172	20	7.69	NA	66	22	NA	2	2	0	NA	NA	NA	NA	149.6	93.6	168	286	173.2	76.5	116.3	174	1	Ube2m
-8.25594e+18	FALSE	High	None	Q3KR45	DNA (cytosine-5)-methyltransferase 3B OS=Mus musculus OX=10090 GN=Dnmt3b PE=1 SV=1	0.001	3.257	2	2	4	2	860	97.3	8.31	0	0	0	1	2	1	0	545.4	748.9	295.7	780.8	1063.5	405.3	1316.6	595.6	1270.1	266.8	810.8	386.3	1	Dnmt3b
-8.25552e+18	FALSE	High	None	G3UW94	MCG14259, isoform CRA_b OS=Mus musculus OX=10090 GN=U2af1 PE=1 SV=1	0	15.48	15	4	12	4	239	27.8	8.68	41	71	54	2	3	4	0	70.9	74.9	41	90.8	447.7	204.6	368.7	305.6	745.8	367	754.2	457.4	1	U2af1
-8.2541e+18	FALSE	High	IsMasterProteinCandidate	P39053-3	Isoform 3 of Dynamin-1 OS=Mus musculus OX=10090 GN=Dnm1	0	4.581	2	2	2	1	851	95.9	6.76	NA	31	33	NA	1	1	0	NA	NA	NA	NA	NA	NA	NA	NA	64.4	21.2	40.4	31.1	1	Dnm1
-8.25363e+18	FALSE	Medium	IsMasterProtein	F6X398	SURP and G-patch domain-containing protein 2 (Fragment) OS=Mus musculus OX=10090 GN=Sugp2 PE=1 SV=1	0.048	1.285	8	1	1	1	244	26.4	5.36	NA	0	NA	NA	1	NA	0	NA	NA	NA	NA	195	86.5	101.8	132.2	NA	NA	NA	NA	1	Sugp2
-8.2532e+18	FALSE	High	IsMasterProtein	P29351	Tyrosine-protein phosphatase non-receptor type 6 OS=Mus musculus OX=10090 GN=Ptpn6 PE=1 SV=2	0	191.624	69	35	98	35	595	67.5	7.81	816	621	573	24	29	25	0	4294.2	4848.9	2053.4	7871.6	8934.8	3482.6	5721.9	4974.2	7349.2	2998.6	9092.9	4184.2	1	Ptpn6
-8.25033e+18	FALSE	High	None	A0A0A6YVV5	Far upstream element (FUSE)-binding protein 3 (Fragment) OS=Mus musculus OX=10090 GN=Fubp3 PE=1 SV=1	0	21.133	40	6	11	5	191	20.6	9.55	73	83	118	3	3	5	0	314.7	1125.2	110.9	589.1	531.7	118.4	1132.9	287.6	1729.2	218	744.1	290.5	1	Fubp3
-8.24909e+18	FALSE	High	None	P97789-2	Isoform 2 of 5'-3' exoribonuclease 1 OS=Mus musculus OX=10090 GN=Xrn1	0	44.655	10	14	21	14	1706	192.9	7.5	101	146	63	8	7	6	0	556.3	1087.4	266.7	896.1	821	334.2	1106.6	502	1226.1	425.5	803.3	604.9	1	Xrn1
-8.24897e+18	FALSE	High	IsMasterProteinCandidate	A2AK42	Predicted gene 13691 OS=Mus musculus OX=10090 GN=Gm13697 PE=4 SV=1	0	8.036	3	2	4	2	830	95.6	6.11	23	0	0	1	2	1	0	45.5	217.3	30.5	174.6	280.1	104	369.5	143.8	705.1	213.6	478.3	304.6	1	Gm13697
-8.24853e+18	FALSE	High	None	D3Z712	40S ribosomal protein S15a (Fragment) OS=Mus musculus OX=10090 GN=Rps15a PE=1 SV=2	0	27.866	67	6	23	6	78	8.8	10.43	109	85	80	5	5	6	0	3135.1	2996.5	1066.5	4323.2	3808	1828.1	2789.3	2605.4	3670.5	1560.8	3915.8	2164.5	1	Rps15a
-8.2472e+18	FALSE	High	None	A0A2I3BR37	Polyadenylate-binding protein 1 (Fragment) OS=Mus musculus OX=10090 GN=Pabpc1 PE=1 SV=1	0	27.386	39	5	14	2	126	14.1	8.68	145	189	127	4	5	4	0	274.1	1035.6	180.2	777.9	1244.3	401.9	1878	552.2	2044.1	389.9	1186.3	452	1	Pabpc1
-8.24134e+18	FALSE	Medium	None	Q91X83	S-adenosylmethionine synthase isoform type-1 OS=Mus musculus OX=10090 GN=Mat1a PE=1 SV=1	0.024	1.762	2	1	1	1	396	43.5	5.82	NA	NA	27	NA	NA	1	0	NA	NA	NA	NA	NA	NA	NA	NA	435.8	69.7	303.8	116.1	1	Mat1a
-8.23908e+18	FALSE	Medium	IsMasterProtein	Q80YD1	ATP-dependent RNA helicase SUPV3L1, mitochondrial OS=Mus musculus OX=10090 GN=Supv3l1 PE=1 SV=1	0.012	2.135	2	1	1	1	779	87	7.84	NA	NA	0	NA	NA	1	0	NA	NA	NA	NA	NA	NA	NA	NA	36.6	15.2	25.2	17.1	1	Supv3l1
-8.23776e+18	FALSE	High	None	P35922-12	Isoform 12 of Synaptic functional regulator FMR1 OS=Mus musculus OX=10090 GN=Fmr1	0	39.42	18	7	15	5	491	55.9	5.8	114	77	137	3	7	3	0	103.2	37.1	27.8	38.3	779.9	453.8	861.2	1302.1	141.3	61.3	67.3	213.8	1	Fmr1
-8.23666e+18	FALSE	High	None	Q9Z172-2	Isoform 2 of Small ubiquitin-related modifier 3 OS=Mus musculus OX=10090 GN=Sumo3	0	4.941	11	1	3	1	110	12.3	5.92	72	78	69	1	1	1	0	76.3	164.6	43.3	316.4	250.2	35.3	119.9	49.6	308.3	69	490.3	88.5	1	Sumo3
-8.23182e+18	FALSE	High	IsMasterProtein	P07901	Heat shock protein HSP 90-alpha OS=Mus musculus OX=10090 GN=Hsp90aa1 PE=1 SV=4	0	151.845	49	32	95	20	733	84.7	5.01	631	674	514	24	27	26	0	5009.9	1897.6	2158.1	5624.4	6773.5	3927.4	2556.1	5563.4	3562.3	3436.3	6539.6	4701	1	Hsp90aa1
-8.22836e+18	FALSE	High	None	A0A1L1STQ1	Cysteine and histidine-rich domain-containing protein 1 OS=Mus musculus OX=10090 GN=Chordc1 PE=1 SV=1	0	10.838	57	4	9	4	113	12.9	8.87	42	30	0	4	3	2	0	1223	819	433.8	1050.3	636.1	450.3	545.5	749.6	725.2	409.2	648.5	640	1	Chordc1
-8.22699e+18	FALSE	High	None	F6T4V9	E3 ubiquitin-protein ligase MYCBP2 (Fragment) OS=Mus musculus OX=10090 GN=Mycbp2 PE=1 SV=1	0.005	2.358	1	1	1	1	1463	162.7	6.86	NA	34	NA	NA	1	NA	0	NA	NA	NA	NA	220.9	97.7	162.9	197.2	NA	NA	NA	NA	1	Mycbp2
-8.22632e+18	FALSE	High	IsMasterProtein	Q8C2Q3	RNA-binding protein 14 OS=Mus musculus OX=10090 GN=Rbm14 PE=1 SV=1	0	109.941	39	23	70	23	669	69.4	9.67	505	708	581	20	22	20	0	5697.3	5315.9	3236.8	7890.8	9021.1	4837.9	6310.3	6121.7	6258	3476.3	6940.4	4396.7	1	Rbm14
-8.2255e+18	FALSE	High	IsMasterProtein	F8VQB6	Unconventional myosin-X OS=Mus musculus OX=10090 GN=Myo10 PE=1 SV=1	0	12.658	3	5	5	5	2062	237.2	6.25	72	0	NA	3	2	NA	0	118.9	163.6	104.5	288.9	154.1	62.6	114.4	70.5	NA	NA	NA	NA	1	Myo10
-8.22387e+18	FALSE	High	None	Q8R0B4	MCG16669, isoform CRA_a OS=Mus musculus OX=10090 GN=Tardbp PE=1 SV=1	0	63.957	37	10	30	10	295	33.3	7.06	302	174	286	10	8	8	0	1395.3	4921.1	656.4	4621	5189.9	982.6	5027.2	1338.8	7897	1051.6	6124.9	1318.5	1	Tardbp
-8.22376e+18	FALSE	Medium	None	G3UY77	Mitochondrial import receptor subunit TOM40 homolog (Fragment) OS=Mus musculus OX=10090 GN=Tomm40 PE=1 SV=1	0.022	1.831	22	1	1	1	73	8	6.52	NA	0	NA	NA	1	NA	0	NA	NA	NA	NA	60.3	27.6	72.7	51	NA	NA	NA	NA	1	Tomm40
-8.22304e+18	FALSE	Medium	IsMasterProtein	Q4VAA2	Protein CDV3 OS=Mus musculus OX=10090 GN=Cdv3 PE=1 SV=2	0.03	1.614	4	1	1	1	281	29.7	6.1	NA	26	NA	NA	1	NA	0	NA	NA	NA	NA	38	18.5	59.2	35.8	NA	NA	NA	NA	1	Cdv3
-8.21807e+18	FALSE	High	IsMasterProtein	Q80VP0	Tectonin beta-propeller repeat-containing protein 1 OS=Mus musculus OX=10090 GN=Tecpr1 PE=1 SV=1	0	4.716	3	2	2	2	1166	130.2	6.48	NA	16	29	NA	1	1	0	NA	NA	NA	NA	63.4	53.1	77.2	111.5	NA	NA	NA	NA	1	Tecpr1
-8.2156e+18	FALSE	High	None	A0A494BAX8	Atlastin-3 (Fragment) OS=Mus musculus OX=10090 GN=Atl3 PE=4 SV=1	0.001	3.137	4	1	2	1	323	35.6	6.07	NA	30	0	NA	1	1	0	NA	NA	NA	NA	154.5	64.8	238.9	89.9	309.6	146.7	281.1	233.9	1	Atl3
-8.21338e+18	FALSE	High	None	Q8BIQ5-2	Isoform 2 of Cleavage stimulation factor subunit 2 OS=Mus musculus OX=10090 GN=Cstf2	0	6.595	4	2	3	2	510	54	6.98	38	NA	35	2	NA	1	0	148.5	297.4	43.5	170.8	NA	NA	NA	NA	406.4	39.4	196.2	185	1	Cstf2
-8.21263e+18	FALSE	High	IsMasterProteinCandidate	A0A1B0GT13	Predicted gene, 17655 OS=Mus musculus OX=10090 GN=Gm17655 PE=4 SV=1	0	4.882	4	1	2	1	591	69.1	9.19	0	NA	23	1	NA	1	0	NA	NA	NA	NA	NA	NA	NA	NA	59.1	11	40.8	13.1	1	Gm17655
-8.21127e+18	FALSE	High	None	F6Z1R4	Clathrin heavy chain 1 (Fragment) OS=Mus musculus OX=10090 GN=Cltc PE=1 SV=1	0	28.373	27	5	13	5	216	25	4.84	150	70	56	5	4	4	0	1498.9	950.9	522.8	1312.3	656.6	479.6	420.5	772	579.8	407.4	622.7	602	1	Cltc
-8.21108e+18	FALSE	High	IsMasterProtein	Q9D883	Splicing factor U2AF 35 kDa subunit OS=Mus musculus OX=10090 GN=U2af1 PE=1 SV=4	0	21.549	21	5	15	5	239	27.8	8.81	102	113	108	3	4	5	0	83.7	92.7	44.4	110.4	466.9	213.2	386.8	318.9	773.1	379.8	780.6	474.4	1	U2af1
-8.20754e+18	FALSE	High	IsMasterProtein	Q3TPM3	Cullin-1 (Fragment) OS=Mus musculus OX=10090 GN=Cul1 PE=1 SV=1	0	6.452	3	2	3	2	699	80.5	7.28	46	0	0	1	1	1	0	27.6	23	11.9	35.8	679.7	457.4	461.7	684.3	679.2	411.4	712	694.4	1	Cul1
-8.20556e+18	FALSE	High	None	O70133-2	Isoform 2 of ATP-dependent RNA helicase A OS=Mus musculus OX=10090 GN=Dhx9	0	133.449	27	32	74	32	1381	149.5	6.83	484	434	433	25	25	21	0	3876.9	4017.8	2121.2	5406.8	4798.8	2564.3	3758.5	3481.9	5191	2583.4	5286.1	3412.8	1	Dhx9
-8.2037e+18	FALSE	High	IsMasterProtein	Q9D168	Integrator complex subunit 12 OS=Mus musculus OX=10090 GN=Ints12 PE=1 SV=1	0.004	2.481	2	1	1	1	461	48.5	9.69	23	NA	NA	1	NA	NA	0	19.3	23.8	3.1	23.5	NA	NA	NA	NA	NA	NA	NA	NA	1	Ints12
-8.20263e+18	FALSE	High	IsMasterProtein	E9Q967	Segment polarity protein dishevelled homolog DVL-3 OS=Mus musculus OX=10090 GN=Dvl3 PE=1 SV=1	0	5.612	2	1	3	1	718	78.3	6.79	66	71	33	1	1	1	0	39.5	89.8	11.8	82.4	64.1	14.3	78.8	24.4	94.1	30.6	78.9	49.6	1	Dvl3
-8.20168e+18	FALSE	Medium	None	F6U338	Nuclear receptor corepressor 1 (Fragment) OS=Mus musculus OX=10090 GN=Ncor1 PE=1 SV=8	0.014	1.934	6	1	2	1	216	23.5	4.46	40	32	NA	1	1	NA	0	1.8	NA	NA	NA	NA	NA	NA	NA	NA	NA	NA	NA	1	Ncor1
-8.20098e+18	FALSE	High	None	F6XCT0	Microtubule-actin cross-linking factor 1 (Fragment) OS=Mus musculus OX=10090 GN=Macf1 PE=1 SV=1	0.004	2.464	1	1	1	1	1837	211.6	5.73	NA	NA	0	NA	NA	1	0	NA	NA	NA	NA	NA	NA	NA	NA	43.4	17.8	29.5	29.1	1	Macf1
-8.20093e+18	FALSE	High	IsMasterProtein	A0A140LIZ5	26S proteasome regulatory subunit 6B OS=Mus musculus OX=10090 GN=Psmc4 PE=1 SV=1	0	4.528	4	1	1	1	387	43.5	5.26	25	NA	NA	1	NA	NA	0	102.5	185.9	41.7	192.9	NA	NA	NA	NA	NA	NA	NA	NA	1	Psmc4
-8.19899e+18	FALSE	Medium	IsMasterProteinCandidate	Q3U108-3	Isoform 3 of AT-rich interactive domain-containing protein 5A OS=Mus musculus OX=10090 GN=Arid5a	0.014	1.921	1	1	1	1	684	73.3	8.76	0	NA	NA	1	NA	NA	0	147.7	513.9	54.2	266.3	NA	NA	NA	NA	NA	NA	NA	NA	1	Arid5a
-8.19794e+18	FALSE	High	IsMasterProtein	cRAPR1	Alpha-2-HS-glycoprotein OS=Bos taurus OX=9913 GN=AHSG PE=1 SV=2	0	8.851	8	2	3	2	359	38.4	5.5	0	0	56	1	1	1	0	NA	NA	NA	NA	83	53.1	62.4	59.7	126.6	67.7	126.4	70.6	1	AHSG
-8.1976e+18	FALSE	High	None	D6RFQ2	Predicted gene 42957 OS=Mus musculus OX=10090 GN=Gm42957 PE=1 SV=1	0	4.47	5	2	5	2	366	39.8	9.22	35	35	28	1	2	2	0	112.4	154.1	36.7	232.2	125	52.3	95.1	74.9	280.9	197.3	273.3	256.2	1	Gm42957
-8.19422e+18	FALSE	Medium	IsMasterProtein	E9PZM4	Chromodomain-helicase-DNA-binding protein 2 OS=Mus musculus OX=10090 GN=Chd2 PE=1 SV=1	0.036	1.527	0	1	1	1	1827	210.7	8.06	NA	NA	25	NA	NA	1	0	NA	NA	NA	NA	NA	NA	NA	NA	186.9	58.2	127.6	77.8	1	Chd2
-8.19412e+18	FALSE	High	None	A2AN08-2	Isoform 2 of E3 ubiquitin-protein ligase UBR4 OS=Mus musculus OX=10090 GN=Ubr4	0	21.968	5	7	10	7	2021	227.6	7.58	30	0	107	4	2	4	0	428.6	276.6	249	468.3	352.1	239	213.9	324.6	292.5	235.5	360.5	340.4	1	Ubr4
-8.19052e+18	FALSE	High	IsMasterProteinCandidate	Q7TN29-2	Isoform 2 of Stromal membrane-associated protein 2 OS=Mus musculus OX=10090 GN=Smap2	0	4.314	8	2	3	2	245	27.6	9.35	NA	23	0	NA	1	2	0	NA	NA	NA	NA	95.1	31.7	140	56.2	570.5	93.1	417.5	143.4	1	Smap2
-8.19043e+18	FALSE	High	IsMasterProteinCandidate	P53996-2	Isoform 2 of Cellular nucleic acid-binding protein OS=Mus musculus OX=10090 GN=Cnbp	0	24.593	29	4	11	4	170	18.7	7.71	77	73	62	4	4	3	0	180.1	273.6	90.4	1136.5	1887.8	263.2	613.9	338.2	387.9	112.2	658.4	135.7	1	Cnbp
-8.18656e+18	FALSE	High	IsMasterProteinCandidate	Q9Z0H4	CUGBP Elav-like family member 2 OS=Mus musculus OX=10090 GN=Celf2 PE=1 SV=1	0	18.611	10	4	9	2	508	54.2	8.76	84	62	55	3	4	2	0	46.5	176.1	24.2	151.4	177.3	64.5	160	78.3	NA	NA	NA	NA	1	Celf2
-8.1825e+18	FALSE	High	None	F6YR29	Nischarin (Fragment) OS=Mus musculus OX=10090 GN=Nisch PE=1 SV=1	0	7.997	7	2	5	2	333	38.3	5.53	69	50	38	2	1	2	0	186.7	316	58.8	385.5	49.6	20	48.5	35.9	371.4	84.9	300.8	135.1	1	Nisch
-8.1813e+18	FALSE	High	IsMasterProteinCandidate	A0A0N5E9G7	Replication factor C subunit 1 OS=Mus musculus OX=10090 GN=Rfc1 PE=1 SV=1	0	42.625	15	15	23	15	1130	125.8	9.35	53	106	101	7	10	6	0	675.7	1554.2	306.7	1271.6	2207.7	878.9	3125.1	1187.8	2212.3	289	1280.3	531.7	1	Rfc1
-8.18016e+18	FALSE	Medium	IsMasterProteinCandidate	Q64152-2	Isoform 2 of Transcription factor BTF3 OS=Mus musculus OX=10090 GN=Btf3	0.03	1.639	4	1	2	1	162	17.7	7.5	0	0	NA	1	1	NA	0	NA	NA	NA	NA	NA	NA	NA	NA	NA	NA	NA	NA	1	Btf3
-8.17905e+18	FALSE	High	IsMasterProtein	Q6NZQ2	Probable ATP-dependent RNA helicase DDX31 OS=Mus musculus OX=10090 GN=Ddx31 PE=2 SV=2	0	5.513	4	2	2	2	687	76.9	9.74	0	42	NA	1	1	NA	0	47.6	68.1	11.7	78.6	65.9	42.8	55.9	47	NA	NA	NA	NA	1	Ddx31
-8.17576e+18	FALSE	High	IsMasterProteinCandidate	A6PWP8	MAP kinase-activating death domain protein OS=Mus musculus OX=10090 GN=Madd PE=1 SV=1	0.005	2.365	1	1	2	1	1115	123.3	6.02	23	NA	25	1	NA	1	0	69.7	131.5	37.6	170.1	NA	NA	NA	NA	211.5	55.8	207.5	103.3	1	Madd
-8.17437e+18	FALSE	High	None	A0A2R8VHY9	Poly(rC)-binding protein 2 (Fragment) OS=Mus musculus OX=10090 GN=Pcbp2 PE=1 SV=1	0	76.602	41	8	34	2	249	26.4	7.77	341	401	326	8	7	8	0	1166.2	2477.8	465.3	2121.8	1983.2	647.5	2456.3	1049.7	3810.9	712.4	2436.8	1213.2	1	Pcbp2
-8.17286e+18	FALSE	Medium	IsMasterProteinCandidate	Q6EDY6-3	Isoform 3 of F-actin-uncapping protein LRRC16A OS=Mus musculus OX=10090 GN=Carmil1	0.024	1.77	1	1	1	1	1342	148.1	7.84	NA	NA	0	NA	NA	1	0	NA	NA	NA	NA	NA	NA	NA	NA	166	35.7	114.7	60.9	1	Carmil1
-8.17158e+18	FALSE	Medium	None	Q03141-2	Isoform 2 of MAP/microtubule affinity-regulating kinase 3 OS=Mus musculus OX=10090 GN=Mark3	0.034	1.575	1	1	1	1	729	81.4	9.44	0	NA	NA	1	NA	NA	0	46.9	56	31.2	72.1	NA	NA	NA	NA	NA	NA	NA	NA	1	Mark3
-8.16877e+18	FALSE	High	IsMasterProtein	F6VNW5	Glutamate--cysteine ligase regulatory subunit (Fragment) OS=Mus musculus OX=10090 GN=Gclm PE=1 SV=1	0.001	3.34	10	1	1	1	153	17	5.59	NA	23	NA	NA	1	NA	0	NA	NA	NA	NA	136.5	76.4	83.8	145.7	NA	NA	NA	NA	1	Gclm
-8.16338e+18	FALSE	Medium	IsMasterProteinCandidate	Q8BY87-2	Isoform 2 of Ubiquitin carboxyl-terminal hydrolase 47 OS=Mus musculus OX=10090 GN=Usp47	0.027	1.686	1	1	1	1	1356	154.7	5.08	NA	NA	0	NA	NA	1	0	NA	NA	NA	NA	NA	NA	NA	NA	NA	NA	NA	NA	1	Usp47
-8.16318e+18	FALSE	High	None	B8JJC2	Peptidylprolyl isomerase (Fragment) OS=Mus musculus OX=10090 GN=Fkbp5 PE=1 SV=1	0	7.613	13	2	3	2	191	21	7.01	51	NA	46	2	NA	1	0	184.8	617.2	81.4	390	NA	NA	NA	NA	341.6	35.1	174.9	66.9	1	Fkbp5
-8.16049e+18	FALSE	High	IsMasterProtein	Q99MU3	Double-stranded RNA-specific adenosine deaminase OS=Mus musculus OX=10090 GN=Adar PE=1 SV=2	0	69.585	25	20	36	20	1178	130.4	8.7	139	300	160	7	17	11	0	1064.4	2177.7	338.3	1416.3	2812.6	959	4502.9	1839	5436.6	971.3	2791.5	1884.8	1	Adar
-8.16028e+18	FALSE	Medium	None	A0A0G2JF49	Multidrug resistance protein 1B (Fragment) OS=Mus musculus OX=10090 GN=Abcb1b PE=1 SV=1	0.012	2.1	4	1	1	1	205	22.4	6.79	NA	NA	25	NA	NA	1	0	NA	NA	NA	NA	NA	NA	NA	NA	326.5	131.4	301.4	159.2	1	Abcb1b
-8.15936e+18	FALSE	High	IsMasterProteinCandidate	Q9WU78-3	Isoform 3 of Programmed cell death 6-interacting protein OS=Mus musculus OX=10090 GN=Pdcd6ip	0	25.877	16	10	16	10	874	96.7	6.52	102	88	53	5	5	6	0	425.2	781.7	238	547.7	227.1	148.5	424.5	215.5	921.8	240.5	456.5	330.1	1	Pdcd6ip
-8.15786e+18	FALSE	High	IsMasterProtein	Q9Z315	U4/U6.U5 tri-snRNP-associated protein 1 OS=Mus musculus OX=10090 GN=Sart1 PE=1 SV=1	0.001	3.503	1	1	2	1	806	90.8	5.82	NA	30	42	NA	1	1	0	NA	NA	NA	NA	57.2	46	89.4	60.7	144.2	32.9	67.3	73.6	1	Sart1
-8.15336e+18	FALSE	High	None	P25799-5	Isoform 5 of Nuclear factor NF-kappa-B p105 subunit OS=Mus musculus OX=10090 GN=Nfkb1	0	6.618	6	3	4	3	607	64.7	4.91	41	NA	0	3	NA	1	0	252.4	251.3	175.8	407.4	NA	NA	NA	NA	328.5	77.4	300.3	108.1	1	Nfkb1
-8.15003e+18	FALSE	High	IsMasterProtein	K3W4P1	Next to BRCA1 gene 1 protein OS=Mus musculus OX=10090 GN=Nbr1 PE=1 SV=1	0	6.325	1	1	1	1	988	110	5.1	62	NA	NA	1	NA	NA	0	17.8	12.1	6.8	27	NA	NA	NA	NA	NA	NA	NA	NA	1	Nbr1
-8.14943e+18	FALSE	High	IsMasterProtein	Q91Z31	Polypyrimidine tract-binding protein 2 OS=Mus musculus OX=10090 GN=Ptbp2 PE=1 SV=2	0	8.071	2	1	6	1	531	57.5	8.66	63	69	50	1	1	1	0	771.8	1212.9	212.3	2364.4	1951	360.5	1112.6	516.2	1467.6	356.5	1967.1	524.2	1	Ptbp2
-8.14924e+18	FALSE	High	None	A0A3B2W494	Structural maintenance of chromosomes flexible hinge domain-containing protein 1 (Fragment) OS=Mus musculus OX=10090 GN=Smchd1 PE=1 SV=1	0	5.06	17	2	6	2	119	13.6	6.37	30	61	53	2	2	2	0	140	362.3	55.2	310.5	391.1	138.1	537.5	179	437.3	97.4	244.4	109.4	1	Smchd1
-8.14923e+18	FALSE	High	IsMasterProtein	A0A0G2JEC2	Myocyte-specific enhancer factor 2C OS=Mus musculus OX=10090 GN=Mef2c PE=1 SV=1	0.001	3.503	3	1	2	1	434	47	8.48	56	NA	35	1	NA	1	0	28.8	131.2	11.9	77.7	NA	NA	NA	NA	118.7	14.1	49.3	21.1	1	Mef2c
-8.14857e+18	FALSE	High	IsMasterProtein	Q6P5D8	Structural maintenance of chromosomes flexible hinge domain-containing protein 1 OS=Mus musculus OX=10090 GN=Smchd1 PE=1 SV=2	0	188.213	30	51	109	51	2007	225.5	7.24	492	557	453	36	35	31	0	4396.9	9247.9	2481.4	7918.7	6745.7	2742	8693.6	3896.6	9287.6	2032.8	5391.2	2882.1	1	Smchd1
-8.14563e+18	FALSE	Medium	IsMasterProtein	A0A0J9YUH4	FRY-like transcription coactivator (Fragment) OS=Mus musculus OX=10090 GN=Fryl PE=1 SV=3	0.023	1.788	2	1	1	1	1464	163.1	5.49	NA	NA	0	NA	NA	1	0	NA	NA	NA	NA	NA	NA	NA	NA	NA	NA	NA	3.5	1	Fryl
-8.14558e+18	FALSE	High	IsMasterProtein	Q569Z6	Thyroid hormone receptor-associated protein 3 OS=Mus musculus OX=10090 GN=Thrap3 PE=1 SV=1	0	6.695	2	2	2	2	951	108.1	10.17	34	NA	NA	2	NA	NA	0	808.2	542.7	467.8	447.2	NA	NA	NA	NA	NA	NA	NA	NA	1	Thrap3
-8.14278e+18	FALSE	High	IsMasterProtein	Q9WUM5	Succinate--CoA ligase [ADP/GDP-forming] subunit alpha, mitochondrial OS=Mus musculus OX=10090 GN=Suclg1 PE=1 SV=4	0	54.322	35	9	26	9	346	36.1	9.39	249	156	189	8	7	8	0	1366.3	1964.3	867.8	2243.5	3343.5	1636.2	3530.4	1890.9	7392	1960.7	4570.2	2154.5	1	Suclg1
-8.13598e+18	FALSE	High	IsMasterProtein	E9Q5F6	Polyubiquitin-C (Fragment) OS=Mus musculus OX=10090 GN=Ubc PE=1 SV=1	0	33.521	69	5	15	1	201	22.6	7.4	97	175	67	5	4	3	0	80.9	135.8	35.8	76.5	NA	NA	NA	NA	NA	NA	NA	NA	1	Ubc
-8.13484e+18	FALSE	High	IsMasterProtein	P63082	V-type proton ATPase 16 kDa proteolipid subunit OS=Mus musculus OX=10090 GN=Atp6v0c PE=1 SV=1	0	3.851	16	2	3	2	155	15.8	9.13	NA	29	22	NA	1	2	0	NA	NA	NA	NA	12.6	10	10.4	11.3	115.2	40.3	96.7	90.1	1	Atp6v0c
-8.12675e+18	FALSE	High	IsMasterProtein	E9QMH1	DNA dC->dU-editing enzyme APOBEC-3 OS=Mus musculus OX=10090 GN=Apobec3 PE=1 SV=1	0	15.079	13	5	8	5	429	51	8.97	99	81	49	4	2	2	0	562.7	735.1	293.1	745	484.3	236.5	459.2	325.6	460.3	214.6	380.4	302.4	1	Apobec3
-8.1245e+18	FALSE	High	IsMasterProteinCandidate	Q08BU3	OTTMUSG00000016588 protein OS=Mus musculus OX=10090 GN=Zfp970 PE=2 SV=1	0	4.882	17	1	2	1	522	59.9	8.88	0	NA	23	1	NA	1	0	NA	NA	NA	NA	NA	NA	NA	NA	59.1	11	40.8	13.1	1	Zfp970
-8.12211e+18	FALSE	High	IsMasterProtein	O70546	Lysine-specific demethylase 6A OS=Mus musculus OX=10090 GN=Kdm6a PE=1 SV=2	0.008	2.254	1	1	1	1	1401	154.3	7.39	0	NA	NA	1	NA	NA	0	132.8	305.4	57.7	251.3	NA	NA	NA	NA	NA	NA	NA	NA	1	Kdm6a
-8.12138e+18	FALSE	High	IsMasterProtein	Q9QUI0	Transforming protein RhoA OS=Mus musculus OX=10090 GN=Rhoa PE=1 SV=1	0	20.612	44	6	13	1	193	21.8	6.1	61	83	69	4	4	5	0	77.3	90.4	32.3	130.4	195.5	104.4	156.1	110.2	249.1	113	297.4	153.7	1	Rhoa
-8.11474e+18	FALSE	High	None	D3YVF4	40S ribosomal protein S14 (Fragment) OS=Mus musculus OX=10090 GN=Rps14 PE=1 SV=1	0	44.293	39	5	16	5	119	12.7	8.95	143	270	136	4	4	4	0	903.6	727.8	570.9	1340.1	1685.7	819.1	928.1	1033.5	927.3	593.4	1329.8	700.9	1	Rps14
-8.11341e+18	FALSE	High	IsMasterProteinCandidate	Q8BG05-2	Isoform 2 of Heterogeneous nuclear ribonucleoprotein A3 OS=Mus musculus OX=10090 GN=Hnrnpa3	0	105.454	36	14	51	12	357	37.1	8.31	302	425	348	11	13	10	0	2725.4	7102.2	1739.4	6784.4	4543.1	1966	5512.2	2024.1	6301.1	1909.5	4713.5	2132.4	1	Hnrnpa3
-8.11289e+18	FALSE	High	IsMasterProtein	Q61990	Poly(rC)-binding protein 2 OS=Mus musculus OX=10090 GN=Pcbp2 PE=1 SV=1	0	92.006	40	11	45	2	362	38.2	6.79	383	457	387	10	10	11	4	1281	2701.3	508.7	2323.9	2203.9	712.8	2705.8	1154.4	4427.6	822	2831.8	1385.7	1	Pcbp2
-8.10537e+18	FALSE	High	IsMasterProtein	A0A0R4J0G0	Phosphoenolpyruvate carboxykinase [GTP], mitochondrial OS=Mus musculus OX=10090 GN=Pck2 PE=1 SV=1	0	176.583	49	25	82	25	667	73.4	7.74	454	693	606	17	22	22	0	1293.8	6321.3	916.6	3279.9	3260.2	1367.2	6391.4	1303.5	12990.5	1261.6	3176.3	1243.1	1	Pck2
-8.10367e+18	FALSE	Medium	IsMasterProtein	B1AU76	Nuclear autoantigenic sperm protein OS=Mus musculus OX=10090 GN=Nasp PE=1 SV=1	0.022	1.811	3	1	1	1	448	48.7	4.45	NA	NA	0	NA	NA	1	0	NA	NA	NA	NA	NA	NA	NA	NA	NA	NA	NA	NA	1	Nasp
-8.09588e+18	FALSE	High	IsMasterProtein	Q61136	Serine/threonine-protein kinase PRP4 homolog OS=Mus musculus OX=10090 GN=Prpf4b PE=1 SV=3	0.005	2.357	1	1	2	1	1007	116.9	10.23	NA	24	0	NA	1	1	0	NA	NA	NA	NA	101.4	49.8	168.3	70.9	NA	NA	NA	NA	1	Prpf4b
-8.09485e+18	FALSE	Medium	IsMasterProtein	A2A5V2	SH3 domain-binding protein 1 OS=Mus musculus OX=10090 GN=Sh3bp1 PE=1 SV=1	0.047	1.323	1	1	2	1	584	64.7	5.67	0	NA	0	1	NA	1	0	51	86.4	31.2	102.6	NA	NA	NA	NA	234	88.9	227.6	94.7	1	Sh3bp1
-8.09474e+18	FALSE	High	None	F6QAG4	Ribosome biogenesis protein BRX1 homolog (Fragment) OS=Mus musculus OX=10090 GN=Brix1 PE=1 SV=1	0.001	2.918	16	2	3	2	88	9.6	9.86	28	0	0	1	1	1	0	298	506.1	254.7	623.1	134.9	93.2	129.6	76.8	575.2	404	566.1	350.5	1	Brix1
-8.09374e+18	FALSE	High	None	P26043	Radixin OS=Mus musculus OX=10090 GN=Rdx PE=1 SV=3	0	36.312	16	11	28	11	583	68.5	6.2	96	105	81	9	8	9	0	1004.8	529.1	705.6	1064.4	2665.8	2117	1352.9	2292.5	1699.6	1655.7	2236.9	2020.7	1	Rdx
-8.09034e+18	FALSE	High	None	A0A1L1SSI7	Signal recognition particle receptor ('docking protein') (Fragment) OS=Mus musculus OX=10090 GN=Srpr PE=1 SV=1	0	5.076	7	1	3	1	144	15.8	9.61	54	35	52	1	1	1	0	193.3	457.2	83.1	308.8	199.9	116.9	199.4	182.6	186.9	63.6	139.1	116.2	1	Srpr
-8.08831e+18	FALSE	High	IsMasterProtein	Q61941	NAD(P) transhydrogenase, mitochondrial OS=Mus musculus OX=10090 GN=Nnt PE=1 SV=2	0	27.842	13	10	14	10	1086	113.8	7.64	135	57	53	4	5	5	0	473	319.8	188.7	398.4	654.7	416.3	573.7	704.6	738.2	275.6	545.1	448.7	1	Nnt
-8.08628e+18	FALSE	High	IsMasterProtein	P32067	Lupus La protein homolog OS=Mus musculus OX=10090 GN=Ssb PE=1 SV=1	0	25.704	20	7	13	7	415	47.7	9.77	44	51	26	4	6	3	0	564.5	932.7	405.1	1022.1	1001.7	923.3	747.1	556.8	241.8	85	190.5	100.2	1	Ssb
-8.08244e+18	FALSE	High	None	A2ASW6	Mitogen-activated protein kinase kinase kinase 20 (Fragment) OS=Mus musculus OX=10090 GN=Map3k20 PE=1 SV=8	0.004	2.426	15	1	1	1	74	8.4	7.18	34	NA	NA	1	NA	NA	0	80.3	87.7	36.1	115.8	NA	NA	NA	NA	NA	NA	NA	NA	1	Map3k20
-8.08228e+18	FALSE	Medium	IsMasterProtein	A0A3B2W883	SRSF protein kinase 1 (Fragment) OS=Mus musculus OX=10090 GN=Srpk1 PE=1 SV=1	0.024	1.773	6	1	1	1	345	38.9	6.76	NA	21	NA	NA	1	NA	0	NA	NA	NA	NA	NA	NA	NA	NA	NA	NA	NA	NA	1	Srpk1
-8.07273e+18	FALSE	High	IsMasterProteinCandidate	Q8VEK3-2	Isoform 2 of Heterogeneous nuclear ribonucleoprotein U OS=Mus musculus OX=10090 GN=Hnrnpu	0	162.72	42	28	102	28	793	86.8	5.92	733	551	646	26	25	23	0	6023.2	17662.5	3399.8	19702.7	14850.3	3603.2	13892.9	4195.8	18297.6	3493.5	15642.7	4149.7	1	Hnrnpu
-8.07063e+18	FALSE	High	None	A0A087WS26	Dedicator of cytokinesis protein 10 (Fragment) OS=Mus musculus OX=10090 GN=Dock10 PE=1 SV=1	0	9.921	8	4	6	4	564	65.2	8.22	24	0	38	1	3	2	0	309.3	184.7	205.2	361.6	750.1	688.5	455.6	591.2	251	128.4	201.2	150.4	1	Dock10
-8.06885e+18	FALSE	High	IsMasterProtein	O88569	Heterogeneous nuclear ribonucleoproteins A2/B1 OS=Mus musculus OX=10090 GN=Hnrnpa2b1 PE=1 SV=2	0	94.999	54	17	53	16	353	37.4	8.95	282	457	409	15	14	14	1	3171.9	4632.1	1791.6	5434.2	5428.7	2405.4	4495.1	3004.3	5316.5	2244.7	5265.6	2675.6	1	Hnrnpa2b1
-8.06527e+18	FALSE	High	IsMasterProtein	Q5U458	DnaJ homolog subfamily C member 11 OS=Mus musculus OX=10090 GN=Dnajc11 PE=1 SV=2	0	11.663	9	4	4	4	559	63.2	8.32	0	49	38	1	1	2	0	98.3	147.6	52.9	131.2	39.6	25.4	41.9	31	432.6	210.7	336.4	333.6	1	Dnajc11
-8.06495e+18	FALSE	High	IsMasterProtein	P63094	Guanine nucleotide-binding protein G(s) subunit alpha isoforms short OS=Mus musculus OX=10090 GN=Gnas PE=1 SV=1	0	4.556	5	2	2	2	394	45.6	5.96	25	NA	32	1	NA	1	0	78.7	130.7	28.1	182.1	NA	NA	NA	NA	NA	NA	NA	NA	1	Gnas
-8.06345e+18	FALSE	High	IsMasterProtein	Q9QXB9	Developmentally-regulated GTP-binding protein 2 OS=Mus musculus OX=10090 GN=Drg2 PE=1 SV=1	0	36.791	27	9	19	9	364	40.7	8.88	112	53	60	7	6	5	0	1224.5	2033.4	704.7	2084.5	2344.1	984	2277.4	1309.3	2517.4	814.8	1981	1120.1	1	Drg2
-8.0621e+18	FALSE	High	IsMasterProtein	D3Z7R7	Rho GTPase-activating protein 45 OS=Mus musculus OX=10090 GN=Arhgap45 PE=1 SV=1	0	5.605	4	3	3	3	1127	124	5.8	0	0	35	1	1	1	0	57.2	72.2	36.3	73.3	NA	NA	NA	NA	NA	NA	NA	NA	1	Arhgap45
-8.0606e+18	FALSE	High	None	Q9EQ06-2	Isoform 2 of Estradiol 17-beta-dehydrogenase 11 OS=Mus musculus OX=10090 GN=Hsd17b11	0	5.147	8	2	4	2	232	25.3	9.01	20	37	36	1	1	2	0	76.4	85.5	30.5	103.8	201.7	95.2	197.1	138.9	250.8	86.8	182.1	108.1	1	Hsd17b11
-8.06052e+18	FALSE	Medium	None	F6UKN5	Septin-2 (Fragment) OS=Mus musculus OX=10090 GN=Sept2 PE=1 SV=2	0.039	1.411	9	1	1	1	107	12.1	5.26	0	NA	NA	1	NA	NA	0	157.7	219.2	74.4	282.5	NA	NA	NA	NA	NA	NA	NA	NA	1	2002-09-01
-8.05333e+18	FALSE	Medium	None	P09041	Phosphoglycerate kinase 2 OS=Mus musculus OX=10090 GN=Pgk2 PE=1 SV=4	0.013	1.968	2	1	1	1	417	44.8	6.8	NA	NA	0	NA	NA	1	0	NA	NA	NA	NA	NA	NA	NA	NA	9.6	NA	4.1	1.5	1	Pgk2
-8.05131e+18	FALSE	High	IsMasterProtein	E9Q804	Ankyrin repeat domain-containing protein 17 OS=Mus musculus OX=10090 GN=Ankrd17 PE=1 SV=3	0	28.106	4	7	13	6	2602	274	6.52	46	69	149	4	4	4	1	668.5	867.7	212.2	703.1	384	165.5	419.1	287	113.2	30.6	91.7	60.9	1	Ankrd17
-8.04799e+18	FALSE	High	IsMasterProtein	P25206	DNA replication licensing factor MCM3 OS=Mus musculus OX=10090 GN=Mcm3 PE=1 SV=2	0	110.524	42	25	53	25	812	91.5	5.55	386	297	312	16	18	14	0	1569	5113.3	1740.5	4994.8	5238.7	2090.7	5783.7	1958.1	4165.9	1342.1	3174.9	1186.1	1	Mcm3
-8.04789e+18	FALSE	Medium	IsMasterProtein	Q9CXV1	Succinate dehydrogenase [ubiquinone] cytochrome b small subunit, mitochondrial OS=Mus musculus OX=10090 GN=Sdhd PE=1 SV=2	0.038	1.431	4	1	1	1	159	17	9.1	0	NA	NA	1	NA	NA	0	257.2	328.5	192.8	458.9	NA	NA	NA	NA	NA	NA	NA	NA	1	Sdhd
-8.04527e+18	FALSE	High	IsMasterProteinCandidate	Q8CHI8-4	Isoform 4 of E1A-binding protein p400 OS=Mus musculus OX=10090 GN=Ep400	0	10.943	2	4	4	4	3065	336.2	9.13	0	0	60	1	1	2	0	139.8	250.3	42.9	188.2	268.3	178.9	327.2	467.3	92.8	21	50.5	60.9	1	Ep400
-8.04523e+18	FALSE	High	IsMasterProtein	Q03347	Runt-related transcription factor 1 OS=Mus musculus OX=10090 GN=Runx1 PE=1 SV=1	0	20.38	21	8	14	8	451	48.6	9.35	39	35	66	4	6	4	0	412.2	1415.2	223.9	1196.3	1459.8	475.7	1615.5	564.1	965.6	257.7	671.5	334.2	1	Runx1
-8.04374e+18	FALSE	High	IsMasterProteinCandidate	P06800-5	Isoform 2 of Receptor-type tyrosine-protein phosphatase C OS=Mus musculus OX=10090 GN=Ptprc	0	46.78	15	13	32	13	1250	140.2	6.09	172	137	162	8	10	11	0	758.7	389.9	494	1025.8	3221.7	1933.9	1171.9	1985.9	2156.4	1694.6	3275.7	1931.2	1	Ptprc
-8.04182e+18	FALSE	High	IsMasterProtein	B9EJ86	Oxysterol-binding protein-related protein 8 OS=Mus musculus OX=10090 GN=Osbpl8 PE=1 SV=1	0	56.946	24	19	32	19	889	101.2	6.96	89	136	205	8	13	10	0	518.3	974.7	333	1087.6	2003.5	675.4	2135.6	759.3	2573.9	623.6	2012.8	613.5	1	Osbpl8
-8.04144e+18	FALSE	Medium	None	A0A140LHG0	AP-2 complex subunit alpha-1 OS=Mus musculus OX=10090 GN=Ap2a1 PE=4 SV=1	0.039	1.416	26	1	1	1	38	4.2	4.61	NA	24	NA	NA	1	NA	0	NA	NA	NA	NA	133.3	95.7	84.4	174.2	NA	NA	NA	NA	1	Ap2a1
-8.0384e+18	FALSE	High	IsMasterProteinCandidate	Q8CFN5-4	Isoform 4 of Myocyte-specific enhancer factor 2C OS=Mus musculus OX=10090 GN=Mef2c	0.001	3.503	3	1	2	1	432	46.9	9.07	56	NA	35	1	NA	1	0	28.8	131.2	11.9	77.7	NA	NA	NA	NA	118.7	14.1	49.3	21.1	1	Mef2c
-8.03328e+18	FALSE	High	None	A0A0J9YUC2	TRAF-type zinc finger domain-containing protein 1 (Fragment) OS=Mus musculus OX=10090 GN=Trafd1 PE=1 SV=1	0	4.694	23	2	2	2	87	9.1	7.18	44	0	NA	1	1	NA	0	24.6	50.7	15.4	62.5	332.5	88.4	273.4	88.5	NA	NA	NA	NA	1	Trafd1
-8.02883e+18	FALSE	Medium	IsMasterProtein	A0A494B9T7	Inner centromere protein (Fragment) OS=Mus musculus OX=10090 GN=Incenp PE=4 SV=1	0.015	1.908	12	1	1	1	138	15.6	9.83	0	NA	NA	1	NA	NA	0	95.1	128.5	42.9	121.6	NA	NA	NA	NA	NA	NA	NA	NA	1	Incenp
-8.02394e+18	FALSE	High	IsMasterProtein	A0A0N4SUQ9	Protein CASC1 OS=Mus musculus OX=10090 GN=Casc1 PE=1 SV=1	0.009	2.199	2	1	1	1	644	74.7	5.38	NA	NA	0	NA	NA	1	0	NA	NA	NA	NA	NA	NA	NA	NA	53.6	194.3	93.2	47.6	1	Casc1
-8.01875e+18	FALSE	High	IsMasterProtein	Q9JIX8	Apoptotic chromatin condensation inducer in the nucleus OS=Mus musculus OX=10090 GN=Acin1 PE=1 SV=3	0	13.955	5	5	7	5	1338	150.6	5.91	0	46	74	1	2	4	0	37.6	56	12.4	27	443	254	1098.6	663.8	1200.6	202.6	361.6	657.7	1	Acin1
-8.01804e+18	FALSE	Medium	IsMasterProteinCandidate	Q8CH77-2	Isoform 2 of Neuron navigator 1 OS=Mus musculus OX=10090 GN=Nav1	0.023	1.795	1	1	1	1	1815	195.8	8.13	0	NA	NA	1	NA	NA	0	169.7	490.8	96.6	554.5	NA	NA	NA	NA	NA	NA	NA	NA	1	Nav1
-8.01256e+18	FALSE	High	None	F7A7G1	Luc7-like protein 3 (Fragment) OS=Mus musculus OX=10090 GN=Luc7l3 PE=1 SV=1	0	4.329	6	1	3	1	205	24.8	11.34	0	37	25	1	1	1	0	58	167.7	25.9	134.8	263.1	69.4	445.4	105.3	418	46	223	87	1	Luc7l3
-8.00099e+18	FALSE	Medium	None	D3Z092	tRNA pseudouridine synthase A (Fragment) OS=Mus musculus OX=10090 GN=Pus1 PE=1 SV=1	0.03	1.643	5	1	1	1	162	18.1	9.14	0	NA	NA	1	NA	NA	0	82.9	86.9	32.5	140	NA	NA	NA	NA	NA	NA	NA	NA	1	Pus1
-7.99943e+18	FALSE	High	None	A0A0G2JGY8	60S ribosomal protein L34 (Fragment) OS=Mus musculus OX=10090 GN=Rpl34 PE=1 SV=4	0	10.149	42	3	9	3	59	6.7	11.66	85	94	77	3	3	3	0	650	730.4	373.6	1161.2	1249	604.6	815.9	654.9	826.1	455.9	1035.7	478.5	1	Rpl34
-7.99514e+18	FALSE	High	IsMasterProtein	Q8CFI7	DNA-directed RNA polymerase II subunit RPB2 OS=Mus musculus OX=10090 GN=Polr2b PE=1 SV=2	0	7.543	2	2	3	2	1174	133.8	6.87	58	43	42	1	1	1	0	26.4	42.1	13.3	60.9	41.6	16.1	35.7	25.5	149.2	44.8	133.2	79.8	1	Polr2b
-7.99036e+18	FALSE	High	None	A0A2I3BRT4	Epiplakin OS=Mus musculus OX=10090 GN=Eppk1 PE=1 SV=1	0	4.014	1	1	1	1	3458	381.5	5.92	NA	40	NA	NA	1	NA	0	NA	NA	NA	NA	61.1	24.2	55.3	72.5	NA	NA	NA	NA	1	Eppk1
-7.97388e+18	FALSE	High	IsMasterProteinCandidate	Q8BX70-3	Isoform 3 of Vacuolar protein sorting-associated protein 13C OS=Mus musculus OX=10090 GN=Vps13c	0	43.232	5	14	17	14	3708	415	6.77	88	99	33	5	8	4	0	526.3	550.4	166.1	561.1	880.4	547.7	798.3	1084.7	233.9	117.7	174.5	175.2	1	Vps13c
-7.9735e+18	FALSE	High	IsMasterProtein	E9Q9E4	Cyclin-dependent kinase 4 (Fragment) OS=Mus musculus OX=10090 GN=Cdk4 PE=1 SV=1	0	5.581	11	2	2	2	253	28	7.09	NA	23	0	NA	1	1	0	NA	NA	NA	NA	598.7	237	392.6	304.7	168.6	41.2	167.4	72.7	1	Cdk4
-7.97171e+18	FALSE	Medium	IsMasterProteinCandidate	Q7TRN3	Olfactory receptor 699 OS=Mus musculus OX=10090 GN=Olfr699 PE=3 SV=1	0.022	1.807	2	1	3	1	316	35.1	7.61	33	32	29	1	1	1	0	120.5	68.2	151.3	132.8	138.8	224.6	74.1	128.1	279.2	331.7	217.8	196.3	1	Olfr699
-7.9715e+18	FALSE	High	None	A0A1D5RLD8	Glyceraldehyde-3-phosphate dehydrogenase OS=Mus musculus OX=10090 GN=Gm10358 PE=1 SV=1	0	355.387	80	19	316	2	333	35.8	8.25	2509	2028	1739	18	18	18	0	9540	22171.4	5381.5	23021.5	21362.6	6854.3	20764.2	8408.3	28849.2	6542	22369.2	8208	1	Gm10358
-7.96998e+18	FALSE	High	IsMasterProtein	A0A1D5RLV7	WD repeat and FYVE domain-containing protein 3 OS=Mus musculus OX=10090 GN=Wdfy3 PE=1 SV=1	0	17.363	2	6	11	6	3512	392.6	6.74	51	56	45	5	3	3	0	544.2	691.4	301	786.1	734.8	399.6	638.2	519.8	698.6	371	686.3	482.6	1	Wdfy3
-7.96634e+18	FALSE	High	IsMasterProteinCandidate	Q9ESZ8-5	Isoform 5 of General transcription factor II-I OS=Mus musculus OX=10090 GN=Gtf2i	0	29.366	12	8	12	8	939	106	8.47	96	51	119	4	4	4	0	256.9	759.9	102.9	589.6	519.8	121.9	774.3	213.8	908.4	117.6	497.5	230.7	1	Gtf2i
-7.96045e+18	FALSE	High	IsMasterProtein	D3Z2E7	Interferon-activated gene 207 OS=Mus musculus OX=10090 GN=Ifi207 PE=1 SV=1	0	206.775	45	29	98	24	971	103.8	9.35	778	739	838	26	25	26	1	3114.7	8103.6	1108	7704.3	8858.4	1856.2	10205.9	3305.8	9745	1251.4	6538.9	2244.7	1	Ifi207
-7.95574e+18	FALSE	High	None	B2RUJ2	Erbb2ip protein OS=Mus musculus OX=10090 GN=Erbin PE=1 SV=1	0	8.921	4	5	6	5	1294	145	5.41	28	20	0	2	3	1	0	288.7	244.4	70	364.9	512.3	190.7	377.5	391.9	130.2	33	67.3	58.8	1	Erbin
-7.9547e+18	FALSE	High	IsMasterProtein	P17182	Alpha-enolase OS=Mus musculus OX=10090 GN=Eno1 PE=1 SV=3	0	138.24	51	18	67	16	434	47.1	6.8	575	642	488	18	17	18	3	6180.7	2123.1	3063.5	9301.4	8451.3	3764.7	1921.8	5317	2591.1	3626.1	8603.2	5195.9	1	Eno1
-7.95213e+18	FALSE	High	IsMasterProteinCandidate	Q9DBG3-2	Isoform 2 of AP-2 complex subunit beta OS=Mus musculus OX=10090 GN=Ap2b1	0.001	3.497	2	2	3	2	951	105.7	5.34	53	0	33	1	1	1	0	161.8	261.7	70.1	162.6	34.7	23.7	42.9	39	410.4	160	217.1	206.6	1	Ap2b1
-7.95176e+18	FALSE	High	IsMasterProtein	Q3UI84	Replication factor C subunit 4 OS=Mus musculus OX=10090 GN=Rfc4 PE=1 SV=1	0	5.063	4	1	2	1	370	40.9	8.53	NA	65	60	NA	1	1	0	NA	NA	NA	NA	65.5	47.8	79.4	70.4	130	36.4	75.5	65.2	1	Rfc4
-7.9502e+18	FALSE	High	None	J3QMC2	Profilin-1 OS=Mus musculus OX=10090 GN=Pfn1 PE=1 SV=1	0	5.518	22	1	3	1	55	5.7	4.91	76	81	67	1	1	1	0	467.3	293	220.6	554.8	420.4	232.2	217.9	316.1	354.4	274.2	525.9	345.6	1	Pfn1
-7.94947e+18	FALSE	High	None	P68181-4	Isoform 4 of cAMP-dependent protein kinase catalytic subunit beta OS=Mus musculus OX=10090 GN=Prkacb	0	23.048	21	7	18	7	398	46	8.56	76	109	124	5	6	7	0	1394.8	1932.4	1008.1	2354.7	1668.5	888.3	1458.8	926.6	1722.2	833.3	1577	831.4	1	Prkacb
-7.94077e+18	FALSE	High	IsMasterProteinCandidate	A2BE28-2	Isoform 2 of Ribosomal biogenesis protein LAS1L OS=Mus musculus OX=10090 GN=Las1l	0	6.727	2	1	2	1	759	87.5	4.42	NA	67	62	NA	1	1	0	NA	NA	NA	NA	94.2	28.7	58.9	37.7	27.6	9.9	34.3	15.4	1	Las1l
-7.9376e+18	FALSE	High	IsMasterProtein	Q9WTK5	Nuclear factor NF-kappa-B p100 subunit OS=Mus musculus OX=10090 GN=Nfkb2 PE=1 SV=1	0	91.435	34	21	46	20	899	96.8	6.37	227	274	196	16	15	13	1	1307.7	2241.1	521.8	2949.6	3703.8	877.5	2678.7	1390.7	2592.7	576.5	2791.7	928.7	1	Nfkb2
-7.92859e+18	FALSE	Medium	IsMasterProtein	Q3TAA8	Phosphatidylinositol glycan anchor biosynthesis class U protein OS=Mus musculus OX=10090 GN=Pigu PE=1 SV=1	0.012	2.025	2	1	2	1	435	49.9	7.72	0	0	NA	1	1	NA	0	181.2	244.2	78	321.7	41	20.8	37.4	55.9	NA	NA	NA	NA	1	Pigu
-7.92841e+18	FALSE	High	IsMasterProtein	E9Q906	Catenin delta-1 OS=Mus musculus OX=10090 GN=Ctnnd1 PE=1 SV=1	0	40.904	16	10	18	10	839	93.4	6.3	108	78	94	4	6	7	0	450.6	1694.3	160.6	1189.1	1069.5	212.3	1637.1	404.7	2990.5	444.5	1672.9	780.9	1	Ctnnd1
-7.92617e+18	FALSE	High	IsMasterProtein	Q99JP0	Mitogen-activated protein kinase kinase kinase kinase 3 OS=Mus musculus OX=10090 GN=Map4k3 PE=1 SV=4	0.009	2.246	1	1	1	1	894	101.1	7.64	NA	NA	21	NA	NA	1	0	NA	NA	NA	NA	NA	NA	NA	NA	262.4	73	169.4	193.2	1	Map4k3
-7.92597e+18	FALSE	Medium	None	Q9QY36	N-alpha-acetyltransferase 10 OS=Mus musculus OX=10090 GN=Naa10 PE=1 SV=1	0.03	1.671	5	1	1	1	235	26.5	5.64	NA	19	NA	NA	1	NA	0	NA	NA	NA	NA	164.5	96.4	73	134.7	NA	NA	NA	NA	1	Naa10
-7.92433e+18	FALSE	High	IsMasterProtein	Q91VY9	Zinc finger protein 622 OS=Mus musculus OX=10090 GN=Znf622 PE=1 SV=1	0	15.438	10	4	8	4	476	53.4	6.1	66	93	86	3	3	2	0	322.1	385.2	225.5	480.2	492.7	311.2	341.1	242.7	355.5	368.7	485.6	225.3	1	Znf622
-7.92283e+18	FALSE	High	IsMasterProteinCandidate	Q99J62	Replication factor C subunit 4 OS=Mus musculus OX=10090 GN=Rfc4 PE=1 SV=1	0	5.063	4	1	2	1	364	39.8	6.7	NA	65	60	NA	1	1	0	NA	NA	NA	NA	65.5	47.8	79.4	70.4	130	36.4	75.5	65.2	1	Rfc4
-7.91892e+18	FALSE	Medium	None	D3Z233	Protein Niban OS=Mus musculus OX=10090 GN=Fam129a PE=1 SV=1	0.023	1.786	9	1	1	1	274	31.5	6.46	NA	NA	0	NA	NA	1	0	NA	NA	NA	NA	NA	NA	NA	NA	38.5	13.4	26	18.8	1	Fam129a
-7.91328e+18	FALSE	High	IsMasterProtein	A0A1B0GRR8	U1 small nuclear ribonucleoprotein 70 kDa (Fragment) OS=Mus musculus OX=10090 GN=Snrnp70 PE=1 SV=1	0	12.561	24	4	9	4	168	20	7.53	54	65	44	3	3	3	0	1209.3	861.8	388.6	864.1	855	483.1	809.2	1103.4	660	297	497.2	714.4	1	Snrnp70
-7.90913e+18	FALSE	High	IsMasterProtein	Q8CBB9	Radical S-adenosyl methionine domain-containing protein 2 OS=Mus musculus OX=10090 GN=Rsad2 PE=1 SV=1	0	122.065	58	19	62	19	362	41.5	6.21	475	480	410	16	18	16	0	1400.8	8658.5	902.4	4823.6	4615.4	1379.8	9056.3	1236.2	11517.2	1310.7	4710.1	1150.6	1	Rsad2
-7.90851e+18	FALSE	High	IsMasterProtein	Q6PE01	U5 small nuclear ribonucleoprotein 40 kDa protein OS=Mus musculus OX=10090 GN=Snrnp40 PE=1 SV=1	0	16.235	27	5	6	5	358	39.3	8.1	107	38	41	2	1	3	0	126.7	222.3	62.1	133.3	78.6	66.7	134.3	88.3	1395.2	543.1	740.1	782.6	1	Snrnp40
-7.90728e+18	FALSE	High	IsMasterProtein	A0A0A6YWM5	Rab3 GTPase-activating protein non-catalytic subunit OS=Mus musculus OX=10090 GN=Rab3gap2 PE=1 SV=1	0	8.085	3	4	5	4	1367	152.4	6.18	0	49	40	1	3	1	0	159.1	257.7	102	289.4	243.9	98.5	242.1	119.9	828.9	293.4	763.2	385.9	1	Rab3gap2
-7.90039e+18	FALSE	High	IsMasterProtein	D3YU12	NmrA-like family domain-containing protein 1 OS=Mus musculus OX=10090 GN=Nmral1 PE=1 SV=1	0	28.12	29	7	15	7	299	33.1	6.8	104	92	180	3	4	7	0	173.5	745.4	138.3	791	825.6	173.2	822	221.3	1781.5	315.4	1343.8	592.6	1	Nmral1
-7.90002e+18	FALSE	Medium	None	A0A0G2JGN4	Small nuclear ribonucleoprotein-associated protein B OS=Mus musculus OX=10090 GN=Snrpb PE=4 SV=1	0.014	1.939	10	1	2	1	70	8.4	9.07	NA	0	24	NA	1	1	0	NA	NA	NA	NA	385.3	139.5	1008	208.4	1125.2	114.1	299.2	154.9	1	Snrpb
-7.89692e+18	FALSE	High	IsMasterProtein	Q791V5	Mitochondrial carrier homolog 2 OS=Mus musculus OX=10090 GN=Mtch2 PE=1 SV=1	0.002	2.62	7	1	1	1	303	33.5	8.25	26	NA	NA	1	NA	NA	0	35	33.3	17.6	39.5	NA	NA	NA	NA	NA	NA	NA	NA	1	Mtch2
-7.89391e+18	FALSE	High	IsMasterProtein	H3BJU7	Rho guanine nucleotide exchange factor 2 OS=Mus musculus OX=10090 GN=Arhgef2 PE=1 SV=1	0	22.16	8	7	11	7	956	108.5	6.87	64	54	81	6	2	3	0	759.5	732	361.6	1084.1	412.2	115.8	328.5	189.8	376.6	115	413.9	141.3	1	Arhgef2
-7.89242e+18	FALSE	High	None	Q8BTF8	RNA-binding Raly-like protein OS=Mus musculus OX=10090 GN=Ralyl PE=2 SV=1	0.001	2.736	3	1	2	1	293	32.4	7.93	33	NA	24	1	NA	1	0	153.8	152.9	84.7	391.2	NA	NA	NA	NA	74.1	35.3	123.8	46.6	1	Ralyl
-7.89162e+18	FALSE	High	IsMasterProteinCandidate	Q8BFW7-2	Isoform 2 of Lipoma-preferred partner homolog OS=Mus musculus OX=10090 GN=Lpp	0.001	2.688	6	1	2	1	152	16.1	6.68	NA	0	29	NA	1	1	0	NA	NA	NA	NA	38.9	18.7	57.5	38.1	78.5	17.3	51.2	39	1	Lpp
-7.88856e+18	FALSE	High	None	V9GXC1	Peptidyl-prolyl cis-trans isomerase OS=Mus musculus OX=10090 GN=Gm12728 PE=1 SV=1	0	6.765	16	2	4	2	77	8.5	5.38	0	25	47	1	2	1	0	426.6	377	251.1	511.7	1173.1	607.1	652.4	998.1	123.1	139.3	288.2	215.6	1	Gm12728
-7.88423e+18	FALSE	Medium	None	P34152-5	Isoform 5 of Focal adhesion kinase 1 OS=Mus musculus OX=10090 GN=Ptk2	0.027	1.679	1	1	2	1	957	108.5	6.71	NA	0	0	NA	1	1	0	NA	NA	NA	NA	307.9	114.8	344.7	212.3	364.7	88.7	245.6	157.5	1	Ptk2
-7.88174e+18	FALSE	Medium	IsMasterProteinCandidate	A2AC93-2	Isoform 2 of Dynein intermediate chain 2, axonemal OS=Mus musculus OX=10090 GN=Dnai2	0.039	1.416	1	1	1	1	611	69.5	4.89	NA	NA	0	NA	NA	1	0	NA	NA	NA	NA	NA	NA	NA	NA	343.9	134.3	306.7	168.1	1	Dnai2
-7.88171e+18	FALSE	Medium	IsMasterProtein	G3X9H5	Huntingtin OS=Mus musculus OX=10090 GN=Htt PE=1 SV=1	0.017	1.876	0	1	1	1	3120	344.6	6.28	NA	30	NA	NA	1	NA	0	NA	NA	NA	NA	NA	NA	NA	NA	NA	NA	NA	NA	1	Htt
-7.8817e+18	FALSE	Medium	None	F6R587	Copine-1 (Fragment) OS=Mus musculus OX=10090 GN=Cpne1 PE=1 SV=1	0.044	1.352	3	1	1	1	211	22.5	9.09	NA	NA	24	NA	NA	1	0	NA	NA	NA	NA	NA	NA	NA	NA	383.1	116	271.8	146.1	1	Cpne1
-7.87993e+18	FALSE	High	IsMasterProtein	A0A1L1SSL9	Serine/threonine-protein kinase ATR OS=Mus musculus OX=10090 GN=Atr PE=1 SV=1	0.005	2.365	0	1	2	1	2641	300.8	7.59	33	NA	22	1	NA	1	0	62.7	49.6	46.4	66.2	NA	NA	NA	NA	54.9	20.7	36.2	27.8	1	Atr
-7.87897e+18	FALSE	High	IsMasterProteinCandidate	Q8BIE6-2	Isoform 2 of FERM domain-containing protein 4A OS=Mus musculus OX=10090 GN=Frmd4a	0	4.036	1	1	1	1	1042	116.4	9.03	44	NA	NA	1	NA	NA	0	36.9	86.2	17	77.9	NA	NA	NA	NA	NA	NA	NA	NA	1	Frmd4a
-7.87524e+18	FALSE	High	IsMasterProteinCandidate	E9Q6X0	Microtubule-associated protein RP/EB family member 2 OS=Mus musculus OX=10090 GN=Mapre2 PE=1 SV=1	0	16.87	16	4	7	4	284	32.2	5.26	71	31	0	3	2	1	0	370.5	944.7	151.9	1109.1	318	68.1	304.9	120.1	NA	NA	NA	NA	1	Mapre2
-7.87505e+18	FALSE	High	None	Q8CGF7-3	Isoform 3 of Transcription elongation regulator 1 OS=Mus musculus OX=10090 GN=Tcerg1	0	7.46	3	3	3	3	1034	116	8.46	0	49	0	1	1	1	0	125.7	142.4	55.2	191.4	36.6	15.3	39.3	23.8	NA	NA	NA	NA	1	Tcerg1
-7.87421e+18	FALSE	High	None	Q9QXS1-6	Isoform PLEC-0,1C of Plectin OS=Mus musculus OX=10090 GN=Plec	0	140.909	12	42	68	42	4572	519.4	5.76	283	253	282	26	24	18	0	2691	2690.4	1028.3	2414	2354	1190.2	2785.2	2711.7	2237.3	716.7	1505.1	1688.2	1	Plec
-7.87098e+18	FALSE	High	IsMasterProtein	Q99P88	Nuclear pore complex protein Nup155 OS=Mus musculus OX=10090 GN=Nup155 PE=1 SV=1	0	48.326	10	10	19	10	1391	155	6.15	93	133	206	5	6	8	0	361.8	342.3	187.1	405.5	1050.9	511.9	832.5	520.1	1143.6	513.4	1200.8	524.8	1	Nup155
-7.867e+18	FALSE	High	None	A0A087WQV1	Propionyl-CoA carboxylase beta chain, mitochondrial (Fragment) OS=Mus musculus OX=10090 GN=Pccb PE=1 SV=1	0	24.43	30	3	18	3	132	14.1	9.8	127	184	135	3	3	3	0	614.8	212.2	512.2	478.9	734.9	1552.2	192.2	987.1	841.5	1681.9	951.5	1053.2	1	Pccb
-7.86394e+18	FALSE	High	IsMasterProtein	P61750	ADP-ribosylation factor 4 OS=Mus musculus OX=10090 GN=Arf4 PE=1 SV=2	0	53.125	56	8	25	3	180	20.4	7.14	204	193	153	4	8	6	2	280.9	833.5	122.8	645.5	1476.4	415.9	1872.2	564.9	1495.6	281.6	981.9	418	1	Arf4
-7.86299e+18	FALSE	High	IsMasterProtein	F8VQ29	IQ motif-containing GTPase-activating protein 3 OS=Mus musculus OX=10090 GN=Iqgap3 PE=1 SV=1	0	4.665	1	2	3	1	1632	185.2	7.52	NA	0	59	NA	1	2	0	NA	NA	NA	NA	NA	NA	NA	NA	8.1	NA	7.4	1.5	1	Iqgap3
-7.86099e+18	FALSE	High	None	A0A0N4SWC5	Probable ATP-dependent RNA helicase DDX47 (Fragment) OS=Mus musculus OX=10090 GN=Ddx47 PE=1 SV=3	0	5.559	14	2	5	2	180	19.6	4.83	69	25	43	2	1	2	0	217.8	325.9	83.9	214.2	57	35.6	88.6	62.5	262.8	66.9	131.9	147	1	Ddx47
-7.85738e+18	FALSE	High	IsMasterProtein	O09110	Dual specificity mitogen-activated protein kinase kinase 3 OS=Mus musculus OX=10090 GN=Map2k3 PE=1 SV=2	0	19.551	19	6	9	5	347	39.3	7.43	48	37	31	3	3	1	1	265.2	726.8	147.8	598.7	792.6	220.4	961.4	344.4	670.2	97.9	417.5	140.9	1	Map2k3
-7.8393e+18	FALSE	High	IsMasterProtein	P26443	Glutamate dehydrogenase 1, mitochondrial OS=Mus musculus OX=10090 GN=Glud1 PE=1 SV=1	0	57.851	29	14	24	14	558	61.3	8	156	154	199	9	5	10	0	692.6	1848.4	563.7	1426.3	545.3	225.8	705.9	252.8	4415.5	550.5	1104.3	574.4	1	Glud1
-7.8377e+18	FALSE	High	None	D3YZ68	Elongation factor 1-alpha 1 (Fragment) OS=Mus musculus OX=10090 GN=Eef1a1 PE=1 SV=1	0	151.115	75	16	160	16	249	27.6	8.65	1030	587	676	16	15	13	0	7417.5	24607.3	3599.1	22350.5	13673	3242.1	16542.5	4278.8	24048.4	3484.8	14989.2	4298.7	1	Eef1a1
-7.83362e+18	FALSE	High	IsMasterProtein	Q8BXX3	GPI-anchor transamidase OS=Mus musculus OX=10090 GN=Pigk PE=1 SV=1	0	3.787	5	2	3	2	364	41	5.54	0	0	NA	2	1	NA	0	212.8	258.8	173.8	300.9	308.7	184.9	294.9	226.3	NA	NA	NA	NA	1	Pigk
-7.83133e+18	FALSE	Medium	None	A0A0N4SVK2	Probable ATP-dependent RNA helicase DDX47 (Fragment) OS=Mus musculus OX=10090 GN=Ddx47 PE=1 SV=1	0.024	1.774	6	1	3	1	196	21.8	8.72	15	0	15	1	1	1	0	101.7	189.4	54.3	143.3	162.8	78.9	254.4	145.8	1153.6	296.7	569.9	497.6	1	Ddx47
-7.82832e+18	FALSE	Medium	None	P17932	Putative 60S ribosomal protein L32' OS=Mus musculus OX=10090 GN=Rpl32-ps PE=5 SV=2	0.012	2.021	5	1	3	1	135	16	11.44	36	48	48	1	1	1	0	171.9	247	141.2	318.7	489.7	225.8	392.2	265.5	458.5	215.8	440.2	220.1	1	Rpl32-ps
-7.82459e+18	FALSE	High	IsMasterProtein	P63166	Small ubiquitin-related modifier 1 OS=Mus musculus OX=10090 GN=Sumo1 PE=1 SV=1	0	5.485	20	2	5	2	101	11.6	5.52	17	0	38	2	2	1	0	264.3	363.7	123.2	519.7	413.6	128.4	324.6	226.3	223.6	71.7	274.3	111	1	Sumo1
-7.81956e+18	FALSE	High	IsMasterProtein	Q9D1R9	60S ribosomal protein L34 OS=Mus musculus OX=10090 GN=Rpl34 PE=1 SV=2	0	20.048	42	6	18	6	117	13.3	11.47	150	167	156	6	6	6	0	2057.9	2105.1	1339.5	3278.2	2808.4	1436.6	1820.5	1620.3	1820.4	1091.1	2366.4	1240	1	Rpl34
-7.81843e+18	FALSE	High	None	V9GWS0	Acetyl-CoA carboxylase 1 (Fragment) OS=Mus musculus OX=10090 GN=Acaca PE=1 SV=1	0	98.283	68	16	61	11	312	34.3	5.74	481	382	353	14	15	15	0	4201.9	1177.4	3423.5	2478.2	2384.5	4211	1133.2	3733.2	1859.6	3746.2	2193	3418.9	1	Acaca
-7.81775e+18	FALSE	High	None	F7D1J2	Receptor-interacting serine/threonine-protein kinase 1 (Fragment) OS=Mus musculus OX=10090 GN=Ripk1 PE=1 SV=1	0	12.538	6	4	8	4	597	68.1	6.49	102	32	47	3	3	2	0	685	954	265.3	1084	866.9	332.6	803.1	543.4	1203.6	351	1101.1	600	1	Ripk1
-7.81118e+18	FALSE	High	None	Q3UPF5	Zinc finger CCCH-type antiviral protein 1 OS=Mus musculus OX=10090 GN=Zc3hav1 PE=1 SV=1	0	112.42	37	29	56	29	946	106.6	8.27	431	476	280	20	18	16	0	2255.8	5239.4	1076.3	4063.7	4046.6	1557.7	5853.9	2226.6	8012.1	1404.3	4612.5	2225.9	1	Zc3hav1
-7.81116e+18	FALSE	High	None	Q8CGP2	Histone H2B type 1-P OS=Mus musculus OX=10090 GN=Hist1h2bp PE=1 SV=3	0	26.253	40	5	19	5	126	14	10.32	113	78	128	5	4	5	0	2534.5	1851.3	1119.2	3362	1990	954.4	1184.1	1547.8	2862.4	1442.6	3541.7	2122.3	1	Hist1h2bp
-7.80469e+18	FALSE	High	None	A0A1W2P7Q7	Cell division cycle and apoptosis regulator protein 1 (Fragment) OS=Mus musculus OX=10090 GN=Ccar1 PE=1 SV=1	0	9.526	11	2	5	2	161	17.2	9.77	59	72	37	1	2	2	0	115.3	430.6	40.7	289.3	475.1	155.2	776.7	178.9	1323.5	190.7	655.3	232.5	1	Ccar1
-7.80413e+18	FALSE	High	IsMasterProteinCandidate	Q8BYW1-2	Isoform 2 of Rho GTPase-activating protein 25 OS=Mus musculus OX=10090 GN=Arhgap25	0	4.194	4	2	2	2	559	62.8	5.48	38	0	NA	1	1	NA	0	258.9	92.2	51.4	91.4	424.6	362.7	333.6	676.9	NA	NA	NA	NA	1	Arhgap25
-7.80376e+18	FALSE	High	IsMasterProtein	P24369	Peptidyl-prolyl cis-trans isomerase B OS=Mus musculus OX=10090 GN=Ppib PE=1 SV=2	0	4.042	6	1	1	1	216	23.7	9.55	53	NA	NA	1	NA	NA	0	60.1	44	21.3	66.2	NA	NA	NA	NA	NA	NA	NA	NA	1	Ppib
-7.80351e+18	FALSE	Medium	IsMasterProtein	Q14BS3	4930550C14Rik protein OS=Mus musculus OX=10090 GN=4930550C14Rik PE=2 SV=1	0.047	1.32	6	1	1	1	170	19.7	5.33	NA	NA	0	NA	NA	1	0	NA	NA	NA	NA	NA	NA	NA	NA	70.4	57.3	85.8	36.6	1	4930550C14Rik
-7.80071e+18	FALSE	High	IsMasterProtein	Q3THS6	S-adenosylmethionine synthase isoform type-2 OS=Mus musculus OX=10090 GN=Mat2a PE=1 SV=2	0	40.753	29	11	26	11	395	43.7	6.48	209	205	269	9	8	8	0	975.4	4967.6	651.9	3858.6	2547.3	465.2	3550.9	616.8	5610.2	561.8	3340.3	764.1	1	Mat2a
-7.79008e+18	FALSE	High	None	A0A286YE24	Nucleoporin 153 (Fragment) OS=Mus musculus OX=10090 GN=Nup153 PE=1 SV=1	0	38.016	34	7	15	7	303	31.5	8.22	164	101	66	6	5	4	0	862.3	1368.1	216.5	617	700.4	469	1515.3	904.7	812.9	136.5	264.6	260.9	1	Nup153
-7.7848e+18	FALSE	High	None	S4R2F7	RNA-binding protein 25 OS=Mus musculus OX=10090 GN=Rbm25 PE=1 SV=1	0	7.884	11	1	3	1	194	21.7	10.27	0	63	91	1	1	1	0	71.6	167.3	27	161.8	157.9	35.7	202.5	67.7	653.9	67.5	360.9	172.9	1	Rbm25
-7.78419e+18	FALSE	Medium	IsMasterProtein	V9GX87	Double-stranded RNA-binding protein Staufen homolog 1 OS=Mus musculus OX=10090 GN=Stau1 PE=1 SV=1	0.03	1.658	2	1	2	1	436	48.7	9.86	NA	22	25	NA	1	1	0	NA	NA	NA	NA	197.4	74.2	251.3	105.1	329.6	61.7	234.1	111.4	1	Stau1
-7.78259e+18	FALSE	High	None	P37913	DNA ligase 1 OS=Mus musculus OX=10090 GN=Lig1 PE=1 SV=2	0	33.334	12	9	19	9	916	102.2	6.81	138	153	93	5	7	6	0	309.3	475.7	211.1	999.4	1672.3	466.4	914.5	567.9	1163	378.9	1677.4	464.4	1	Lig1
-7.78164e+18	FALSE	High	IsMasterProtein	P09411	Phosphoglycerate kinase 1 OS=Mus musculus OX=10090 GN=Pgk1 PE=1 SV=4	0	47.053	40	11	23	11	417	44.5	7.9	164	105	119	7	7	9	0	657.4	487	426.3	822.3	1251.4	834.4	780.7	890.1	1246.6	1041.9	1550.9	1238.9	1	Pgk1
-7.77896e+18	FALSE	Medium	IsMasterProteinCandidate	Q9QYB5-2	Isoform 1 of Gamma-adducin OS=Mus musculus OX=10090 GN=Add3	0.011	2.154	2	1	1	1	674	75.4	6.34	0	NA	NA	1	NA	NA	0	41.4	39.6	19.8	42.5	NA	NA	NA	NA	NA	NA	NA	NA	1	Add3
-7.77877e+18	FALSE	Medium	IsMasterProteinCandidate	Q9Z0V1-2	Isoform 2 of Potassium voltage-gated channel subfamily D member 3 OS=Mus musculus OX=10090 GN=Kcnd3	0.049	1.275	1	1	1	1	636	71.4	8.25	NA	NA	0	NA	NA	1	0	NA	NA	NA	NA	NA	NA	NA	NA	970.9	166.6	804.2	293.8	1	Kcnd3
-7.77778e+18	FALSE	High	None	F6ZV59	Heterogeneous nuclear ribonucleoprotein D0 (Fragment) OS=Mus musculus OX=10090 GN=Hnrnpd PE=1 SV=1	0	12.743	19	3	6	3	216	24.7	9.52	55	87	98	1	2	3	0	79.9	88.9	44.9	118.7	324.7	212	296.4	262.9	583	315.3	453.9	351.7	1	Hnrnpd
-7.7767e+18	FALSE	High	IsMasterProtein	Q2NL51	Glycogen synthase kinase-3 alpha OS=Mus musculus OX=10090 GN=Gsk3a PE=1 SV=2	0	9.401	8	3	6	2	490	51.6	8.81	37	0	30	3	2	1	1	64	110.3	30.7	136.7	173.3	88.2	198.1	104.4	163.8	32.6	108.5	56.7	1	Gsk3a
-7.77439e+18	FALSE	High	None	D3Z3F8	Spastic paraplegia 20, spartin (Troyer syndrome) homolog (human) OS=Mus musculus OX=10090 GN=Spg20 PE=1 SV=1	0	4.769	4	2	2	2	582	63	5.58	0	33	NA	1	1	NA	0	105.3	117.4	35	167.6	123.5	21.2	118.6	88.1	NA	NA	NA	NA	1	Spg20
-7.76642e+18	FALSE	High	None	S4R1N6	40S ribosomal protein S18 OS=Mus musculus OX=10090 GN=Rps18 PE=3 SV=1	0	5.403	24	3	4	3	107	12.5	10.13	24	NA	0	2	NA	2	0	180	292.8	113.5	307	NA	NA	NA	NA	177	49.6	177.6	76.9	1	Rps18
-7.76466e+18	FALSE	High	IsMasterProtein	J3QMG3	Voltage-dependent anion-selective channel protein 3 OS=Mus musculus OX=10090 GN=Vdac3 PE=1 SV=1	0	56.531	32	8	23	8	284	30.8	8.79	200	199	215	7	5	7	0	2620.3	2426	1034.4	2228.1	1057.5	708.8	1224.2	1194.1	1031.5	399.4	683.6	598	1	Vdac3
-7.76433e+18	FALSE	High	None	A0A1B0GRV8	U1 small nuclear ribonucleoprotein 70 kDa OS=Mus musculus OX=10090 GN=Snrnp70 PE=1 SV=1	0.001	2.908	10	1	3	1	111	13.2	8.31	0	22	26	1	1	1	0	584.7	340	203.7	416.5	449.6	274.3	381.2	659.5	384.5	194.5	293.8	470.6	1	Snrnp70
-7.75685e+18	FALSE	High	IsMasterProtein	A0A3Q4EI12	Ras-related protein Rab-18 OS=Mus musculus OX=10090 GN=Rab18 PE=1 SV=1	0	18.3	22	4	7	4	212	23.8	5.25	79	115	82	2	3	2	0	148.3	358.5	86.5	267.1	375.9	144.2	540.1	230.7	264.8	59.8	145.8	81.3	1	Rab18
-7.74851e+18	FALSE	High	IsMasterProtein	Q99MJ9	ATP-dependent RNA helicase DDX50 OS=Mus musculus OX=10090 GN=Ddx50 PE=2 SV=1	0	4.146	2	2	4	1	734	82.1	9.25	44	40	44	1	2	1	0	NA	NA	NA	NA	140.8	44.6	194.9	70.5	NA	NA	NA	NA	1	Ddx50
-7.74732e+18	FALSE	High	None	A0A0G2JGK6	Nuclear factor NF-kappa-B p105 subunit OS=Mus musculus OX=10090 GN=Nfkb1 PE=1 SV=1	0	17.869	14	1	3	1	128	14.4	8.63	39	83	61	1	1	1	0	NA	NA	NA	NA	43.6	10.8	38.4	17.3	1237.3	288.1	1197.9	379.6	1	Nfkb1
-7.74402e+18	FALSE	High	IsMasterProteinCandidate	D3Z7I8	Replication factor C subunit 4 OS=Mus musculus OX=10090 GN=Rfc4 PE=1 SV=1	0	5.063	14	1	2	1	92	10	7.97	NA	65	60	NA	1	1	0	NA	NA	NA	NA	65.5	47.8	79.4	70.4	130	36.4	75.5	65.2	1	Rfc4
-7.74275e+18	FALSE	High	IsMasterProtein	G3X9M0	28S ribosomal protein S29, mitochondrial OS=Mus musculus OX=10090 GN=Dap3 PE=1 SV=1	0.001	2.721	3	1	2	1	396	45.3	9.11	NA	17	25	NA	1	1	0	NA	NA	NA	NA	NA	NA	NA	NA	601.5	160.6	315.3	152.1	1	Dap3
-7.74214e+18	FALSE	High	IsMasterProteinCandidate	Q4LDD4-2	Isoform 2 of Arf-GAP with Rho-GAP domain, ANK repeat and PH domain-containing protein 1 OS=Mus musculus OX=10090 GN=Arap1	0	7.741	3	4	4	4	1441	161	6.18	0	0	0	2	1	1	0	228.2	340.3	116.4	373.5	164.3	64	148	95.9	195.5	51.6	154.9	76.6	1	Arap1
-7.73193e+18	FALSE	High	None	A0A087WNV6	5'-3' exoribonuclease 1 OS=Mus musculus OX=10090 GN=Xrn1 PE=1 SV=1	0	15.774	6	5	6	5	969	112.4	6.19	37	66	19	1	3	2	0	199.9	459.7	78.1	305.5	286.1	137.3	459.2	207	635.2	180.6	385.1	287.9	1	Xrn1
-7.73086e+18	FALSE	High	IsMasterProteinCandidate	P06537-3	Isoform 1-B of Glucocorticoid receptor OS=Mus musculus OX=10090 GN=Nr3c1	0	13.997	7	4	7	4	756	83.2	6.34	78	98	26	1	4	2	0	54.7	54.5	33.9	61	691.5	234.7	781.7	399	1030.8	199.5	714.8	393.7	1	Nr3c1
-7.73079e+18	FALSE	High	IsMasterProteinCandidate	Q80U28-2	Isoform 2 of MAP kinase-activating death domain protein OS=Mus musculus OX=10090 GN=Madd	0.005	2.365	1	1	2	1	1567	173.6	5.9	23	NA	25	1	NA	1	0	69.7	131.5	37.6	170.1	NA	NA	NA	NA	211.5	55.8	207.5	103.3	1	Madd
-7.73078e+18	FALSE	High	IsMasterProteinCandidate	G3X8Z6	Replication factor C subunit 1 OS=Mus musculus OX=10090 GN=Rfc1 PE=1 SV=1	0	42.625	15	15	23	15	1131	125.9	9.35	53	106	101	7	10	6	0	675.7	1554.2	306.7	1271.6	2207.7	878.9	3125.1	1187.8	2212.3	289	1280.3	531.7	1	Rfc1
-7.72251e+18	FALSE	High	IsMasterProteinCandidate	Q9ES28-7	Isoform G of Rho guanine nucleotide exchange factor 7 OS=Mus musculus OX=10090 GN=Arhgef7	0	7.532	5	4	7	2	810	91.3	6.87	27	0	26	3	2	2	0	308.6	202.6	81.6	187.7	101.5	60.1	101	179.6	413.8	151.7	253.2	478.6	1	Arhgef7
-7.72201e+18	FALSE	Medium	IsMasterProtein	P28740-1	Isoform 1 of Kinesin-like protein KIF2A OS=Mus musculus OX=10090 GN=Kif2a	0.023	1.782	2	1	1	1	716	80.8	6.16	0	NA	NA	1	NA	NA	0	NA	NA	NA	NA	NA	NA	NA	NA	NA	NA	NA	NA	1	Kif2a
-7.72044e+18	FALSE	High	IsMasterProteinCandidate	Q9JK48-3	Isoform 3 of Endophilin-B1 OS=Mus musculus OX=10090 GN=Sh3glb1	0	4.905	6	2	3	2	355	39.7	6.29	22	31	0	1	1	1	0	171.9	307.6	61.9	376.4	108	50	105.2	64.9	161.4	58.4	143.1	92.8	1	Sh3glb1
-7.71919e+18	FALSE	High	IsMasterProteinCandidate	D3Z7E5	Glycogen synthase kinase-3 alpha OS=Mus musculus OX=10090 GN=Gsk3a PE=1 SV=1	0	9.401	8	3	6	2	486	51.2	8.91	37	0	30	3	2	1	0	64	110.3	30.7	136.7	173.3	88.2	198.1	104.4	163.8	32.6	108.5	56.7	1	Gsk3a
-7.71561e+18	FALSE	High	IsMasterProtein	cRAP056	Keratin, type II microfibrillar, component 7C OS=Ovis aries PE=1 SV=1	0	16.021	7	4	8	1	491	53.6	5.57	0	67	71	2	4	2	2	33	17.1	84.9	26.7	153.2	220.8	158.6	163.1	14.2	52.2	15.8	23.5	1	character(0)
-7.71323e+18	FALSE	High	None	F8VPR2	Formin-like protein 2 OS=Mus musculus OX=10090 GN=Fmnl2 PE=1 SV=1	0	4.842	2	2	5	2	1083	122.8	7.4	37	33	37	1	2	2	0	65.4	99.2	27.5	135.1	387.9	121.4	275	173	572.3	200.4	712.1	256.8	1	Fmnl2
-7.7108e+18	FALSE	High	None	A0A0G2JEY6	60S ribosomal protein L34 OS=Mus musculus OX=10090 GN=Rpl34 PE=1 SV=1	0	14.622	38	4	12	4	90	10.2	11.6	114	133	118	4	4	4	0	876.5	977.5	537.6	1558.1	1613.5	785.9	1043.6	856.6	1070.9	604	1387	664.9	1	Rpl34
-7.70238e+18	FALSE	High	IsMasterProtein	O88796	Ribonuclease P protein subunit p30 OS=Mus musculus OX=10090 GN=Rpp30 PE=1 SV=1	0	6.123	9	2	3	2	268	29.5	9.06	NA	59	61	NA	1	2	0	NA	NA	NA	NA	58.8	28.8	55.7	50.4	59.7	28.5	51.1	33.9	1	Rpp30
-7.69838e+18	FALSE	Medium	None	Q8BHL5-2	Isoform 2 of Engulfment and cell motility protein 2 OS=Mus musculus OX=10090 GN=Elmo2	0.016	1.897	1	1	2	1	720	82.5	5.96	NA	0	27	NA	1	1	0	NA	NA	NA	NA	NA	NA	NA	NA	295.7	288.7	410.2	330.5	1	Elmo2
-7.69406e+18	FALSE	High	None	A2A842	Protein 4.1 OS=Mus musculus OX=10090 GN=Epb41 PE=1 SV=1	0	10.183	5	3	3	3	769	85.6	5.39	61	0	NA	2	1	NA	0	227.2	174.9	96.3	263.5	282.6	196.3	160.3	131.2	NA	NA	NA	NA	1	Epb41
-7.69203e+18	FALSE	High	IsMasterProteinCandidate	Q91YM4-2	Isoform 2 of FAST kinase domain-containing protein 4 OS=Mus musculus OX=10090 GN=Tbrg4	0	14.9	9	3	5	3	600	68.1	8.32	59	74	37	2	1	2	0	131.9	221.1	87.2	260.7	112.9	45.5	88.1	50.7	351.2	98.8	216.9	146.2	1	Tbrg4
-7.68882e+18	FALSE	High	IsMasterProtein	Q80WE4	Kinesin-like protein KIF20B OS=Mus musculus OX=10090 GN=Kif20b PE=1 SV=3	0	6.727	2	4	4	4	1774	203.4	5.78	NA	20	0	NA	3	1	0	NA	NA	NA	NA	568.7	203.6	936.6	299.1	92	22.2	43.4	36.1	1	Kif20b
-7.68789e+18	FALSE	Medium	IsMasterProtein	D6RCI0	Tumor necrosis factor receptor type 1-associated DEATH domain protein OS=Mus musculus OX=10090 GN=Tradd PE=1 SV=1	0.033	1.589	17	1	1	1	64	6.7	9.19	29	NA	NA	1	NA	NA	0	55.4	86.2	17.7	89.7	NA	NA	NA	NA	NA	NA	NA	NA	1	Tradd
-7.6853e+18	FALSE	High	None	Q9QXZ0-3	Isoform 3 of Microtubule-actin cross-linking factor 1 OS=Mus musculus OX=10090 GN=Macf1	0	10.555	1	5	6	5	5270	601.4	5.45	32	0	26	3	1	2	0	332.3	1087.4	226.6	503.5	42.8	46.9	51.9	69.9	193.7	67.4	119	130.1	1	Macf1
-7.68497e+18	FALSE	Medium	None	E9Q892	Leucine-rich repeat and calponin homology domain-containing protein 3 OS=Mus musculus OX=10090 GN=Lrch3 PE=1 SV=1	0.012	2.082	1	1	1	1	624	68.7	7.02	0	NA	NA	1	NA	NA	0	128.4	114.5	111.3	171.5	NA	NA	NA	NA	NA	NA	NA	NA	1	Lrch3
-7.6819e+18	FALSE	Medium	IsMasterProtein	E9PUQ8	Diacylglycerol kinase OS=Mus musculus OX=10090 GN=Dgkd PE=1 SV=1	0.034	1.586	1	1	1	1	1220	135.1	7.81	NA	NA	20	NA	NA	1	0	NA	NA	NA	NA	NA	NA	NA	NA	206.1	88.9	203.6	142	1	Dgkd
-7.68187e+18	FALSE	Medium	IsMasterProteinCandidate	P11881-7	Isoform 7 of Inositol 1,4,5-trisphosphate receptor type 1 OS=Mus musculus OX=10090 GN=Itpr1	0.038	1.425	0	1	1	1	2709	308.4	6.18	NA	0	NA	NA	1	NA	0	NA	NA	NA	NA	40	25.3	39.5	32.5	NA	NA	NA	NA	1	Itpr1
-7.68144e+18	FALSE	High	None	Q9QVP9	Protein-tyrosine kinase 2-beta OS=Mus musculus OX=10090 GN=Ptk2b PE=1 SV=2	0	45.949	17	14	26	14	1009	115.7	6.35	175	145	85	9	10	6	0	840.5	1094.8	393.3	1218.9	2138.6	889.4	2151.2	1480.9	920.5	254.8	681.4	584.1	1	Ptk2b
-7.67886e+18	FALSE	High	IsMasterProtein	Q8BM75	AT-rich interactive domain-containing protein 5B OS=Mus musculus OX=10090 GN=Arid5b PE=1 SV=3	0	6.017	1	1	1	1	1188	131.8	8.85	44	NA	NA	1	NA	NA	0	113	112	17.4	78.5	NA	NA	NA	NA	NA	NA	NA	NA	1	Arid5b
-7.6779e+18	FALSE	High	None	E9Q2N7	Guanylate-binding protein 2 OS=Mus musculus OX=10090 GN=Gbp2 PE=4 SV=1	0.005	2.386	9	1	1	1	117	12.6	7.39	0	NA	NA	1	NA	NA	0	165.7	93.7	174.7	180.3	NA	NA	NA	NA	NA	NA	NA	NA	1	Gbp2
-7.67656e+18	FALSE	Medium	None	B1AUY8	N-alpha-acetyltransferase 10 OS=Mus musculus OX=10090 GN=Naa10 PE=1 SV=1	0.03	1.671	5	1	1	1	220	24.8	5.52	NA	19	NA	NA	1	NA	0	NA	NA	NA	NA	164.5	96.4	73	134.7	NA	NA	NA	NA	1	Naa10
-7.66386e+18	FALSE	High	IsMasterProtein	D3Z286	Transmembrane protein with metallophosphoesterase domain OS=Mus musculus OX=10090 GN=Tmppe PE=1 SV=2	0	3.641	5	1	1	1	447	49.4	6.89	0	NA	NA	1	NA	NA	0	53.2	65.6	41.7	79	NA	NA	NA	NA	NA	NA	NA	NA	1	Tmppe
-7.66277e+18	FALSE	High	IsMasterProtein	A0A3B2WDD2	Ribosomal protein OS=Mus musculus OX=10090 GN=Rpl10a PE=1 SV=1	0	26.308	34	5	14	5	190	21.6	9.98	82	66	56	5	4	3	0	1014.6	1061.1	667.8	1236.5	909.2	660.5	747.3	714.7	760.7	512.7	689.2	537.4	1	Rpl10a
-7.662e+18	FALSE	High	IsMasterProtein	Q6NSQ5	Sp140 nuclear body protein OS=Mus musculus OX=10090 GN=Sp140 PE=1 SV=1	0	19.156	14	5	8	4	534	62.6	8.79	57	50	90	2	4	2	1	105.4	92	75.1	111.6	233	237.6	177.1	232.2	219	240.7	236.8	251.8	1	Sp140
-7.65977e+18	FALSE	High	IsMasterProteinCandidate	A2ARW1	Predicted gene 14410 OS=Mus musculus OX=10090 GN=Gm14410 PE=4 SV=1	0	4.882	9	1	2	1	370	42.9	9.19	0	NA	23	1	NA	1	0	NA	NA	NA	NA	NA	NA	NA	NA	59.1	11	40.8	13.1	1	Gm14410
-7.65896e+18	FALSE	High	IsMasterProtein	Q9Z1Z2	Serine-threonine kinase receptor-associated protein OS=Mus musculus OX=10090 GN=Strap PE=1 SV=2	0	3.665	3	1	1	1	350	38.4	5.12	42	NA	NA	1	NA	NA	0	42.2	82.8	18.8	55.2	NA	NA	NA	NA	NA	NA	NA	NA	1	Strap
-7.65616e+18	FALSE	High	IsMasterProtein	Q6P3B9	Putative ribosome-binding factor A, mitochondrial OS=Mus musculus OX=10090 GN=Rbfa PE=2 SV=1	0	3.647	3	1	1	1	350	39.3	7.33	NA	37	NA	NA	1	NA	0	NA	NA	NA	NA	66.3	14.6	53.4	30.2	NA	NA	NA	NA	1	Rbfa
-7.65353e+18	FALSE	High	None	A0A087WSH7	TAR DNA-binding protein 43 (Fragment) OS=Mus musculus OX=10090 GN=Tardbp PE=1 SV=1	0	24.901	26	5	13	5	175	20	8.54	182	143	153	5	4	4	0	377.9	1177.7	265.3	1873.8	2341.4	417.7	1381.6	514.5	1675.8	369.9	2047.7	420.7	1	Tardbp
-7.65257e+18	FALSE	High	None	Q8CGB6	Tensin-2 OS=Mus musculus OX=10090 GN=Tns2 PE=1 SV=1	0	5.491	1	1	3	1	1400	151.9	8.48	29	68	23	1	1	1	0	47.6	113.7	20.9	97.7	66.2	31.4	66.7	50.9	37.6	12.2	33.7	26.1	1	Tns2
-7.65244e+18	FALSE	High	IsMasterProteinCandidate	P06537-2	Isoform 2 of Glucocorticoid receptor OS=Mus musculus OX=10090 GN=Nr3c1	0	13.997	7	4	7	4	784	86.2	6.49	78	98	26	1	4	2	0	54.7	54.5	33.9	61	691.5	234.7	781.7	399	1030.8	199.5	714.8	393.7	1	Nr3c1
-7.65094e+18	FALSE	High	IsMasterProtein	Q3UM18	Large subunit GTPase 1 homolog OS=Mus musculus OX=10090 GN=Lsg1 PE=1 SV=2	0	7.525	4	3	4	3	644	73.1	6.51	47	32	NA	3	1	NA	0	334.2	535.9	133.4	455.5	173.3	74	243.7	132.9	NA	NA	NA	NA	1	Lsg1
-7.64912e+18	FALSE	High	IsMasterProteinCandidate	Q80TE0-2	Isoform 2 of RNA polymerase II-associated protein 1 OS=Mus musculus OX=10090 GN=Rpap1	0	4.11	1	1	3	1	1290	141.5	6.6	43	35	21	1	1	1	0	140.2	242.1	54.8	263	312.3	143.4	283.2	184.6	196.9	76.9	167.5	129.1	1	Rpap1
-7.64188e+18	FALSE	High	IsMasterProteinCandidate	Q8BRG8-3	Isoform 3 of Transmembrane protein 209 OS=Mus musculus OX=10090 GN=Tmem209	0	12.117	16	4	6	4	438	49.2	9.07	0	30	46	1	2	2	0	36.9	45.3	31.2	48.5	380.4	254.3	450.8	360.5	58.6	27.6	45	33.5	1	Tmem209
-7.63154e+18	FALSE	High	IsMasterProtein	Q8C6L5	Cyclic GMP-AMP synthase OS=Mus musculus OX=10090 GN=Cgas PE=1 SV=1	0.001	3.457	2	1	1	1	507	58.2	9.57	29	NA	NA	1	NA	NA	0	69.6	68.4	29.2	95.7	NA	NA	NA	NA	NA	NA	NA	NA	1	Cgas
-7.62856e+18	FALSE	High	IsMasterProtein	P47758	Signal recognition particle receptor subunit beta OS=Mus musculus OX=10090 GN=Srprb PE=1 SV=1	0	4.937	13	2	4	2	269	29.6	9.28	0	34	28	1	2	1	0	150	110.5	21.4	83.4	91	29.6	150.4	33.6	195.8	33.9	104.4	49.3	1	Srprb
-7.62458e+18	FALSE	Medium	IsMasterProteinCandidate	Q8BRF7-3	Isoform 3 of Sec1 family domain-containing protein 1 OS=Mus musculus OX=10090 GN=Scfd1	0.022	1.826	4	1	1	1	597	67.4	5.74	NA	0	NA	NA	1	NA	0	NA	NA	NA	NA	64.8	30.6	101.7	46	NA	NA	NA	NA	1	Scfd1
-7.62104e+18	FALSE	High	None	P08551	Neurofilament light polypeptide OS=Mus musculus OX=10090 GN=Nefl PE=1 SV=5	0	3.87	2	1	2	1	543	61.5	4.64	NA	56	56	NA	1	1	0	NA	NA	NA	NA	330.3	212.6	166.8	335.5	264.8	265.4	385.3	408	1	Nefl
-7.61973e+18	FALSE	Medium	None	Q69ZS7-3	Isoform 3 of HBS1-like protein OS=Mus musculus OX=10090 GN=Hbs1l	0.022	1.799	5	1	1	1	167	19.1	4.74	33	NA	NA	1	NA	NA	0	127	250.8	66.2	256.7	NA	NA	NA	NA	NA	NA	NA	NA	1	Hbs1l
-7.61591e+18	FALSE	High	IsMasterProtein	P48036	Annexin A5 OS=Mus musculus OX=10090 GN=Anxa5 PE=1 SV=1	0	3.843	6	2	2	2	319	35.7	4.96	0	NA	NA	2	NA	NA	0	113.5	91.5	71	155.9	NA	NA	NA	NA	NA	NA	NA	NA	1	Anxa5
-7.61408e+18	FALSE	High	IsMasterProtein	P14148	60S ribosomal protein L7 OS=Mus musculus OX=10090 GN=Rpl7 PE=1 SV=2	0	83.152	51	17	51	17	270	31.4	10.89	245	279	217	13	17	14	0	3660.1	4370.3	2401.1	5968.9	4186.2	2247.2	3164.7	2503.2	4435.9	2211.1	4564.6	2417.7	1	Rpl7
-7.61207e+18	FALSE	High	IsMasterProtein	P28658	Ataxin-10 OS=Mus musculus OX=10090 GN=Atxn10 PE=1 SV=2	0	13.328	12	4	6	4	475	53.7	5.25	NA	29	49	NA	3	2	0	NA	NA	NA	NA	529	252.5	427.5	315.4	329.7	100.9	247.9	160.1	1	Atxn10
-7.61159e+18	FALSE	Medium	IsMasterProtein	Q8BRF7	Sec1 family domain-containing protein 1 OS=Mus musculus OX=10090 GN=Scfd1 PE=1 SV=1	0.022	1.826	3	1	1	1	639	72.3	6.38	NA	0	NA	NA	1	NA	0	NA	NA	NA	NA	64.8	30.6	101.7	46	NA	NA	NA	NA	1	Scfd1
-7.60797e+18	FALSE	High	None	Q60875-3	Isoform 3 of Rho guanine nucleotide exchange factor 2 OS=Mus musculus OX=10090 GN=Arhgef2	0	17.971	12	6	8	6	588	67.6	9.13	30	26	45	5	1	2	0	564.5	434.8	243.3	658.6	101.2	34	93	70	156.6	41.7	189.4	49.9	1	Arhgef2
-7.60776e+18	FALSE	High	IsMasterProtein	Q8BGB5	LIM domain-containing protein 2 OS=Mus musculus OX=10090 GN=Limd2 PE=1 SV=1	0	6.04	12	2	5	2	128	14.2	9.04	46	38	38	2	1	2	0	487.1	460.7	367	1031.4	124.1	59.4	96.8	58.1	481.1	451.7	971.9	461.7	1	Limd2
-7.60585e+18	FALSE	Medium	IsMasterProtein	B7ZMQ0	MCG132976, isoform CRA_b OS=Mus musculus OX=10090 GN=Rpusd3 PE=1 SV=1	0.038	1.426	3	1	1	1	279	30	8.84	0	NA	NA	1	NA	NA	0	354.7	266	188	316	NA	NA	NA	NA	NA	NA	NA	NA	1	Rpusd3
-7.59933e+18	FALSE	Medium	IsMasterProtein	Q9ERA6	Tuftelin-interacting protein 11 OS=Mus musculus OX=10090 GN=Tfip11 PE=1 SV=1	0.024	1.726	1	1	1	1	838	96.2	5.9	NA	NA	22	NA	NA	1	0	NA	NA	NA	NA	NA	NA	NA	NA	113.8	38.7	73.5	70.5	1	Tfip11
-7.59741e+18	FALSE	High	IsMasterProteinCandidate	D3Z4M2	Ceramide synthase 2 (Fragment) OS=Mus musculus OX=10090 GN=Cers2 PE=1 SV=1	0	4.167	12	1	1	1	130	15.5	9.64	NA	32	NA	NA	1	NA	0	NA	NA	NA	NA	162.6	91.3	153.6	107.9	NA	NA	NA	NA	1	Cers2
-7.59417e+18	FALSE	Medium	IsMasterProtein	Q8BXU5	Endophilin-A1 OS=Mus musculus OX=10090 GN=Sh3gl2 PE=1 SV=1	0.012	2.123	3	1	1	1	245	27.9	5.77	0	NA	NA	1	NA	NA	0	71.1	152	19.3	102.1	NA	NA	NA	NA	NA	NA	NA	NA	1	Sh3gl2
-7.59281e+18	FALSE	High	None	Q64522	Histone H2A type 2-B OS=Mus musculus OX=10090 GN=Hist2h2ab PE=1 SV=3	0	4.23	29	2	2	1	130	14	10.89	45	NA	NA	2	NA	NA	0	4.5	7.4	7.9	14	NA	NA	NA	NA	NA	NA	NA	NA	1	Hist2h2ab
-7.5904e+18	FALSE	High	IsMasterProteinCandidate	E9PYV1	Glucocorticoid receptor OS=Mus musculus OX=10090 GN=Nr3c1 PE=1 SV=1	0	13.997	7	4	7	4	793	87.3	6.49	78	98	26	1	4	2	0	54.7	54.5	33.9	61	691.5	234.7	781.7	399	1030.8	199.5	714.8	393.7	1	Nr3c1
-7.58724e+18	FALSE	High	None	E9PZJ8-2	Isoform 2 of Activating signal cointegrator 1 complex subunit 3 OS=Mus musculus OX=10090 GN=Ascc3	0	14.25	5	6	9	6	1128	128.9	7.33	0	45	25	1	5	3	0	198	387.8	153.2	463.9	1413.6	433.3	1197.7	537.8	1797.8	478.8	1647	609.5	1	Ascc3
-7.58676e+18	FALSE	High	IsMasterProtein	A0A140LHY7	DNA polymerase delta subunit 3 OS=Mus musculus OX=10090 GN=Pold3 PE=1 SV=1	0	20.839	14	6	12	6	422	46.1	9.45	52	100	77	3	4	5	0	408.7	713.7	121.2	700	863	296.5	1019.3	545.7	1163.8	229.1	764.3	502.6	1	Pold3
-7.5861e+18	FALSE	High	IsMasterProtein	Q6ZWY3	40S ribosomal protein S27-like OS=Mus musculus OX=10090 GN=Rps27l PE=1 SV=3	0	27.684	38	3	15	1	84	9.5	9.45	130	172	123	2	3	3	0	NA	NA	NA	NA	331.7	136.4	263.5	148.6	404	176.7	439.4	182.9	1	Rps27l
-7.58478e+18	FALSE	Medium	IsMasterProtein	D6RFT7	AP-1 complex subunit gamma-like 2 OS=Mus musculus OX=10090 GN=Ap1g2 PE=1 SV=1	0.03	1.629	4	1	1	1	235	26.2	7.85	NA	NA	0	NA	NA	1	0	NA	NA	NA	NA	NA	NA	NA	NA	122.3	38.9	107.1	50.2	1	Ap1g2
-7.57669e+18	FALSE	Medium	IsMasterProtein	A0A1D5RLV0	Protein IWS1 homolog OS=Mus musculus OX=10090 GN=Iws1 PE=1 SV=1	0.036	1.494	1	1	1	1	765	85.3	4.69	NA	35	NA	NA	1	NA	0	NA	NA	NA	NA	54.3	24.6	55.2	25.1	NA	NA	NA	NA	1	Iws1
-7.57333e+18	FALSE	High	IsMasterProteinCandidate	Q8BX10-2	Isoform 2 of Serine/threonine-protein phosphatase PGAM5, mitochondrial OS=Mus musculus OX=10090 GN=Pgam5	0.004	2.415	3	1	1	1	287	31.8	9.04	NA	37	NA	NA	1	NA	0	NA	NA	NA	NA	48.3	27.1	32.9	39	NA	NA	NA	NA	1	Pgam5
-7.57119e+18	FALSE	Medium	IsMasterProtein	P97496	SWI/SNF complex subunit SMARCC1 OS=Mus musculus OX=10090 GN=Smarcc1 PE=1 SV=2	0.022	1.802	1	1	1	1	1104	122.8	5.73	0	NA	NA	1	NA	NA	0	23.4	108.7	15.8	44.9	NA	NA	NA	NA	NA	NA	NA	NA	1	Smarcc1
-7.56485e+18	FALSE	Medium	None	A0A087WS35	Tubulin alpha-4A chain (Fragment) OS=Mus musculus OX=10090 GN=Tuba4a PE=1 SV=1	0.012	2.119	27	1	1	1	75	8	4.77	22	NA	NA	1	NA	NA	0	22.2	43.7	23.9	76.5	NA	NA	NA	NA	NA	NA	NA	NA	1	Tuba4a
-7.56234e+18	FALSE	High	None	Q7TMB8-2	Isoform 2 of Cytoplasmic FMR1-interacting protein 1 OS=Mus musculus OX=10090 GN=Cyfip1	0	43.788	13	16	29	16	1251	144.9	6.95	171	151	67	15	9	5	0	3764.3	2792.7	1336.4	3800.5	1696.5	1003.8	1282.6	1848.7	1681.6	865.5	1736.5	1654.8	1	Cyfip1
-7.56206e+18	FALSE	High	IsMasterProtein	Q91VX2	Ubiquitin-associated protein 2 OS=Mus musculus OX=10090 GN=Ubap2 PE=1 SV=1	0	4.787	3	3	4	3	1132	117.9	7.72	0	NA	0	3	NA	1	0	204.1	442	68.2	274.1	NA	NA	NA	NA	529.2	126.2	340.9	198.8	1	Ubap2
-7.55859e+18	FALSE	High	IsMasterProteinCandidate	C0HKE6	Histone H2A type 1-I OS=Mus musculus OX=10090 GN=Hist1h2ai PE=1 SV=1	0	22.117	49	4	9	1	130	14.1	11.05	82	86	29	3	3	2	0	387.5	177	210.8	268.2	132.4	106.9	105.5	183.3	13.5	3.8	6.8	12.6	1	Hist1h2ai
-7.55624e+18	FALSE	High	IsMasterProtein	Q3UPL0	Protein transport protein Sec31A OS=Mus musculus OX=10090 GN=Sec31a PE=1 SV=2	0	55.627	17	15	26	15	1230	133.5	6.76	83	148	133	7	10	8	0	674.3	1036.5	302.2	860.3	944.6	378.8	1312	512.9	1118.4	218.2	611.6	328.8	1	Sec31a
-7.55579e+18	FALSE	High	IsMasterProtein	Q9Z0R6	Intersectin-2 OS=Mus musculus OX=10090 GN=Itsn2 PE=1 SV=2	0	6.995	2	2	2	2	1659	188.8	8.13	NA	37	31	NA	1	1	0	NA	NA	NA	NA	22.9	9.8	21.3	18.8	176.3	46.6	186.2	83.6	1	Itsn2
-7.55491e+18	FALSE	High	None	P61080	Ubiquitin-conjugating enzyme E2 D1 OS=Mus musculus OX=10090 GN=Ube2d1 PE=1 SV=1	0	6.158	12	1	4	1	147	16.6	7.42	43	40	28	1	1	1	0	274.9	100.8	239.3	402.6	174.5	96.2	89.1	104.2	83.7	69.4	155.4	89.7	1	Ube2d1
-7.54995e+18	FALSE	High	IsMasterProtein	A0A1Y7VJ97	Cleavage and polyadenylation-specificity factor subunit 3 (Fragment) OS=Mus musculus OX=10090 GN=Cpsf3 PE=1 SV=1	0.006	2.278	4	1	2	1	247	28	5.86	29	41	NA	1	1	NA	0	99.8	144.5	48.9	145.2	202.8	65.9	167.1	84.5	NA	NA	NA	NA	1	Cpsf3
-7.54913e+18	FALSE	High	IsMasterProtein	A0A0U1RPI0	RIKEN cDNA 1110004F10 gene (Fragment) OS=Mus musculus OX=10090 GN=1110004F10Rik PE=1 SV=1	0.01	2.172	33	1	2	1	21	2.2	9.72	NA	23	0	NA	1	1	0	NA	NA	NA	NA	NA	NA	NA	NA	453.9	98.3	107.3	899.2	1	1110004F10Rik
-7.54387e+18	FALSE	Medium	None	A0A0A6YXJ2	IQ motif-containing GTPase-activating protein 3 OS=Mus musculus OX=10090 GN=Iqgap3 PE=1 SV=1	0.049	1.264	2	1	1	1	626	69.3	5.01	NA	NA	33	NA	NA	1	0	NA	NA	NA	NA	NA	NA	NA	NA	8.1	NA	7.4	1.5	1	Iqgap3
-7.54162e+18	FALSE	High	IsMasterProtein	P97465	Docking protein 1 OS=Mus musculus OX=10090 GN=Dok1 PE=1 SV=2	0	7.324	10	2	4	2	482	52.4	6.57	31	41	32	1	2	1	0	52.2	56.8	27.4	55	61.2	26.2	58.9	40.8	53.8	21.9	57.2	35.3	1	Dok1
-7.5359e+18	FALSE	High	IsMasterProtein	A0A2I3BQT2	Triple functional domain protein (Fragment) OS=Mus musculus OX=10090 GN=Trio PE=1 SV=1	0	5.41	1	1	1	1	1424	157.2	6.93	NA	38	NA	NA	1	NA	0	NA	NA	NA	NA	74.1	19.2	55.1	29.8	NA	NA	NA	NA	1	Trio
-7.53422e+18	FALSE	High	IsMasterProteinCandidate	Q8R1D1	Zinc finger protein 426 OS=Mus musculus OX=10090 GN=Znf426 PE=2 SV=1	0	4.882	4	1	2	1	550	63	8.21	0	NA	23	1	NA	1	0	NA	NA	NA	NA	NA	NA	NA	NA	59.1	11	40.8	13.1	1	Znf426
-7.53304e+18	FALSE	High	IsMasterProteinCandidate	Q9EQ28	DNA polymerase delta subunit 3 OS=Mus musculus OX=10090 GN=Pold3 PE=1 SV=2	0	20.839	13	6	12	6	462	50.8	9.32	52	100	77	3	4	5	0	408.7	713.7	121.2	700	863	296.5	1019.3	545.7	1163.8	229.1	764.3	502.6	1	Pold3
-7.52848e+18	FALSE	High	IsMasterProteinCandidate	Q6NZN0	RNA-binding protein 26 OS=Mus musculus OX=10090 GN=Rbm26 PE=1 SV=2	0.001	2.894	1	1	1	1	1012	114.1	9.16	NA	44	NA	NA	1	NA	0	NA	NA	NA	NA	100.8	32.5	203.6	61.9	NA	NA	NA	NA	1	Rbm26
-7.52782e+18	FALSE	Medium	None	A0A0U1RQ71	40S ribosomal protein S13 OS=Mus musculus OX=10090 GN=Rps13 PE=1 SV=1	0.014	1.944	13	1	2	1	53	5.9	9.79	NA	0	0	NA	1	1	0	NA	NA	NA	NA	383.6	205.2	487.3	257.1	634.4	314.6	683.2	391.9	1	Rps13
-7.52686e+18	FALSE	High	None	E9Q1S3	Protein transport protein SEC23 OS=Mus musculus OX=10090 GN=Sec23a PE=1 SV=1	0	3.7	2	1	1	1	736	82.9	7.46	NA	62	NA	NA	1	NA	0	NA	NA	NA	NA	28.6	11.7	48.4	20.7	NA	NA	NA	NA	1	Sec23a
-7.52437e+18	FALSE	Medium	IsMasterProtein	G5E8J3	Bromodomain and WD repeat domain containing 2, isoform CRA_a OS=Mus musculus OX=10090 GN=Wdr11 PE=1 SV=1	0.022	1.8	1	1	1	1	1223	135.9	7.11	NA	0	NA	NA	1	NA	0	NA	NA	NA	NA	554	544.7	284	698.4	NA	NA	NA	NA	1	Wdr11
-7.52006e+18	FALSE	High	None	Q61496	ATP-dependent RNA helicase DDX4 OS=Mus musculus OX=10090 GN=Ddx4 PE=1 SV=2	0	14.859	3	2	9	2	702	76.4	6.09	166	170	167	2	2	2	0	459	1769.5	258.7	1941.3	1597.6	254.6	1406.7	314.8	2520.7	326.9	2093.3	403.6	1	Ddx4
-7.51852e+18	FALSE	High	None	F2Z471	Voltage-dependent anion-selective channel protein 1 OS=Mus musculus OX=10090 GN=Vdac1 PE=1 SV=1	0	16.327	14	3	8	3	254	28.1	7.36	93	119	64	3	3	2	0	244.5	276.7	101.2	285.6	424	245.1	474.2	369.1	669.1	217.6	413.1	290.6	1	Vdac1
-7.51579e+18	FALSE	High	IsMasterProtein	P61205	ADP-ribosylation factor 3 OS=Mus musculus OX=10090 GN=Arf3 PE=2 SV=2	0	39.654	55	8	22	3	181	20.6	7.43	152	148	167	4	7	7	7	1285.1	1540	543.3	1674.9	1880.3	789.9	1715.9	1219.6	2402	790	1969.5	1187.3	1	Arf3
-7.51338e+18	FALSE	High	None	A0A2I3BQL9	Phosphoenolpyruvate carboxykinase [GTP], mitochondrial (Fragment) OS=Mus musculus OX=10090 GN=Pck2 PE=1 SV=1	0	151.882	49	22	72	22	599	66	7.06	438	655	534	14	19	19	0	1102.1	5034	793.4	2664.5	2703.7	1152.4	5132.5	1115.3	11858.8	1175.5	2949.4	1157.1	1	Pck2
-7.5119e+18	FALSE	High	IsMasterProtein	A2A6J7	Lymphocyte-specific protein 1 OS=Mus musculus OX=10090 GN=Lsp1 PE=1 SV=1	0	13.719	12	3	4	3	324	35.9	4.73	95	24	NA	3	1	NA	0	642	432.1	173.5	276.1	91	83.3	178.2	300.4	NA	NA	NA	NA	1	Lsp1
-7.51008e+18	FALSE	High	None	G3UYM5	Poly(rC)-binding protein 3 (Fragment) OS=Mus musculus OX=10090 GN=Pcbp3 PE=1 SV=1	0	19.758	12	2	12	1	161	17	8.48	92	120	61	2	2	2	0	199.3	372.5	76.2	350.1	417.1	152.9	518.5	223.4	815.8	176	567.6	269.4	1	Pcbp3
-7.50864e+18	FALSE	High	None	A0A140LJK5	Glutamine--tRNA ligase (Fragment) OS=Mus musculus OX=10090 GN=Qars PE=1 SV=2	0	5.015	7	1	3	1	182	20.3	8.13	50	64	63	1	1	1	0	99.8	81.2	45.8	139.7	125.5	60.6	87.2	106.8	107.5	69.3	139.1	110.7	1	Qars
-7.50779e+18	FALSE	Medium	IsMasterProtein	Q8CBM2	Aspartyl/asparaginyl beta-hydroxylase OS=Mus musculus OX=10090 GN=Asph PE=1 SV=1	0.036	1.503	2	1	1	1	658	75.1	4.91	NA	NA	0	NA	NA	1	0	NA	NA	NA	NA	NA	NA	NA	NA	53.4	27.5	45.4	41.5	1	Asph
-7.50444e+18	FALSE	High	IsMasterProteinCandidate	A0A0H2UKB6	Myocyte-specific enhancer factor 2C OS=Mus musculus OX=10090 GN=Mef2c PE=1 SV=1	0.001	3.503	3	1	2	1	464	50.3	9.09	56	NA	35	1	NA	1	0	28.8	131.2	11.9	77.7	NA	NA	NA	NA	118.7	14.1	49.3	21.1	1	Mef2c
-7.50416e+18	FALSE	High	None	A2APD7	Nucleolar protein 56 (Fragment) OS=Mus musculus OX=10090 GN=Nop56 PE=1 SV=1	0	9.377	9	2	4	2	296	33	9.29	68	37	52	2	1	1	0	359.9	260.2	109.4	315	49.2	26.4	68.7	40.3	64.1	18.7	38	36.2	1	Nop56
-7.50324e+18	FALSE	High	IsMasterProtein	Q99L48	60S ribosomal export protein NMD3 OS=Mus musculus OX=10090 GN=Nmd3 PE=1 SV=1	0	29.471	23	10	17	10	503	57.6	7.17	70	51	75	5	5	6	0	631.2	1421.1	311.1	1272.7	802.4	365.6	900.3	500.1	1553.8	473.5	1133.3	691.4	1	Nmd3
-7.5027e+18	FALSE	High	IsMasterProtein	Q7M739	Nuclear pore complex-associated intranuclear coiled-coil protein TPR OS=Mus musculus OX=10090 GN=Tpr PE=1 SV=1	0	14.607	3	5	6	5	2357	266.8	5.01	NA	35	88	NA	1	5	0	NA	NA	NA	NA	36.1	31.3	405.8	71.6	2658.2	153.2	334.9	373	1	Tpr
-7.50255e+18	FALSE	High	IsMasterProtein	B1ARU4	Microtubule-actin cross-linking factor 1 OS=Mus musculus OX=10090 GN=Macf1 PE=1 SV=1	0	12.389	1	6	7	6	7353	831.1	5.41	32	0	30	3	1	3	0	332.3	1087.4	226.6	503.5	42.8	46.9	51.9	69.9	193.7	67.4	119	130.1	1	Macf1
-7.50039e+18	FALSE	High	None	Q9D4J1	EF-hand domain-containing protein D1 OS=Mus musculus OX=10090 GN=Efhd1 PE=1 SV=1	0.001	2.872	9	2	2	2	240	27	6.02	29	0	NA	1	1	NA	0	NA	NA	NA	NA	NA	NA	NA	NA	NA	NA	NA	NA	1	Efhd1
-7.5001e+18	FALSE	Medium	None	A0A0G2JG87	Methylcytosine dioxygenase TET2 (Fragment) OS=Mus musculus OX=10090 GN=Tet2 PE=1 SV=4	0.013	1.957	4	1	1	1	157	17.9	9.42	NA	0	NA	NA	1	NA	0	NA	NA	NA	NA	318.2	176.5	587.3	811.8	NA	NA	NA	NA	1	Tet2
-7.49774e+18	FALSE	Medium	IsMasterProtein	Q64521	Glycerol-3-phosphate dehydrogenase, mitochondrial OS=Mus musculus OX=10090 GN=Gpd2 PE=1 SV=2	0.012	2.111	2	1	1	1	727	80.9	6.61	NA	NA	0	NA	NA	1	0	NA	NA	NA	NA	NA	NA	NA	NA	44.6	17.8	33.5	29.3	1	Gpd2
-7.49346e+18	FALSE	High	IsMasterProtein	Q61753	D-3-phosphoglycerate dehydrogenase OS=Mus musculus OX=10090 GN=Phgdh PE=1 SV=3	0	90.98	38	17	47	17	533	56.5	6.54	458	399	466	12	14	17	0	1042.1	4780.1	451	2366.9	2056.1	533	4323.4	922.3	9288.1	824.7	3317.6	1347.7	1	Phgdh
-7.49217e+18	FALSE	High	IsMasterProtein	G3UZZ2	Tapasin (Fragment) OS=Mus musculus OX=10090 GN=Tapbp PE=1 SV=1	0	4.121	16	2	3	2	119	12.8	8.32	NA	31	32	NA	2	1	0	NA	NA	NA	NA	260.9	189.9	310.4	181.9	237.2	125.5	168.9	110.4	1	Tapbp
-7.48932e+18	FALSE	High	IsMasterProteinCandidate	P62849-3	Isoform 3 of 40S ribosomal protein S24 OS=Mus musculus OX=10090 GN=Rps24	0	34.077	40	6	19	6	131	15.2	10.9	70	151	76	4	5	5	0	1908.2	1609	791.5	2545	3124	1643.4	2212.1	2260.7	4566.6	2022.5	4885.1	2432	1	Rps24
-7.48125e+18	FALSE	High	IsMasterProtein	G5E8G6	Myosin Vb, isoform CRA_c OS=Mus musculus OX=10090 GN=Myo5b PE=1 SV=1	0	3.752	1	2	2	1	1818	210.4	7.09	NA	0	0	NA	1	1	0	NA	NA	NA	NA	354.2	297.6	229.5	347.4	NA	NA	NA	NA	1	Myo5b
-7.47944e+18	FALSE	High	IsMasterProtein	cRAP087	Serum albumin OS=Bos taurus GN=ALB PE=1 SV=4	0	78.19	33	19	45	19	607	69.2	6.18	317	208	254	15	15	12	0	1877.6	1298.8	4672.7	2385.9	2154.3	5598.8	1407.4	1905.1	1299.4	3035.4	1021.9	856.4	1	ALB
-7.47329e+18	FALSE	High	None	A0A1B0GRS2	L-lactate dehydrogenase A chain (Fragment) OS=Mus musculus OX=10090 GN=Ldha PE=1 SV=1	0	23.314	47	4	13	4	68	7.3	4.65	109	90	78	4	4	3	0	1504.3	520.4	731.2	808.7	745.6	859.8	523.4	1203.3	490.1	470.8	487.2	667.5	1	Ldha
-7.46145e+18	FALSE	High	IsMasterProtein	Q69ZX6	ATPase MORC2A OS=Mus musculus OX=10090 GN=Morc2a PE=1 SV=2	0	3.839	3	2	4	2	1030	117.3	8.34	41	36	27	1	1	2	0	76.1	102.4	34.5	68	43.9	46.5	68.3	47.4	505.9	126.2	261.3	247.3	1	Morc2a
-7.46141e+18	FALSE	High	None	D3Z072	Fatty acyl-CoA reductase (Fragment) OS=Mus musculus OX=10090 GN=Far1 PE=1 SV=1	0	5.551	35	1	3	1	37	4.1	8.92	76	59	40	1	1	1	0	36.3	35.9	10.8	56	103.6	76.6	114	76.5	106.9	38.9	75.1	44.7	1	Far1
-7.46098e+18	FALSE	High	IsMasterProtein	Q3ZB59	GRB2-associated-binding protein 2 OS=Mus musculus OX=10090 GN=Gab2 PE=1 SV=1	0.005	2.356	2	1	1	1	665	73.2	8.31	NA	NA	34	NA	NA	1	0	NA	NA	NA	NA	NA	NA	NA	NA	295.5	102.5	400.7	226.3	1	Gab2
-7.45717e+18	FALSE	High	None	O35465	Peptidyl-prolyl cis-trans isomerase FKBP8 OS=Mus musculus OX=10090 GN=Fkbp8 PE=1 SV=2	0	13.302	13	4	7	4	402	43.5	5.16	70	49	41	3	2	2	0	80	401.7	95.8	355.8	436	57	592.3	61	659.3	54.9	409.7	48.8	1	Fkbp8
-7.45572e+18	FALSE	High	IsMasterProtein	D3YYT1	Putative oxidoreductase GLYR1 OS=Mus musculus OX=10090 GN=Glyr1 PE=1 SV=1	0	5.108	5	2	4	2	552	60.4	9.13	32	31	27	1	2	1	0	188.9	175.6	89.7	164.6	374.5	230.7	300.1	350.7	146.3	73.5	127.1	136.1	1	Glyr1
-7.45505e+18	FALSE	High	IsMasterProtein	Q9QZ88	Vacuolar protein sorting-associated protein 29 OS=Mus musculus OX=10090 GN=Vps29 PE=1 SV=1	0	11.732	17	3	7	3	182	20.5	6.79	40	70	64	2	2	3	0	269.4	158.1	133.6	310.7	747.9	432.5	445.1	644.4	685.2	401.9	759.7	595.5	1	Vps29
-7.45357e+18	FALSE	High	None	G3UXT7	RNA-binding protein FUS (Fragment) OS=Mus musculus OX=10090 GN=Fus PE=1 SV=1	0	42.742	58	8	26	6	130	14	8.97	119	170	131	6	8	7	0	787.3	5738.4	411.7	695.8	770	558.4	7321.5	752.9	5641.3	426.2	577.7	468.1	1	Fus
-7.45227e+18	FALSE	High	IsMasterProtein	P13439	Uridine 5'-monophosphate synthase OS=Mus musculus OX=10090 GN=Umps PE=1 SV=3	0	9.973	13	5	5	5	481	52.3	6.61	15	NA	22	3	NA	2	0	116.7	399	101.2	398	NA	NA	NA	NA	403.5	83.8	321.5	94.9	1	Umps
-7.45225e+18	FALSE	High	IsMasterProtein	Q9D3B1	Very-long-chain (3R)-3-hydroxyacyl-CoA dehydratase 2 OS=Mus musculus OX=10090 GN=Hacd2 PE=1 SV=1	0	4.349	7	2	2	2	254	28.4	9.58	NA	0	34	NA	1	1	0	NA	NA	NA	NA	372.8	123.4	566.9	345.7	214.1	72.7	135.6	108.5	1	Hacd2
-7.45126e+18	FALSE	Medium	IsMasterProtein	A0A338P6W9	ABI gene family, member 3 (NESH)-binding protein OS=Mus musculus OX=10090 GN=Abi3bp PE=1 SV=1	0.035	1.537	1	1	1	1	884	97.2	9.54	NA	0	NA	NA	1	NA	0	NA	NA	NA	NA	412.6	104.4	275.3	153.8	NA	NA	NA	NA	1	Abi3bp
-7.45061e+18	FALSE	High	None	A0A0A6YXN6	Zinc finger CCCH domain-containing protein 11A (Fragment) OS=Mus musculus OX=10090 GN=Zc3h11a PE=1 SV=1	0	5.872	12	2	3	2	189	21.4	5	43	0	0	1	1	1	0	69.7	83.5	14.7	71.1	34.2	11.3	46.3	38.3	543.9	96.5	370	125.4	1	Zc3h11a
-7.44864e+18	FALSE	High	IsMasterProtein	Q3KNJ6	RIKEN cDNA C130026I21 gene OS=Mus musculus OX=10090 GN=C130026I21Rik PE=1 SV=1	0	3.565	11	2	2	1	263	30.3	8.4	NA	0	0	NA	1	1	0	NA	NA	NA	NA	NA	NA	NA	NA	NA	NA	NA	NA	1	C130026I21Rik
-7.44724e+18	FALSE	High	IsMasterProteinCandidate	Q5SUF2-2	Isoform 2 of Luc7-like protein 3 OS=Mus musculus OX=10090 GN=Luc7l3	0	19.438	9	3	8	3	491	58.4	9.95	89	134	96	3	3	2	0	122.3	265.6	48.1	220.1	431.5	105.7	675	166.8	561.1	65.1	310	125.3	1	Luc7l3
-7.44645e+18	FALSE	Medium	IsMasterProteinCandidate	Q5XPI3-2	Isoform 2 of E3 ubiquitin-protein ligase RNF123 OS=Mus musculus OX=10090 GN=Rnf123	0.039	1.416	1	1	1	1	1320	149.3	6.64	NA	NA	0	NA	NA	1	0	NA	NA	NA	NA	NA	NA	NA	NA	573.3	308.8	440.4	210.4	1	Rnf123
-7.44369e+18	FALSE	High	IsMasterProtein	Q9Z210	Peroxisomal membrane protein 11B OS=Mus musculus OX=10090 GN=Pex11b PE=1 SV=1	0	6.399	11	3	6	3	259	28.7	9.95	35	35	28	1	3	2	0	112.4	154.1	36.7	232.2	529.6	301.9	445.2	493.7	280.9	197.3	273.3	256.2	1	Pex11b
-7.44194e+18	FALSE	Medium	IsMasterProteinCandidate	P70399-5	Isoform 2 of TP53-binding protein 1 OS=Mus musculus OX=10090 GN=Tp53bp1	0.047	1.298	1	1	1	1	1963	211.9	4.63	NA	NA	0	NA	NA	1	0	NA	NA	NA	NA	NA	NA	NA	NA	126.4	39.1	129.9	74.2	1	Tp53bp1
-7.43804e+18	FALSE	High	IsMasterProtein	F7AMS7	Misshapen-like kinase 1 (Fragment) OS=Mus musculus OX=10090 GN=Mink1 PE=1 SV=1	0	9.259	3	4	8	2	1198	135	8.48	45	31	44	3	3	2	0	79.7	199	64.6	186.2	292.2	150.1	154.9	190.3	NA	NA	NA	NA	1	Mink1
-7.43789e+18	FALSE	High	IsMasterProtein	P97930	Thymidylate kinase OS=Mus musculus OX=10090 GN=Dtymk PE=1 SV=2	0	14.321	21	5	8	5	212	23.9	7.9	44	40	42	4	1	3	0	298	691.4	82.1	553.5	151.1	33.2	214.6	47	939.6	88	413	98.5	1	Dtymk
-7.43495e+18	FALSE	Medium	None	V9GXF8	Predicted gene 5269 OS=Mus musculus OX=10090 GN=Gm5269 PE=4 SV=1	0.013	2.031	27	1	2	1	45	5.2	8.54	18	NA	0	1	NA	1	0	167.2	415.2	57	207.8	NA	NA	NA	NA	259.3	54.9	133.1	76.8	1	Gm5269
-7.42827e+18	FALSE	High	IsMasterProtein	E9Q5K9	YTH domain-containing protein 1 OS=Mus musculus OX=10090 GN=Ythdc1 PE=1 SV=2	0	6.596	3	2	3	2	736	85.6	6.16	33	NA	21	2	NA	1	0	99	82.3	57.1	93.4	NA	NA	NA	NA	53.7	62.9	58.5	78.4	1	Ythdc1
-7.42553e+18	FALSE	High	IsMasterProteinCandidate	Q80U28-5	Isoform 5 of MAP kinase-activating death domain protein OS=Mus musculus OX=10090 GN=Madd	0.005	2.365	1	1	2	1	1525	169.1	6.05	23	NA	25	1	NA	1	0	69.7	131.5	37.6	170.1	NA	NA	NA	NA	211.5	55.8	207.5	103.3	1	Madd
-7.42411e+18	FALSE	High	None	A0A1D5RML9	CCR4-NOT transcription complex subunit 1 (Fragment) OS=Mus musculus OX=10090 GN=Cnot1 PE=1 SV=1	0	3.66	1	1	1	1	823	91.2	8.1	0	NA	NA	1	NA	NA	0	38.7	74.6	12	60.4	NA	NA	NA	NA	NA	NA	NA	NA	1	Cnot1
-7.422e+18	FALSE	High	None	Q9JJZ2	Tubulin alpha-8 chain OS=Mus musculus OX=10090 GN=Tuba8 PE=1 SV=1	0	109.422	33	12	66	0	449	50	5.1	556	631	532	12	11	11	0	2074.4	5507.8	1189.5	6827.2	6331.9	1690.6	5254.2	1955.5	7411.9	1772.5	6611.5	1936.8	1	Tuba8
-7.42029e+18	FALSE	High	None	A0A494B912	Pyruvate carboxylase (Fragment) OS=Mus musculus OX=10090 GN=Pcx PE=4 SV=1	0	50.368	58	7	32	7	120	13.3	10.13	309	305	245	7	6	6	0	4292.6	1073.5	3131.1	2131	1585.4	2891.8	1034	3023.2	1887.6	2681.6	1264.4	2580.1	1	Pcx
-7.41881e+18	FALSE	High	None	B2RQC6-2	Isoform 2 of CAD protein OS=Mus musculus OX=10090 GN=Cad	0	389.323	45	68	205	68	2154	235.7	6.44	1386	1488	1507	54	60	64	0	8732.5	10600	4190.2	19900	20208.5	5781.3	11239.8	8558.2	15489.4	5924.5	21752.1	8999.2	1	Cad
-7.41614e+18	FALSE	High	None	Q03347-2	Isoform 2 of Runt-related transcription factor 1 OS=Mus musculus OX=10090 GN=Runx1	0	7.094	10	4	6	4	387	41.3	8.97	35	35	0	2	3	1	0	244.1	842.1	118.6	723.9	721.9	198.5	872.9	256.1	253.8	115.8	196.7	147.3	1	Runx1
-7.41499e+18	FALSE	High	IsMasterProteinCandidate	E9Q2M4	Zinc finger protein 867 OS=Mus musculus OX=10090 GN=Zfp867 PE=4 SV=1	0	4.882	7	1	2	1	473	54.5	8.72	0	NA	23	1	NA	1	0	NA	NA	NA	NA	NA	NA	NA	NA	59.1	11	40.8	13.1	1	Zfp867
-7.41377e+18	FALSE	High	IsMasterProteinCandidate	Q6ZQ08-2	Isoform 2 of CCR4-NOT transcription complex subunit 1 OS=Mus musculus OX=10090 GN=Cnot1	0	14.336	2	5	7	5	2371	266.2	7.05	35	46	34	3	2	2	0	321.4	667.6	164.8	520	147.3	57.6	204.1	109.6	423	75.5	214.1	169.4	1	Cnot1
-7.41105e+18	FALSE	High	IsMasterProtein	A0A1W2P6Z4	Ras-related protein Rab-21 OS=Mus musculus OX=10090 GN=Rab21 PE=1 SV=1	0	4.149	12	1	1	1	94	9.8	9.42	40	NA	NA	1	NA	NA	0	104.9	148.6	62.9	144.6	NA	NA	NA	NA	NA	NA	NA	NA	1	Rab21
-7.40655e+18	FALSE	High	IsMasterProteinCandidate	P35922-8	Isoform 8 of Synaptic functional regulator FMR1 OS=Mus musculus OX=10090 GN=Fmr1	0	43.065	17	8	18	5	581	65.6	7.84	141	106	165	4	8	4	0	103.2	37.1	27.8	38.3	779.9	453.8	861.2	1302.1	141.3	61.3	67.3	213.8	1	Fmr1
-7.39985e+18	FALSE	High	None	cRAP049	Keratin, type I cuticular Ha3-I OS=Homo sapiens GN=KRT33A PE=2 SV=2	0	11.051	9	4	5	1	404	45.9	4.82	56	57	NA	2	3	NA	0	137	78.1	145.1	132.5	160	424.1	124.2	179.1	NA	NA	NA	NA	1	KRT33A
-7.39887e+18	FALSE	High	IsMasterProtein	P48962	ADP/ATP translocase 1 OS=Mus musculus OX=10090 GN=Slc25a4 PE=1 SV=4	0	87.679	58	18	63	7	298	32.9	9.72	322	416	342	15	17	16	16	4501.1	3352.4	2930.4	4968.2	5373.4	3985.8	3789.1	4694.6	4807.9	4061.7	5589.3	4820.4	1	Slc25a4
-7.39565e+18	FALSE	High	IsMasterProtein	O88342	WD repeat-containing protein 1 OS=Mus musculus OX=10090 GN=Wdr1 PE=1 SV=3	0	25.469	15	8	14	8	606	66.4	6.6	94	47	38	5	5	2	0	830	406.9	390	853.9	909.6	651.5	527.1	853.5	395.7	262.6	452.1	347	1	Wdr1
-7.39466e+18	FALSE	High	None	A0A140LIM5	Mitotic checkpoint protein BUB3 OS=Mus musculus OX=10090 GN=Bub3 PE=1 SV=1	0	7.392	15	2	2	2	184	20.8	6.38	NA	35	NA	NA	2	NA	0	NA	NA	NA	NA	140.3	88.3	186.4	167.4	NA	NA	NA	NA	1	Bub3
-7.39395e+18	FALSE	High	None	Q99PL5-11	Isoform RRp1.8 of Ribosome-binding protein 1 OS=Mus musculus OX=10090 GN=Rrbp1	0	16.384	17	4	8	4	229	24.7	9.76	97	79	42	3	2	3	0	836.8	710.6	186.5	411.6	420.4	247	735.2	803.6	1032.7	253.6	451.2	775.6	1	Rrbp1
-7.3915e+18	FALSE	High	None	O55047-3	Isoform 3 of Serine/threonine-protein kinase tousled-like 2 OS=Mus musculus OX=10090 GN=Tlk2	0.002	2.626	1	1	4	1	602	69.3	8.47	45	42	48	1	1	1	0	106	340.9	57.5	421.3	683.6	151.6	582.7	173	945.6	169	854.6	211.2	1	Tlk2
-7.39004e+18	FALSE	Medium	IsMasterProtein	Q99ME2	WD repeat-containing protein 6 OS=Mus musculus OX=10090 GN=Wdr6 PE=1 SV=1	0.024	1.728	1	1	1	1	1125	121.8	6.98	27	NA	NA	1	NA	NA	0	24.3	30.9	10	42.3	NA	NA	NA	NA	NA	NA	NA	NA	1	Wdr6
-7.38851e+18	FALSE	High	IsMasterProtein	Q9EQ61	Pescadillo homolog OS=Mus musculus OX=10090 GN=Pes1 PE=1 SV=1	0	27.75	17	8	20	8	584	67.8	6.84	104	143	142	5	7	7	0	428.7	870.6	235.9	788.3	1856.2	727.4	2080.3	962.7	1865.1	470.5	1301.4	662.1	1	Pes1
-7.3885e+18	FALSE	Medium	None	P68404	Protein kinase C beta type OS=Mus musculus OX=10090 GN=Prkcb PE=1 SV=4	0.036	1.512	1	1	3	1	671	76.7	7.01	0	0	0	1	1	1	0	64.3	101.6	38.9	160.6	152.1	90.7	103.4	129.4	227.8	123.8	289.4	185.7	1	Prkcb
-7.38836e+18	FALSE	Medium	IsMasterProtein	P63028	Translationally-controlled tumor protein OS=Mus musculus OX=10090 GN=Tpt1 PE=1 SV=1	0.012	1.994	8	1	1	1	172	19.5	4.86	NA	NA	0	NA	NA	1	0	NA	NA	NA	NA	NA	NA	NA	NA	116.8	69.7	154.1	95	1	Tpt1
-7.38793e+18	FALSE	High	None	B1ARC0	Probable ATP-dependent RNA helicase DDX5 (Fragment) OS=Mus musculus OX=10090 GN=Ddx5 PE=1 SV=8	0	21.989	40	5	16	5	167	18.6	9.54	57	110	90	4	5	4	0	289.3	1793	123.7	771.7	1046.6	269.1	2429	376.5	1984.8	164.1	688.6	201.5	1	Ddx5
-7.38709e+18	FALSE	High	None	E9Q0U7	Heat shock protein 105 kDa OS=Mus musculus OX=10090 GN=Hsph1 PE=1 SV=1	0	43.477	14	10	23	9	817	91.6	5.59	114	63	99	8	7	6	0	904.8	612.1	473.2	2627.2	4423.3	1032.7	1058	1464.4	827.2	635.5	2571.4	821	1	Hsph1
-7.38404e+18	FALSE	High	IsMasterProtein	Q9CPY7	Cytosol aminopeptidase OS=Mus musculus OX=10090 GN=Lap3 PE=1 SV=3	0	4.366	4	2	3	2	519	56.1	7.72	35	34	28	1	1	1	0	73.6	116.8	44.2	93.1	156.7	49.8	141	52.5	201.2	48.3	142.7	140.8	1	Lap3
-7.38073e+18	FALSE	High	IsMasterProtein	A0A087WQ01	Inactive tyrosine-protein kinase PEAK1 OS=Mus musculus OX=10090 GN=Peak1 PE=1 SV=1	0	4.408	3	1	2	1	705	78.8	5.92	31	28	NA	1	1	NA	0	60.2	55.6	17.2	60.2	66.1	30.2	65.6	60.1	NA	NA	NA	NA	1	Peak1
-7.37997e+18	FALSE	Medium	IsMasterProteinCandidate	Q99K01-4	Isoform 4 of Pyridoxal-dependent decarboxylase domain-containing protein 1 OS=Mus musculus OX=10090 GN=Pdxdc1	0.037	1.462	1	1	1	1	793	88	5.52	0	NA	NA	1	NA	NA	0	161.5	487	49.2	413.3	NA	NA	NA	NA	NA	NA	NA	NA	1	Pdxdc1
-7.37658e+18	FALSE	High	IsMasterProtein	D3Z5Y5	Choline/ethanolaminephosphotransferase 1 (Fragment) OS=Mus musculus OX=10090 GN=Cept1 PE=1 SV=1	0.004	2.461	18	1	2	1	60	6.7	10.01	NA	38	26	NA	1	1	0	NA	NA	NA	NA	126.6	92.3	138.2	130.7	93.8	46.4	57.6	70.6	1	Cept1
-7.37421e+18	FALSE	Medium	None	F6UJ99	Symplekin (Fragment) OS=Mus musculus OX=10090 GN=Sympk PE=1 SV=1	0.013	1.965	6	1	1	1	143	16	9.58	20	NA	NA	1	NA	NA	0	110.8	280.5	79.6	259.9	NA	NA	NA	NA	NA	NA	NA	NA	1	Sympk
-7.37376e+18	FALSE	High	None	A0A087WP00	Nucleolar protein 58 (Fragment) OS=Mus musculus OX=10090 GN=Nop58 PE=1 SV=1	0	6.18	21	3	5	3	195	21.4	9.76	43	21	NA	3	2	NA	0	614.5	650.4	247.2	861.6	367.1	178.4	288.4	225.2	NA	NA	NA	NA	1	Nop58
-7.37373e+18	FALSE	High	IsMasterProtein	A0A0R4J049	Protein arginine N-methyltransferase 5 OS=Mus musculus OX=10090 GN=Prmt5 PE=1 SV=1	0	28.869	13	8	16	8	637	72.7	6.34	145	117	101	7	4	5	0	787.2	816.1	484.7	971.8	417.2	271.4	422.1	363.7	805.5	407.5	622.7	541	1	Prmt5
-7.37117e+18	FALSE	High	None	F7BB92	ATP-dependent Clp protease ATP-binding subunit clpX-like, mitochondrial (Fragment) OS=Mus musculus OX=10090 GN=Clpx PE=1 SV=1	0	6.214	13	2	4	2	192	20.9	5.91	26	27	41	1	1	2	0	103	215.7	87.9	283.4	22.1	13.2	26.8	15	226.9	48.6	148.2	65.7	1	Clpx
-7.36502e+18	FALSE	High	None	A0A140LJ70	Protein arginine N-methyltransferase 1 OS=Mus musculus OX=10090 GN=Prmt1 PE=1 SV=1	0	12.914	19	4	8	4	254	28.9	6.18	29	64	73	3	3	2	0	68.5	100	40.7	92.9	524.6	378.8	644.8	440.6	274.9	94.8	158.4	142.2	1	Prmt1
-7.36321e+18	FALSE	Medium	IsMasterProtein	A0A0R4J2B5	RIKEN cDNA 2310022A10 gene OS=Mus musculus OX=10090 GN=2310022A10Rik PE=1 SV=1	0.034	1.546	3	1	1	1	391	42.2	10.18	NA	NA	26	NA	NA	1	0	NA	NA	NA	NA	NA	NA	NA	NA	147.5	50.4	101.9	66.4	1	2310022A10Rik
-7.36228e+18	FALSE	High	None	P35922-10	Isoform 10 of Synaptic functional regulator FMR1 OS=Mus musculus OX=10090 GN=Fmr1	0	39.42	21	7	15	5	427	48.6	6.44	114	77	137	3	7	3	0	103.2	37.1	27.8	38.3	779.9	453.8	861.2	1302.1	141.3	61.3	67.3	213.8	1	Fmr1
-7.35882e+18	FALSE	High	None	A0A0N4SUM2	Heterogeneous nuclear ribonucleoproteins A2/B1 (Fragment) OS=Mus musculus OX=10090 GN=Hnrnpa2b1 PE=1 SV=1	0	34.635	46	7	20	6	155	17	7.14	98	178	164	5	5	5	0	1120.9	1488	615.4	1779.6	1885.8	833.9	1465.8	1059.3	2185.8	920.4	2142.4	1102.1	1	Hnrnpa2b1
-7.35833e+18	FALSE	High	IsMasterProtein	Q921R2	40S ribosomal protein S13 OS=Mus musculus OX=10090 GN=Rps13 PE=1 SV=1	0	14.198	31	5	11	5	140	16.1	10.71	0	60	44	2	4	5	0	152.7	177.6	113	252.7	1014	529.2	992.6	686.3	1327.2	718.6	1422	898.7	1	Rps13
-7.35355e+18	FALSE	High	None	A2AFJ8	Rho guanine nucleotide exchange factor 6 OS=Mus musculus OX=10090 GN=Arhgef6 PE=1 SV=1	0	12.069	11	4	5	3	483	55.1	5.88	27	45	29	1	3	1	0	56.4	70.1	23.4	80.4	350.4	145	406.7	214.7	101.3	26.8	100.3	51.9	1	Arhgef6
-7.35242e+18	FALSE	High	IsMasterProtein	Q03963	Interferon-induced, double-stranded RNA-activated protein kinase OS=Mus musculus OX=10090 GN=Eif2ak2 PE=1 SV=2	0	54.379	24	10	22	10	515	58.2	8.57	183	146	103	7	8	5	0	493.1	1320.4	267.2	1596.9	1854.6	582.3	1594	714.9	2381.8	649.5	2197.3	687.5	1	Eif2ak2
-7.34849e+18	FALSE	High	IsMasterProteinCandidate	Q61210-5	Isoform 5 of Rho guanine nucleotide exchange factor 1 OS=Mus musculus OX=10090 GN=Arhgef1	0	25.209	8	6	12	6	979	109.2	6.28	29	95	46	3	6	3	0	188.3	270.5	129.5	277.9	790.3	381.1	881.8	522.3	636.2	179.6	425	285.3	1	Arhgef1
-7.34563e+18	FALSE	High	None	A0A2R8VHK1	Cytochrome c1, heme protein, mitochondrial (Fragment) OS=Mus musculus OX=10090 GN=Cyc1 PE=1 SV=1	0.005	2.371	7	1	1	1	165	17.9	5.47	NA	NA	0	NA	NA	1	0	NA	NA	NA	NA	NA	NA	NA	NA	146.2	64.3	185.5	222.9	1	Cyc1
-7.34399e+18	FALSE	High	IsMasterProteinCandidate	Q9JM52-2	Isoform 1 of Misshapen-like kinase 1 OS=Mus musculus OX=10090 GN=Mink1	0	9.259	3	4	8	2	1300	146.3	7.36	45	31	44	3	3	2	0	79.7	199	64.6	186.2	292.2	150.1	154.9	190.3	NA	NA	NA	NA	1	Mink1
-7.3394e+18	FALSE	High	IsMasterProteinCandidate	Q6TDU8	Protein CASC1 OS=Mus musculus OX=10090 GN=Casc1 PE=1 SV=1	0.009	2.199	1	1	1	1	730	84.9	5.38	NA	NA	0	NA	NA	1	0	NA	NA	NA	NA	NA	NA	NA	NA	53.6	194.3	93.2	47.6	1	Casc1
-7.33804e+18	FALSE	High	IsMasterProtein	Q3U0V1	Far upstream element-binding protein 2 OS=Mus musculus OX=10090 GN=Khsrp PE=1 SV=2	0	28.156	13	8	21	6	748	76.7	7.33	172	138	160	7	6	8	0	893.4	2230.7	186.4	490.6	418.9	281	2086.1	883.1	2733.1	293.8	545.1	844.1	1	Khsrp
-7.33637e+18	FALSE	High	IsMasterProtein	Q8VIJ6	Splicing factor, proline- and glutamine-rich OS=Mus musculus OX=10090 GN=Sfpq PE=1 SV=1	0	30.507	14	9	18	8	699	75.4	9.44	160	192	158	5	7	6	0	468.5	1317	182.7	564.5	555.8	318.3	1347.8	456.1	1680.6	281.9	499.9	428.3	1	Sfpq
-7.33584e+18	FALSE	Medium	IsMasterProtein	A0A338P6S5	Thrombopoietin OS=Mus musculus OX=10090 GN=Thpo PE=4 SV=1	0.024	1.76	5	1	1	1	385	40.9	9.01	0	NA	NA	1	NA	NA	0	18	2.4	2.4	11.3	NA	NA	NA	NA	NA	NA	NA	NA	1	Thpo
-7.32761e+18	FALSE	High	IsMasterProteinCandidate	A0A494B9L7	ATPase family AAA domain-containing protein 1 OS=Mus musculus OX=10090 GN=Atad1 PE=4 SV=1	0	7.913	8	2	3	2	303	34	8.92	52	31	NA	2	1	NA	0	136.8	624.5	91.3	359.7	276.8	78.3	616.2	110.9	NA	NA	NA	NA	1	Atad1
-7.3253e+18	FALSE	High	IsMasterProtein	Q6AXB7	Fragile X mental retardation syndrome 1 homolog OS=Mus musculus OX=10090 GN=Fmr1 PE=1 SV=1	0	43.065	16	8	18	5	614	68.8	7.42	141	106	165	4	8	4	0	103.2	37.1	27.8	38.3	779.9	453.8	861.2	1302.1	141.3	61.3	67.3	213.8	1	Fmr1
-7.31567e+18	FALSE	High	IsMasterProtein	Q9Z103	Activity-dependent neuroprotector homeobox protein OS=Mus musculus OX=10090 GN=Adnp PE=1 SV=2	0	13.736	7	5	8	5	1108	124.2	6.86	48	45	49	3	2	3	0	202.6	191	79.7	212.5	116.2	57.2	155.7	122.3	284.3	69.5	162.2	163.2	1	Adnp
-7.31355e+18	FALSE	High	None	D3YWY7	Eukaryotic translation initiation factor 4 gamma 1 (Fragment) OS=Mus musculus OX=10090 GN=Eif4g1 PE=1 SV=1	0.001	2.792	6	1	3	1	170	18.1	9.86	34	41	0	1	1	1	0	73.6	214.2	36.3	106.7	58	17.6	177.2	63.5	1275.9	234	951.3	228.9	1	Eif4g1
-7.31331e+18	FALSE	High	IsMasterProtein	P59110	Sentrin-specific protease 1 OS=Mus musculus OX=10090 GN=Senp1 PE=1 SV=1	0	8.381	7	4	5	4	640	72.5	8.4	29	0	33	2	1	2	0	159.3	325.3	74	209.4	188.3	91.7	211.7	144.5	452.1	96.7	204.3	165.3	1	Senp1
-7.31221e+18	FALSE	High	IsMasterProteinCandidate	Q5U4B1	Replication factor C subunit 1 OS=Mus musculus OX=10090 GN=Rfc1 PE=1 SV=1	0	42.625	14	15	23	15	1132	126	9.35	53	106	101	7	10	6	0	675.7	1554.2	306.7	1271.6	2207.7	878.9	3125.1	1187.8	2212.3	289	1280.3	531.7	1	Rfc1
-7.30894e+18	FALSE	High	IsMasterProteinCandidate	D3YX07	Histone-lysine N-methyltransferase SETD1A (Fragment) OS=Mus musculus OX=10090 GN=Setd1a PE=1 SV=8	0.009	2.217	4	1	1	1	196	22.5	9.22	0	NA	NA	1	NA	NA	0	111.3	92	36.1	109.3	NA	NA	NA	NA	NA	NA	NA	NA	1	Setd1a
-7.30671e+18	FALSE	High	None	F7CRG8	Serine/threonine-protein kinase MARK2 (Fragment) OS=Mus musculus OX=10090 GN=Mark2 PE=1 SV=1	0	3.587	11	1	3	1	174	18.6	11.52	31	29	49	1	1	1	0	49.1	76.1	36.3	98	61.8	16.2	45.5	22.3	138.7	36	148.1	59.8	1	Mark2
-7.3057e+18	FALSE	High	IsMasterProteinCandidate	Q80UZ2-2	Isoform 2 of Protein SDA1 homolog OS=Mus musculus OX=10090 GN=Sdad1	0	11.146	6	4	7	4	686	79.4	9.17	65	51	36	3	2	2	0	248.4	615.4	114.2	554.4	186.5	51.6	218.7	74	321.9	61.7	197.7	94.8	1	Sdad1
-7.29839e+18	FALSE	Medium	IsMasterProtein	A0A0G2JGT5	Eukaryotic translation initiation factor 4E (Fragment) OS=Mus musculus OX=10090 GN=Eif4e PE=1 SV=1	0.024	1.748	4	1	1	1	183	21.4	5.2	NA	NA	0	NA	NA	1	0	NA	NA	NA	NA	NA	NA	NA	NA	405.9	94.6	237.6	146.3	1	Eif4e
-7.29649e+18	FALSE	High	IsMasterProtein	P70303	CTP synthase 2 OS=Mus musculus OX=10090 GN=Ctps2 PE=1 SV=1	0.002	2.581	1	1	3	1	586	65.5	6.49	0	0	0	1	1	1	0	92	123.8	37.2	188.4	99.6	41	75.1	61	101.5	29.9	73.1	50.1	1	Ctps2
-7.28908e+18	FALSE	High	None	A2AAW9	Eukaryotic translation initiation factor 2 subunit 3, X-linked OS=Mus musculus OX=10090 GN=Eif2s3x PE=1 SV=1	0	32.934	27	8	16	8	344	37.2	7.24	140	115	76	7	4	5	0	1788.2	1093.1	747.5	1754.1	534.1	343.5	389.9	513.2	912.7	457.2	825.8	633.5	1	Eif2s3x
-7.28888e+18	FALSE	High	IsMasterProteinCandidate	Q9EQC5	N-terminal kinase-like protein OS=Mus musculus OX=10090 GN=Scyl1 PE=1 SV=1	0.001	3.2	2	1	1	1	806	89.1	6.44	NA	0	NA	NA	1	NA	0	NA	NA	NA	NA	186.3	93.9	159.4	140.5	NA	NA	NA	NA	1	Scyl1
-7.28404e+18	FALSE	High	None	J3QNW0	DNA (cytosine-5)-methyltransferase OS=Mus musculus OX=10090 GN=Dnmt1 PE=1 SV=1	0	39.097	9	13	24	13	1501	169.9	7.69	71	142	55	7	10	5	0	1414	1733.3	932.8	2384.5	2436.2	1039.2	2212.2	1429.4	2044.8	819.7	1897	963.2	1	Dnmt1
-7.27748e+18	FALSE	High	None	A0A2I3BQC6	Phosphoenolpyruvate carboxykinase [GTP], mitochondrial (Fragment) OS=Mus musculus OX=10090 GN=Pck2 PE=1 SV=1	0	26.436	41	5	14	5	160	17	8.56	107	121	148	3	3	4	0	188	743.4	143.2	406.9	496.7	216.3	774.1	200.2	1904.8	298.6	553.6	280.3	1	Pck2
-7.2771e+18	FALSE	High	None	A0A087WSU5	Nucleolar protein 58 (Fragment) OS=Mus musculus OX=10090 GN=Nop58 PE=1 SV=1	0	5.462	15	2	4	2	146	16.4	7.75	44	45	45	1	2	1	0	112.4	140.6	55.3	185.6	122.1	54	99.5	79.7	249.2	114.6	258.8	152.9	1	Nop58
-7.2737e+18	FALSE	High	IsMasterProtein	E9PVA2	Ribosomal RNA-processing protein 8 OS=Mus musculus OX=10090 GN=Rrp8 PE=1 SV=1	0	10.318	6	2	3	2	503	56.5	9.95	NA	88	44	NA	2	1	0	NA	NA	NA	NA	170.3	77.5	217.8	103.7	47.3	9.7	27.2	22.1	1	Rrp8
-7.27328e+18	FALSE	Medium	IsMasterProteinCandidate	O54916-3	Isoform 3 of RalBP1-associated Eps domain-containing protein 1 OS=Mus musculus OX=10090 GN=Reps1	0.037	1.458	1	1	1	1	716	77.6	5.97	NA	NA	0	NA	NA	1	0	NA	NA	NA	NA	NA	NA	NA	NA	219.4	77.7	164	97.9	1	Reps1
-7.26929e+18	FALSE	High	None	D6RHB1	Leucine-rich repeat-containing protein 40 OS=Mus musculus OX=10090 GN=Lrrc40 PE=1 SV=1	0.001	2.722	8	1	1	1	131	14.5	8.34	44	NA	NA	1	NA	NA	0	74.7	80.8	35.9	120.1	NA	NA	NA	NA	NA	NA	NA	NA	1	Lrrc40
-7.2688e+18	FALSE	High	IsMasterProtein	Q6NZL1	DEAH (Asp-Glu-Ala-His) box polypeptide 37 OS=Mus musculus OX=10090 GN=Dhx37 PE=1 SV=1	0	8.865	3	3	5	3	1150	128.2	8.79	33	14	0	2	2	1	0	633	1095.4	333.8	863.1	1043.5	511.2	1051.9	820.5	975.4	260.5	559	469.8	1	Dhx37
-7.26662e+18	FALSE	Medium	IsMasterProtein	Q99J47	Dehydrogenase/reductase SDR family member 7B OS=Mus musculus OX=10090 GN=Dhrs7b PE=1 SV=1	0.014	1.926	5	1	1	1	323	35	9.63	NA	0	NA	NA	1	NA	0	NA	NA	NA	NA	18.2	13	16.4	15.8	NA	NA	NA	NA	1	Dhrs7b
-7.26521e+18	FALSE	Medium	IsMasterProtein	E9PVA6	ARF GTPase-activating protein GIT2 OS=Mus musculus OX=10090 GN=Git2 PE=1 SV=1	0.041	1.398	1	1	1	1	759	84.4	7.59	0	NA	NA	1	NA	NA	0	177.7	159	98.9	200.6	NA	NA	NA	NA	NA	NA	NA	NA	1	Git2
-7.26223e+18	FALSE	High	IsMasterProtein	Q8BIZ6	Smad nuclear-interacting protein 1 OS=Mus musculus OX=10090 GN=Snip1 PE=1 SV=1	0	5.11	8	2	4	2	383	44.4	9.89	29	0	0	2	1	1	0	193.9	329.7	91.2	315.5	200.4	83.6	201.1	124.7	188.8	46.4	123.7	80.1	1	Snip1
-7.26191e+18	FALSE	High	None	H3BJD1	DNA dC->dU-editing enzyme APOBEC-3 (Fragment) OS=Mus musculus OX=10090 GN=Apobec3 PE=1 SV=1	0	4.898	9	1	3	1	166	19.9	8.6	82	81	40	1	1	1	0	142	180	94	180.1	210.8	109.9	229.2	146.2	171.5	69.7	149	86.9	1	Apobec3
-7.26049e+18	FALSE	High	IsMasterProtein	Q64012	RNA-binding protein Raly OS=Mus musculus OX=10090 GN=Raly PE=1 SV=3	0	53.524	41	12	25	12	312	33.2	8.84	306	177	250	10	8	7	0	1356.9	1807.1	612.8	3466.6	2461.3	632.7	1291.1	830.1	1600.1	520.6	2125.2	651.4	1	Raly
-7.25637e+18	FALSE	High	IsMasterProteinCandidate	Q52KI8-2	Isoform 2 of Serine/arginine repetitive matrix protein 1 OS=Mus musculus OX=10090 GN=Srrm1	0	8.102	4	3	5	3	897	101	11.94	31	21	14	2	1	2	0	250.1	694.3	116.6	280.7	182.6	134	683.3	190.3	745.1	103.4	203.9	172.5	1	Srrm1
-7.25607e+18	FALSE	High	IsMasterProtein	Q99JX7	Nuclear RNA export factor 1 OS=Mus musculus OX=10090 GN=Nxf1 PE=1 SV=3	0	18.544	7	4	8	4	618	70.3	8.73	79	66	99	3	2	3	0	199.5	397.6	121	348.3	143.7	68	189.1	100.5	565.1	123.8	348	242	1	Nxf1
-7.25493e+18	FALSE	High	None	A2A5R6	NFX1-type zinc finger-containing protein 1 OS=Mus musculus OX=10090 GN=Znfx1 PE=1 SV=1	0	17.617	7	6	9	6	1045	119.4	7.91	33	36	0	5	2	2	0	561.8	1346	286.3	1188.5	177	59.6	226.7	87	235.7	60.4	144.1	91.8	1	Znfx1
-7.25129e+18	FALSE	High	None	Q8R003	Muscleblind-like protein 3 OS=Mus musculus OX=10090 GN=Mbnl3 PE=2 SV=1	0	5.783	7	3	5	3	342	37.5	8.87	39	36	38	3	1	1	0	302.1	1506.3	195.8	1792.4	373.3	39	423.4	46.9	348.9	22.5	253.2	25.3	1	Mbnl3
-7.2491e+18	FALSE	High	IsMasterProtein	H3BKF3	PAN2-PAN3 deadenylation complex subunit PAN3 OS=Mus musculus OX=10090 GN=Pan3 PE=1 SV=1	0	7.741	3	2	3	2	887	95.4	8.34	NA	46	23	NA	1	2	0	NA	NA	NA	NA	201.2	55.7	162	109.2	321	70.8	267.9	143.9	1	Pan3
-7.24816e+18	FALSE	High	None	B2RY53	EG620155 protein OS=Mus musculus OX=10090 GN=Gm6133 PE=2 SV=1	0	12.53	7	1	4	1	190	22	9.72	31	20	57	1	1	1	0	337.6	358.5	181.7	339.6	215.3	143.3	256.3	202.6	263.5	139.5	206	183	1	Gm6133
-7.24572e+18	FALSE	High	IsMasterProtein	Q9CXS4	Centromere protein V OS=Mus musculus OX=10090 GN=Cenpv PE=1 SV=2	0	19.804	27	5	12	5	252	27.5	9.79	111	165	139	2	4	5	0	80.9	353.6	62.8	482.3	2121.3	1820.8	1394.8	1311.5	2041	1759.3	1938.2	1182.4	1	Cenpv
-7.24066e+18	FALSE	Medium	IsMasterProteinCandidate	A2AAE1-3	Isoform 3 of Transmembrane protein KIAA1109 OS=Mus musculus OX=10090 GN=Kiaa1109	0.039	1.41	0	1	1	1	5058	561	6.64	NA	0	NA	NA	1	NA	0	NA	NA	NA	NA	24.3	13.4	15.1	7.3	NA	NA	NA	NA	1	Kiaa1109
-7.24015e+18	FALSE	High	None	A0A286YDK4	Centrosomal protein 192 (Fragment) OS=Mus musculus OX=10090 GN=Cep192 PE=1 SV=1	0	9.309	4	4	5	4	1105	120.2	6.92	47	0	0	3	1	1	0	327.5	669.7	166.7	638.3	103.6	54.2	191.5	83.5	666.2	188.1	552.8	277.3	1	Cep192
-7.2397e+18	FALSE	High	None	A2ASB7	Biliverdin reductase A (Fragment) OS=Mus musculus OX=10090 GN=Blvra PE=1 SV=8	0	13.316	32	4	5	4	151	16.8	6.64	62	76	NA	1	4	NA	0	212.9	124.6	79.3	222.4	582.8	300.1	516.4	449	NA	NA	NA	NA	1	Blvra
-7.23069e+18	FALSE	High	IsMasterProteinCandidate	Q5DW34-2	Isoform 2 of Histone-lysine N-methyltransferase EHMT1 OS=Mus musculus OX=10090 GN=Ehmt1	0.003	2.545	1	1	1	1	1243	136.4	5.97	NA	NA	0	NA	NA	1	0	NA	NA	NA	NA	NA	NA	NA	NA	433.1	88.1	260.3	169.4	1	Ehmt1
-7.22697e+18	FALSE	High	IsMasterProtein	Q505N6	Ribosomal protein S6 kinase OS=Mus musculus OX=10090 GN=Rps6ka1 PE=1 SV=1	0	34.474	19	10	19	7	735	82.8	7.97	60	74	60	5	9	5	0	277.7	643.4	149	693.1	1119.8	260.5	1186.9	405.3	1078.9	169.3	870.4	259.3	1	Rps6ka1
-7.22317e+18	FALSE	High	IsMasterProtein	Q9JII5	DAZ-associated protein 1 OS=Mus musculus OX=10090 GN=Dazap1 PE=1 SV=2	0	5.37	8	2	3	2	406	43.2	8.56	NA	NA	0	NA	NA	2	0	NA	NA	NA	NA	NA	NA	NA	NA	209.3	44.2	91.2	64.4	1	Dazap1
-7.20753e+18	FALSE	Medium	IsMasterProtein	Q9Z1T6-1	Isoform 2 of 1-phosphatidylinositol 3-phosphate 5-kinase OS=Mus musculus OX=10090 GN=Pikfyve	0.038	1.419	0	1	1	1	2052	231.9	6.6	0	NA	NA	1	NA	NA	0	26.3	69.5	12.8	57.6	NA	NA	NA	NA	NA	NA	NA	NA	1	Pikfyve
-7.20638e+18	FALSE	High	IsMasterProtein	Q9D2Y4	Mixed lineage kinase domain-like protein OS=Mus musculus OX=10090 GN=Mlkl PE=1 SV=1	0	8.683	5	2	2	2	472	54.3	8.25	NA	42	39	NA	1	1	0	NA	NA	NA	NA	91.6	48.3	91.3	47.3	104.5	60.6	88.7	72.3	1	Mlkl
-7.20405e+18	FALSE	High	IsMasterProtein	Q5SVG5	AP complex subunit beta OS=Mus musculus OX=10090 GN=Ap1b1 PE=1 SV=1	0	4.959	3	2	2	2	916	101.1	5.22	30	0	NA	1	1	NA	0	61.3	73.7	30.8	87.8	57.9	27.3	55.8	44.9	NA	NA	NA	NA	1	Ap1b1
-7.20362e+18	FALSE	High	None	Z4YMA7	E3 ubiquitin-protein ligase UBR4 (Fragment) OS=Mus musculus OX=10090 GN=Ubr4 PE=1 SV=1	0	13.491	5	4	6	4	1301	146.6	8.09	0	0	107	2	1	3	0	365.9	225.4	222.3	383.3	109.4	73.3	72.9	98.9	257.5	218.7	332.1	319.9	1	Ubr4
-7.2008e+18	FALSE	High	IsMasterProtein	A2AQ25	Sickle tail protein OS=Mus musculus OX=10090 GN=Skt PE=1 SV=1	0.001	2.699	0	1	2	1	1946	212.9	7.77	21	NA	0	1	NA	1	0	154.9	154.6	61.2	134.4	NA	NA	NA	NA	178.2	45.8	89	113.8	1	Skt
-7.19732e+18	FALSE	High	None	A0A0G2JFQ3	60S ribosomal protein L9 (Fragment) OS=Mus musculus OX=10090 GN=Rpl9 PE=1 SV=1	0	20.302	38	2	9	2	66	7.6	11.37	95	103	112	2	2	2	0	1583.4	1910.1	800.6	1911.5	1098.4	635.3	1216.6	872.3	2222.6	936.1	1628.7	1175.4	1	Rpl9
-7.19444e+18	FALSE	High	IsMasterProtein	Q99L04	Dehydrogenase/reductase SDR family member 1 OS=Mus musculus OX=10090 GN=Dhrs1 PE=1 SV=1	0	4.438	4	1	2	1	313	34	8.35	53	NA	54	1	NA	1	0	28.6	46.7	19.6	65	NA	NA	NA	NA	80.7	22.5	87.7	33.7	1	Dhrs1
-7.19086e+18	FALSE	Medium	IsMasterProtein	Q9JM76	Actin-related protein 2/3 complex subunit 3 OS=Mus musculus OX=10090 GN=Arpc3 PE=1 SV=3	0.017	1.888	6	1	1	1	178	20.5	8.59	NA	NA	19	NA	NA	1	0	NA	NA	NA	NA	NA	NA	NA	NA	100.3	37.8	101.2	62.7	1	Arpc3
-7.18932e+18	FALSE	Medium	IsMasterProteinCandidate	P97500-4	Isoform 4 of Myelin transcription factor 1-like protein OS=Mus musculus OX=10090 GN=Myt1l	0.047	1.303	1	1	1	1	497	55.2	8.07	NA	0	NA	NA	1	NA	0	NA	NA	NA	NA	445.8	177	467.7	215.9	NA	NA	NA	NA	1	Myt1l
-7.18369e+18	FALSE	Medium	IsMasterProtein	A0A1Y7VK72	Zinc finger CCCH domain-containing protein 14 (Fragment) OS=Mus musculus OX=10090 GN=Zc3h14 PE=1 SV=1	0.039	1.41	3	1	1	1	269	28.6	9.99	0	NA	NA	1	NA	NA	0	124.7	100.3	50.8	76.1	NA	NA	NA	NA	NA	NA	NA	NA	1	Zc3h14
-7.18323e+18	FALSE	High	IsMasterProtein	Q9JHU4	Cytoplasmic dynein 1 heavy chain 1 OS=Mus musculus OX=10090 GN=Dync1h1 PE=1 SV=2	0	500.477	34	128	264	128	4644	531.7	6.42	1128	1371	1084	86	87	76	0	16392.5	11385	7669.5	20075.9	19102.6	10669	11307.2	15220.6	15745.6	9240.1	18804.2	14539.6	1	Dync1h1
-7.17725e+18	FALSE	Medium	IsMasterProtein	F6RPM4	RIKEN cDNA 4932438A13 gene (Fragment) OS=Mus musculus OX=10090 GN=4932438A13Rik PE=1 SV=1	0.039	1.41	1	1	1	1	1711	188.8	6.99	NA	0	NA	NA	1	NA	0	NA	NA	NA	NA	24.3	13.4	15.1	7.3	NA	NA	NA	NA	1	4932438A13Rik
-7.17718e+18	FALSE	High	IsMasterProtein	E9Q4F8	Ankyrin repeat domain-containing protein 11 OS=Mus musculus OX=10090 GN=Ankrd11 PE=1 SV=2	0.001	3.029	0	1	1	1	2664	298.4	6.99	0	NA	NA	1	NA	NA	0	212.5	284.3	110.4	329.8	NA	NA	NA	NA	NA	NA	NA	NA	1	Ankrd11
-7.17566e+18	FALSE	Medium	None	Q61635	GTP-binding protein OS=Mus musculus OX=10090 GN=Ifi47 PE=1 SV=1	0.018	1.87	2	1	1	1	420	46.8	6.74	NA	NA	24	NA	NA	1	0	NA	NA	NA	NA	NA	NA	NA	NA	547.8	170.3	326.9	261.6	1	Ifi47
-7.1739e+18	FALSE	High	IsMasterProtein	Q8CCF0	U4/U6 small nuclear ribonucleoprotein Prp31 OS=Mus musculus OX=10090 GN=Prpf31 PE=1 SV=3	0	15.975	18	8	10	8	499	55.4	5.67	25	39	42	1	6	3	0	299.9	349	130.1	386	807.6	299.3	743.8	593.4	408.4	130.3	326.6	228.6	1	Prpf31
-7.17387e+18	FALSE	High	IsMasterProteinCandidate	P39054	Dynamin-2 OS=Mus musculus OX=10090 GN=Dnm2 PE=1 SV=2	0	19.444	9	5	9	4	870	98.1	7.43	43	120	0	2	4	2	0	37	89	14.8	82.1	274.4	133.9	357	194.3	128.5	30.6	94.4	57.7	1	Dnm2
-7.1734e+18	FALSE	Medium	IsMasterProtein	G5E8L8	Mitogen-activated protein kinase kinase kinase 2 OS=Mus musculus OX=10090 GN=Map3k2 PE=1 SV=1	0.047	1.296	1	1	1	1	619	69.6	8.32	0	NA	NA	1	NA	NA	0	80.3	130.7	33.8	125.9	NA	NA	NA	NA	NA	NA	NA	NA	1	Map3k2
-7.17074e+18	FALSE	High	None	P13864-2	Isoform 2 of DNA (cytosine-5)-methyltransferase 1 OS=Mus musculus OX=10090 GN=Dnmt1	0	39.097	9	13	24	13	1502	169.9	7.69	71	142	55	7	10	5	0	1414	1733.3	932.8	2384.5	2436.2	1039.2	2212.2	1429.4	2044.8	819.7	1897	963.2	1	Dnmt1
-7.16473e+18	FALSE	High	IsMasterProteinCandidate	Q64012-2	Isoform 1 of RNA-binding protein Raly OS=Mus musculus OX=10090 GN=Raly	0	53.524	44	12	25	12	296	31.2	9.38	306	177	250	10	8	7	0	1356.9	1807.1	612.8	3466.6	2461.3	632.7	1291.1	830.1	1600.1	520.6	2125.2	651.4	1	Raly
-7.16472e+18	FALSE	High	IsMasterProtein	P27048	Small nuclear ribonucleoprotein-associated protein B OS=Mus musculus OX=10090 GN=Snrpb PE=1 SV=1	0	4.435	6	2	4	2	231	23.6	10.9	44	0	41	1	1	2	0	124.4	374.6	73.5	182.5	385.3	139.5	1008	208.4	1310.1	146.5	370.2	192.1	1	Snrpb
-7.15827e+18	FALSE	High	None	F6SHS0	Microtubule-actin cross-linking factor 1 (Fragment) OS=Mus musculus OX=10090 GN=Macf1 PE=1 SV=1	0.004	2.464	1	1	1	1	2030	230.4	5.49	NA	NA	0	NA	NA	1	0	NA	NA	NA	NA	NA	NA	NA	NA	43.4	17.8	29.5	29.1	1	Macf1
-7.15814e+18	FALSE	High	IsMasterProtein	P33896	Interferon alpha/beta receptor 1 OS=Mus musculus OX=10090 GN=Ifnar1 PE=1 SV=2	0.003	2.534	2	1	2	1	590	65.8	5.57	39	NA	29	1	NA	1	0	23.4	28.4	10.5	34.5	NA	NA	NA	NA	46.1	24.3	30.5	36.4	1	Ifnar1
-7.15793e+18	FALSE	High	IsMasterProtein	P58252	Elongation factor 2 OS=Mus musculus OX=10090 GN=Eef2 PE=1 SV=2	0	120.166	40	29	74	28	858	95.3	6.83	451	448	367	20	23	23	1	4088.4	3472.6	1981.9	3376.6	4326.8	3544.1	4764.6	5173.1	6471.9	3151.4	4240.8	4410.7	1	Eef2
-7.1533e+18	FALSE	Medium	IsMasterProtein	P97313	DNA-dependent protein kinase catalytic subunit OS=Mus musculus OX=10090 GN=Prkdc PE=1 SV=3	0.036	1.509	0	1	1	1	4128	471.2	7.12	0	NA	NA	1	NA	NA	0	70.8	158.5	31.4	143.9	NA	NA	NA	NA	NA	NA	NA	NA	1	Prkdc
-7.14891e+18	FALSE	High	IsMasterProtein	A0A0G2JFY5	Far upstream element-binding protein 1 OS=Mus musculus OX=10090 GN=Fubp1 PE=1 SV=1	0	24.09	12	8	19	6	654	68.8	7.93	95	81	191	6	5	7	1	420.3	1137.9	173.9	378.9	365.5	125.9	2003.3	296.3	2827.2	188.9	510.3	426.7	1	Fubp1
-7.14814e+18	FALSE	Medium	IsMasterProtein	A0A0R4J131	Biotinidase OS=Mus musculus OX=10090 GN=Btd PE=1 SV=1	0.03	1.642	2	1	1	1	529	59.2	5.97	NA	36	NA	NA	1	NA	0	NA	NA	NA	NA	93.8	53.9	114.6	82.4	NA	NA	NA	NA	1	Btd
-7.14695e+18	FALSE	Medium	None	A2AVI0	Ras association domain-containing protein 2 (Fragment) OS=Mus musculus OX=10090 GN=Rassf2 PE=1 SV=1	0.026	1.7	28	1	2	1	29	3.4	7.34	0	NA	27	1	NA	1	0	295.3	706	160.7	1149.1	NA	NA	NA	NA	946.8	223.5	1140.4	255.3	1	Rassf2
-7.14372e+18	FALSE	High	IsMasterProtein	Q4FJZ2	Importin subunit alpha OS=Mus musculus OX=10090 GN=Kpna6 PE=1 SV=1	0	4.734	4	2	2	1	533	59.6	4.98	NA	40	NA	NA	2	NA	0	NA	NA	NA	NA	186.3	68.3	319.6	98.2	NA	NA	NA	NA	1	Kpna6
-7.14058e+18	FALSE	High	None	F6RXE7	DENN domain-containing protein 4B (Fragment) OS=Mus musculus OX=10090 GN=Dennd4b PE=1 SV=1	0	9.828	8	2	2	2	264	28.1	10.4	69	NA	NA	2	NA	NA	0	137.9	169.4	43.2	154.9	NA	NA	NA	NA	NA	NA	NA	NA	1	Dennd4b
-7.13992e+18	FALSE	High	IsMasterProteinCandidate	Q9JMD0-2	Isoform 2 of BUB3-interacting and GLEBS motif-containing protein ZNF207 OS=Mus musculus OX=10090 GN=Znf207	0.003	2.516	3	1	1	1	479	50.8	9.1	NA	33	NA	NA	1	NA	0	NA	NA	NA	NA	129.2	65.2	232.9	113.1	NA	NA	NA	NA	1	Znf207
-7.13929e+18	FALSE	High	IsMasterProteinCandidate	P58462-3	Isoform 3 of Forkhead box protein P1 OS=Mus musculus OX=10090 GN=Foxp1	0	9.85	8	2	3	2	455	50.5	6.42	53	95	NA	2	1	NA	0	29.7	107.1	26.8	64.5	16.9	4	45.4	9.9	NA	NA	NA	NA	1	Foxp1
-7.13851e+18	FALSE	High	None	Q8VCR2-2	Isoform 2 of 17-beta-hydroxysteroid dehydrogenase 13 OS=Mus musculus OX=10090 GN=Hsd17b13	0.001	2.724	3	1	3	1	300	33.4	9.31	20	37	36	1	1	1	0	76.4	85.5	30.5	103.8	201.7	95.2	197.1	138.9	250.8	86.8	182.1	108.1	1	Hsd17b13
-7.13804e+18	FALSE	Medium	IsMasterProtein	Q9CQE8	RNA transcription, translation and transport factor protein OS=Mus musculus OX=10090 GN=RTRAF PE=1 SV=1	0.036	1.519	6	1	1	1	244	28.1	6.89	29	NA	NA	1	NA	NA	0	148.3	79	153	138.9	NA	NA	NA	NA	NA	NA	NA	NA	1	RTRAF
-7.13739e+18	FALSE	High	IsMasterProteinCandidate	Q8R4X3	RNA-binding protein 12 OS=Mus musculus OX=10090 GN=Rbm12 PE=1 SV=3	0	9.242	3	2	3	2	992	102.7	8.32	47	68	NA	1	2	NA	0	54.9	69.1	31.5	70.6	153.7	76.1	181.8	116.4	NA	NA	NA	NA	1	Rbm12
-7.13235e+18	FALSE	High	None	Q8C181	Muscleblind-like protein 2 OS=Mus musculus OX=10090 GN=Mbnl2 PE=2 SV=2	0	16.258	18	6	10	6	373	40.1	9	65	87	63	3	4	3	0	114.6	577.4	36.9	749.9	1941.2	269.6	1928.9	316.2	1661.3	199.5	1434.8	212	1	Mbnl2
-7.12905e+18	FALSE	High	IsMasterProtein	P03888	NADH-ubiquinone oxidoreductase chain 1 OS=Mus musculus OX=10090 GN=Mtnd1 PE=1 SV=3	0	3.685	6	1	2	1	318	36	6.93	NA	24	50	NA	1	1	0	NA	NA	NA	NA	121.3	51.2	120.9	102.4	163.6	48.3	114.6	85.2	1	Mtnd1
-7.12815e+18	FALSE	High	None	P97930-2	Isoform Short of Thymidylate kinase OS=Mus musculus OX=10090 GN=Dtymk	0.001	2.955	10	1	1	1	80	8.9	8.88	0	NA	NA	1	NA	NA	0	43.7	207.2	19.7	150.9	NA	NA	NA	NA	NA	NA	NA	NA	1	Dtymk
-7.12681e+18	FALSE	High	IsMasterProtein	D3YWD5	Major facilitator superfamily domain-containing protein 10 (Fragment) OS=Mus musculus OX=10090 GN=Mfsd10 PE=1 SV=8	0	10.595	13	3	6	3	278	30	10.17	25	32	36	2	2	1	0	185.2	442.6	67.7	213.7	293.4	181.5	301	282.9	253.7	126.6	186.4	181.2	1	Mfsd10
-7.12656e+18	FALSE	High	IsMasterProtein	Q91YR7	Pre-mRNA-processing factor 6 OS=Mus musculus OX=10090 GN=Prpf6 PE=1 SV=1	0	25.285	9	9	14	9	941	106.7	8.09	90	82	80	5	4	5	0	813.5	2622	595.8	1738.1	802.8	325.9	1161.8	435.6	4057.1	637.6	2001.7	866.4	1	Prpf6
-7.12402e+18	FALSE	High	IsMasterProteinCandidate	E9QAT0	Synaptic functional regulator FMR1 OS=Mus musculus OX=10090 GN=Fmr1 PE=1 SV=1	0	43.065	16	8	18	5	589	66.1	8.53	141	106	165	4	8	4	0	103.2	37.1	27.8	38.3	779.9	453.8	861.2	1302.1	141.3	61.3	67.3	213.8	1	Fmr1
-7.12172e+18	FALSE	High	None	Q9QXS1-13	Isoform PLEC-1F of Plectin OS=Mus musculus OX=10090 GN=Plec	0	140.909	12	42	68	42	4534	516.1	5.73	283	253	282	26	24	18	0	2691	2690.4	1028.3	2414	2354	1190.2	2785.2	2711.7	2237.3	716.7	1505.1	1688.2	1	Plec
-7.12086e+18	FALSE	High	IsMasterProteinCandidate	Q03347-4	Isoform 4 of Runt-related transcription factor 1 OS=Mus musculus OX=10090 GN=Runx1	0	20.38	20	8	14	8	465	50.2	8.97	39	35	66	4	6	4	0	412.2	1415.2	223.9	1196.3	1459.8	475.7	1615.5	564.1	965.6	257.7	671.5	334.2	1	Runx1
-7.11571e+18	FALSE	Medium	None	M0QWV3	Eukaryotic translation initiation factor 3 subunit C (Fragment) OS=Mus musculus OX=10090 GN=Eif3c PE=1 SV=2	0.036	1.508	4	1	1	1	249	28.6	4.69	NA	0	NA	NA	1	NA	0	NA	NA	NA	NA	272.1	354.7	177.2	403.2	NA	NA	NA	NA	1	Eif3c
-7.11545e+18	FALSE	High	IsMasterProteinCandidate	A0A0G2JGW0	Polypyrimidine tract-binding protein 2 OS=Mus musculus OX=10090 GN=Ptbp2 PE=1 SV=1	0	8.071	2	1	6	1	356	37.8	6.57	63	69	50	1	1	1	0	771.8	1212.9	212.3	2364.4	1951	360.5	1112.6	516.2	1467.6	356.5	1967.1	524.2	1	Ptbp2
-7.11363e+18	FALSE	High	IsMasterProtein	G3XA09	Apoptotic protease-activating factor 1 OS=Mus musculus OX=10090 GN=Apaf1 PE=1 SV=1	0	12.819	6	6	10	6	1238	139.8	6.46	39	61	33	4	3	3	0	352.6	879.5	171.7	737	374.3	103	544.9	178.6	259.5	31.6	150.8	42.4	1	Apaf1
-7.11102e+18	FALSE	High	IsMasterProtein	B2RY56	RNA-binding protein 25 OS=Mus musculus OX=10090 GN=Rbm25 PE=1 SV=2	0	38.463	15	11	24	11	838	99.5	6.32	100	126	107	9	9	4	0	1191.3	3102.4	539.1	2616.1	2546.7	616.2	3591.3	1173.7	1678.5	175	919.4	394.2	1	Rbm25
-7.10963e+18	FALSE	High	IsMasterProtein	Q9JKV1	Proteasomal ubiquitin receptor ADRM1 OS=Mus musculus OX=10090 GN=Adrm1 PE=1 SV=2	0	7.316	6	2	5	2	407	42	5.07	57	87	77	1	2	2	0	47.5	52.7	11.9	54.7	238.8	121.1	264	281.3	362.2	135.7	259.7	266.4	1	Adrm1
-7.10738e+18	FALSE	High	IsMasterProtein	Q7TPX5	Expressed sequence AI987944 OS=Mus musculus OX=10090 GN=AI987944 PE=2 SV=1	0	3.787	4	1	3	1	406	47.9	9.38	0	0	NA	1	1	NA	0	408.6	707.9	118.3	854.6	764.9	237.3	798.9	279.7	NA	NA	NA	NA	1	AI987944
-7.10393e+18	FALSE	High	IsMasterProteinCandidate	D3YVR9	MCG7316, isoform CRA_b OS=Mus musculus OX=10090 GN=1110004F10Rik PE=1 SV=1	0.01	2.172	5	1	2	1	137	15.2	4.65	NA	23	0	NA	1	1	0	NA	NA	NA	NA	NA	NA	NA	NA	453.9	98.3	107.3	899.2	1	1110004F10Rik
-7.09553e+18	FALSE	High	None	Q9D0L8-2	Isoform 2 of mRNA cap guanine-N7 methyltransferase OS=Mus musculus OX=10090 GN=Rnmt	0	10.48	17	4	4	4	369	41.9	5.49	NA	45	47	NA	2	2	0	NA	NA	NA	NA	134.6	79.9	197.5	174.4	274	94	143.6	160.4	1	Rnmt
-7.08619e+18	FALSE	High	None	A0A087WQ15	Phenylalanine--tRNA ligase beta subunit OS=Mus musculus OX=10090 GN=Farsb PE=1 SV=1	0.006	2.289	14	1	1	1	63	7	4.65	37	NA	NA	1	NA	NA	0	136.6	126.3	81.4	227.6	NA	NA	NA	NA	NA	NA	NA	NA	1	Farsb
-7.08539e+18	FALSE	Medium	None	G3UX27	General transcription factor II-I (Fragment) OS=Mus musculus OX=10090 GN=Gtf2i PE=1 SV=1	0.013	1.984	5	1	1	1	167	18.4	4.79	NA	NA	24	NA	NA	1	0	NA	NA	NA	NA	NA	NA	NA	NA	280.4	49	155.4	88.2	1	Gtf2i
-7.08386e+18	FALSE	High	None	A0A1D5RLH3	Very-long-chain enoyl-CoA reductase (Fragment) OS=Mus musculus OX=10090 GN=Tecr PE=1 SV=1	0	7.384	29	3	7	3	92	10.9	8.91	50	27	53	2	3	2	0	219.5	263.9	84.4	251.8	644.2	304.7	826.1	409.8	414.2	123.3	275.1	161.9	1	Tecr
-7.08238e+18	FALSE	High	None	G3UX35	Transcription activator BRG1 (Fragment) OS=Mus musculus OX=10090 GN=Smarca4 PE=1 SV=1	0	23.236	5	6	9	6	1267	143.5	8.56	17	70	79	2	3	4	0	794.4	1600.6	380.1	951.2	298.8	156.9	329.8	210.3	731.8	192.8	483.9	302.1	1	Smarca4
-7.08086e+18	FALSE	High	IsMasterProtein	A0A140T8T4	Ribosomal protein L9, pseudogene 6 OS=Mus musculus OX=10090 GN=Rpl9-ps6 PE=4 SV=1	0	81.27	46	7	39	7	192	21.8	9.88	401	428	377	7	7	6	0	3032.4	3295.8	1449.8	3356.8	2368.4	1335.8	2495.8	1880.8	4123.2	1687.2	2996.5	2237.4	1	Rpl9-ps6
-7.0764e+18	FALSE	High	IsMasterProteinCandidate	P58462-4	Isoform 4 of Forkhead box protein P1 OS=Mus musculus OX=10090 GN=Foxp1	0	9.85	7	2	3	2	575	64.4	6.62	53	95	NA	2	1	NA	0	29.7	107.1	26.8	64.5	16.9	4	45.4	9.9	NA	NA	NA	NA	1	Foxp1
-7.07193e+18	FALSE	High	None	A0A087WSL8	Nucleolar protein 58 (Fragment) OS=Mus musculus OX=10090 GN=Nop58 PE=1 SV=1	0	7.014	10	2	4	2	191	21.8	5.15	44	45	59	1	1	2	0	112.4	140.6	55.3	185.6	122.1	54	99.5	79.7	422.8	175.2	399.4	229.6	1	Nop58
-7.07068e+18	FALSE	Medium	IsMasterProteinCandidate	A2A8Z1-2	Isoform 2 of Oxysterol-binding protein-related protein 9 OS=Mus musculus OX=10090 GN=Osbpl9	0.049	1.274	2	1	1	1	639	71.5	5.91	NA	36	NA	NA	1	NA	0	NA	NA	NA	NA	88.3	59.1	77.9	97.4	NA	NA	NA	NA	1	Osbpl9
-7.06453e+18	FALSE	Medium	None	A0A494BA28	Transcription elongation regulator 1 (Fragment) OS=Mus musculus OX=10090 GN=Tcerg1 PE=4 SV=1	0.024	1.737	7	1	1	1	193	22.7	4.74	NA	NA	0	NA	NA	1	0	NA	NA	NA	NA	NA	NA	NA	NA	NA	NA	NA	NA	1	Tcerg1
-7.05764e+18	FALSE	High	None	cRAP002	Serum albumin OS=Homo sapiens GN=ALB PE=1 SV=2	0	8.515	4	2	6	2	609	69.3	6.28	67	74	65	2	2	2	0	220.8	113.4	560.4	223.6	217.4	716.8	121.6	224.9	211	520.9	157.2	140.7	1	ALB
-7.05757e+18	FALSE	High	IsMasterProtein	P14206	40S ribosomal protein SA OS=Mus musculus OX=10090 GN=Rpsa PE=1 SV=4	0	31.951	27	6	14	6	295	32.8	4.87	139	169	142	5	4	4	0	196.4	629.9	114.9	346	263.1	118	626.1	179.8	803.2	123.8	312.8	159.8	1	Rpsa
-7.05548e+18	FALSE	High	IsMasterProtein	Q9JKC8	AP-3 complex subunit mu-1 OS=Mus musculus OX=10090 GN=Ap3m1 PE=1 SV=1	0	32.465	25	8	19	8	418	46.9	6.93	91	69	85	5	7	6	0	574.2	723.8	337.8	875.5	1297.1	663.2	1248.6	976.7	2025.9	748.2	1768.9	1103.9	1	Ap3m1
-7.0551e+18	FALSE	High	IsMasterProteinCandidate	Q3TBD2	Rho GTPase-activating protein 45 OS=Mus musculus OX=10090 GN=Arhgap45 PE=1 SV=2	0	5.605	4	3	3	3	1116	122.8	5.94	0	0	35	1	1	1	0	57.2	72.2	36.3	73.3	NA	NA	NA	NA	NA	NA	NA	NA	1	Arhgap45
-7.05208e+18	FALSE	Medium	IsMasterProtein	Q9R0Q9	Mannose-P-dolichol utilization defect 1 protein OS=Mus musculus OX=10090 GN=Mpdu1 PE=1 SV=1	0.034	1.578	4	1	1	1	247	26.5	8.75	NA	0	NA	NA	1	NA	0	NA	NA	NA	NA	430.3	330.3	419.7	530.3	NA	NA	NA	NA	1	Mpdu1
-7.05148e+18	FALSE	High	None	D3YXM2	Coronin (Fragment) OS=Mus musculus OX=10090 GN=Coro1a PE=1 SV=8	0	21.132	28	3	6	3	116	12.5	6.27	66	93	89	2	1	3	0	1102.3	987	454	1453.1	129.2	62.3	83.3	73.1	1212.7	608.2	1235.8	702	1	Coro1a
-7.05142e+18	FALSE	High	None	E0CZA1	T-complex protein 1 subunit epsilon (Fragment) OS=Mus musculus OX=10090 GN=Cct5 PE=1 SV=1	0	22.039	31	4	10	4	199	21.5	5.05	115	116	68	4	3	3	0	645.7	312.8	395.2	1044.5	496.1	250.6	161.5	316.8	200.1	173	341.5	243.3	1	Cct5
-7.05128e+18	FALSE	Medium	IsMasterProtein	A2AL50	Alkylglycerone-phosphate synthase OS=Mus musculus OX=10090 GN=Agps PE=1 SV=1	0.037	1.46	2	1	1	1	671	74.3	7.66	NA	0	NA	NA	1	NA	0	NA	NA	NA	NA	NA	NA	NA	NA	NA	NA	NA	NA	1	Agps
-7.0433e+18	FALSE	High	IsMasterProtein	Q9CWH6	Proteasome subunit alpha-type 7-like OS=Mus musculus OX=10090 GN=Psma8 PE=1 SV=1	0	4.594	10	2	3	2	250	27.8	8.69	19	NA	53	2	NA	1	0	83.2	87.5	44.6	99.3	NA	NA	NA	NA	102.9	36.9	90.6	56.5	1	Psma8
-7.03979e+18	FALSE	High	IsMasterProteinCandidate	Q60848-2	Isoform 2 of Lymphocyte-specific helicase OS=Mus musculus OX=10090 GN=Hells	0	13.67	7	5	9	5	808	93.7	8.19	47	29	40	4	2	2	0	355.1	561.6	220.1	710.7	418.7	133.1	451.8	165.7	526.4	104.8	375.2	152.7	1	Hells
-7.03276e+18	FALSE	High	IsMasterProtein	Q3UHD6	Sorting nexin-27 OS=Mus musculus OX=10090 GN=Snx27 PE=1 SV=2	0	7.198	8	3	3	3	539	61	6.4	53	NA	NA	3	NA	NA	0	181.2	172.7	121	244.1	NA	NA	NA	NA	NA	NA	NA	NA	1	Snx27
-7.03199e+18	FALSE	High	IsMasterProtein	Q3TB04	FERM domain-containing protein 4A OS=Mus musculus OX=10090 GN=Frmd4a PE=1 SV=1	0	4.036	1	1	1	1	737	80.7	9.2	44	NA	NA	1	NA	NA	0	36.9	86.2	17	77.9	NA	NA	NA	NA	NA	NA	NA	NA	1	Frmd4a
-7.03012e+18	FALSE	High	IsMasterProtein	Q9JKN1	Zinc transporter 7 OS=Mus musculus OX=10090 GN=Slc30a7 PE=1 SV=1	0.003	2.56	4	1	2	1	378	41.8	6.84	18	21	NA	1	1	NA	0	25.9	32.5	11.6	29.8	27.1	21.6	25.1	20.8	NA	NA	NA	NA	1	Slc30a7
-7.02889e+18	FALSE	High	None	E0CYJ2	Disabled homolog 2 (Fragment) OS=Mus musculus OX=10090 GN=Dab2 PE=1 SV=1	0.005	2.343	13	1	3	1	60	6.6	8.97	41	28	38	1	1	1	0	278.2	190.7	128.7	222	NA	NA	NA	NA	286	72.8	181.6	109.6	1	Dab2
-7.02403e+18	FALSE	High	IsMasterProteinCandidate	H3BKH9	Rho guanine nucleotide exchange factor 2 OS=Mus musculus OX=10090 GN=Arhgef2 PE=1 SV=1	0	22.16	8	7	11	7	983	111.7	7.25	64	54	81	6	2	3	0	759.5	732	361.6	1084.1	412.2	115.8	328.5	189.8	376.6	115	413.9	141.3	1	Arhgef2
-7.01898e+18	FALSE	High	IsMasterProteinCandidate	Q8K284-2	Isoform 2 of General transcription factor 3C polypeptide 1 OS=Mus musculus OX=10090 GN=Gtf3c1	0	7.524	2	3	4	3	2005	226.6	7.59	23	43	0	1	2	1	0	40.7	52	29	73.6	209.2	75.9	195.3	110.4	NA	NA	NA	NA	1	Gtf3c1
-7.01866e+18	FALSE	High	IsMasterProtein	E9Q3T0	Predicted pseudogene 10073 OS=Mus musculus OX=10090 GN=Gm10073 PE=1 SV=1	0	5.014	14	1	3	1	114	11.4	4.36	0	0	0	1	1	1	0	23.4	16.4	9.8	26.7	132.3	81.1	72.8	112.1	66	50.2	93.6	84.6	1	Gm10073
-7.01634e+18	FALSE	High	IsMasterProteinCandidate	Q8BM75-2	Isoform 2 of AT-rich interactive domain-containing protein 5B OS=Mus musculus OX=10090 GN=Arid5b	0	6.017	1	1	1	1	945	104	9.23	44	NA	NA	1	NA	NA	0	113	112	17.4	78.5	NA	NA	NA	NA	NA	NA	NA	NA	1	Arid5b
-7.01625e+18	FALSE	High	IsMasterProtein	Q8BHS3	Pre-mRNA-splicing factor RBM22 OS=Mus musculus OX=10090 GN=Rbm22 PE=1 SV=1	0	12.545	12	4	6	4	420	46.9	8.54	36	30	43	2	3	1	0	119.4	138.3	74.1	197.4	335.1	173.1	379.4	294.1	126.6	48.3	91.5	68.5	1	Rbm22
-7.01491e+18	FALSE	High	None	P0DOY1	DNA (cytosine-5)-methyltransferase 3C OS=Mus musculus OX=10090 GN=Dnmt3c PE=1 SV=2	0	3.724	2	2	6	2	740	82.9	5.54	24	23	23	2	2	2	0	692.4	978.7	392.3	1006.1	1401.1	578.5	1698.7	782.7	1720.6	436.3	1122	565	1	Dnmt3c
-7.01386e+18	FALSE	High	None	D3YYM9	Major facilitator superfamily domain-containing protein 10 (Fragment) OS=Mus musculus OX=10090 GN=Mfsd10 PE=1 SV=1	0	6.951	8	2	4	2	266	28.5	9.55	0	31	36	1	1	1	0	158.1	411.5	57.4	176.3	293.4	181.5	301	282.9	253.7	126.6	186.4	181.2	1	Mfsd10
-7.01271e+18	FALSE	High	IsMasterProteinCandidate	Q60838	Segment polarity protein dishevelled homolog DVL-2 OS=Mus musculus OX=10090 GN=Dvl2 PE=1 SV=2	0	5.612	2	1	3	1	736	78.8	5.96	66	71	33	1	1	1	0	39.5	89.8	11.8	82.4	64.1	14.3	78.8	24.4	94.1	30.6	78.9	49.6	1	Dvl2
-7.01114e+18	FALSE	High	IsMasterProtein	Q8BY71	Histone acetyltransferase type B catalytic subunit OS=Mus musculus OX=10090 GN=Hat1 PE=1 SV=1	0	3.654	7	2	2	2	416	49.2	6.33	0	15	NA	1	1	NA	0	42.3	25.7	23.7	52.3	33.6	8	30	18.9	NA	NA	NA	NA	1	Hat1
-7.00997e+18	FALSE	High	IsMasterProtein	Q61263	Sterol O-acyltransferase 1 OS=Mus musculus OX=10090 GN=Soat1 PE=1 SV=2	0	16.859	13	6	10	6	540	63.8	9.01	24	31	39	2	3	3	0	1049.2	483.9	685.2	729.7	372.1	303.5	292.3	547	785.5	631.5	828	1409	1	Soat1
-7.0098e+18	FALSE	High	None	Q8BMN7	Guanylate-binding protein 5 OS=Mus musculus OX=10090 GN=Gbp5 PE=1 SV=1	0	38.405	18	11	19	11	724	80.4	6.11	55	116	59	7	7	4	0	835.9	1453.1	324.5	1498.9	1156.7	416.5	1168.6	419.5	735.5	238.5	740.6	314.4	1	Gbp5
-7.00944e+18	FALSE	High	None	Q8VDW0-2	Isoform 2 of ATP-dependent RNA helicase DDX39A OS=Mus musculus OX=10090 GN=Ddx39a	0	42.792	56	7	20	3	182	21.2	5.2	134	246	108	7	6	5	0	888.7	1392.9	504.9	1570.6	1128.2	393.8	1050.8	582.2	1504.4	320.5	1081.9	484.7	1	Ddx39a
-7.00808e+18	FALSE	Medium	IsMasterProtein	Q8BVE3	V-type proton ATPase subunit H OS=Mus musculus OX=10090 GN=Atp6v1h PE=1 SV=1	0.013	2.037	3	1	1	1	483	55.8	6.61	NA	0	NA	NA	1	NA	0	NA	NA	NA	NA	67.2	56.4	55.4	82.8	NA	NA	NA	NA	1	Atp6v1h
-7.00189e+18	FALSE	High	IsMasterProtein	D3YTZ8	Ras-related protein Rab-15 OS=Mus musculus OX=10090 GN=Rab15 PE=1 SV=1	0.001	2.861	7	1	6	1	166	19.2	5.3	72	74	74	1	1	1	0	196	289.7	99.1	267.1	367.2	179.4	397.3	277.5	298.2	101.4	200.8	143.4	1	Rab15
-7.00164e+18	FALSE	High	IsMasterProteinCandidate	Q61127-2	Isoform 2 of NGFI-A-binding protein 2 OS=Mus musculus OX=10090 GN=Nab2	0.009	2.242	3	1	2	1	322	34.4	7.14	0	25	NA	1	1	NA	0	93.2	300.9	23.2	155.9	164.8	28	203.3	60.5	NA	NA	NA	NA	1	Nab2
-6.99556e+18	FALSE	Medium	IsMasterProtein	A0A1B0GSU0	Aldehyde dehydrogenase family 16 member A1 OS=Mus musculus OX=10090 GN=Aldh16a1 PE=1 SV=1	0.037	1.449	1	1	1	1	802	84.7	6.32	20	NA	NA	1	NA	NA	0	NA	NA	NA	NA	NA	NA	NA	NA	NA	NA	NA	NA	1	Aldh16a1
-6.99243e+18	FALSE	High	IsMasterProtein	G3UZI2	Heterogeneous nuclear ribonucleoprotein Q OS=Mus musculus OX=10090 GN=Syncrip PE=1 SV=1	0	32.379	18	9	17	5	527	58.7	7.56	89	86	90	5	7	5	4	1583	1590.7	760.5	1556.3	1014	675.6	1093.5	757.1	933.9	401.5	701.6	462.5	1	Syncrip
-6.99235e+18	FALSE	Medium	IsMasterProtein	F6R6F1	RalBP1-associated Eps domain-containing protein 1 (Fragment) OS=Mus musculus OX=10090 GN=Reps1 PE=1 SV=1	0.037	1.458	1	1	1	1	755	81.9	5.91	NA	NA	0	NA	NA	1	0	NA	NA	NA	NA	NA	NA	NA	NA	219.4	77.7	164	97.9	1	Reps1
-6.99229e+18	FALSE	High	IsMasterProtein	P35700	Peroxiredoxin-1 OS=Mus musculus OX=10090 GN=Prdx1 PE=1 SV=1	0	45.688	53	10	27	10	199	22.2	8.12	238	202	154	8	9	8	0	1591.8	6446.7	800.7	2990.3	3042.8	1029.2	7303.9	1484.5	4354	518.1	1593.7	741.9	1	Prdx1
-6.99105e+18	FALSE	High	None	F6YBB8	RNA-binding protein NOB1 (Fragment) OS=Mus musculus OX=10090 GN=Nob1 PE=1 SV=1	0	5.751	29	2	4	2	62	7.1	9.41	41	0	0	2	1	1	0	183.1	320.3	97.4	349.5	178.9	51.1	210.2	79.5	NA	NA	NA	NA	1	Nob1
-6.98996e+18	FALSE	High	IsMasterProtein	E9Q1P8	Interferon regulatory factor 2-binding protein 2 OS=Mus musculus OX=10090 GN=Irf2bp2 PE=1 SV=1	0	6.388	4	2	3	2	570	59.3	8.69	NA	71	65	NA	1	2	0	NA	NA	NA	NA	65.9	42.7	368.1	329.7	781.2	112.9	227.1	438.1	1	Irf2bp2
-6.98885e+18	FALSE	High	None	Q9R0P5	Destrin OS=Mus musculus OX=10090 GN=Dstn PE=1 SV=3	0	3.638	4	1	4	1	165	18.5	7.97	26	18	0	1	1	1	0	1206.9	1192.6	451.4	2877	1392.8	436.8	653	509.6	1002.2	482.5	1699.1	496.2	1	Dstn
-6.98775e+18	FALSE	Medium	IsMasterProtein	Q9D7P9	Serpin B12 OS=Mus musculus OX=10090 GN=Serpinb12 PE=2 SV=1	0.013	2.049	2	1	3	1	423	47.8	5.17	0	0	0	1	1	1	0	217.2	875.4	149.1	562.2	479.5	194.5	726.9	215.8	1211.3	202.7	630.5	232.9	1	Serpinb12
-6.98596e+18	FALSE	Medium	IsMasterProtein	P62715	Serine/threonine-protein phosphatase 2A catalytic subunit beta isoform OS=Mus musculus OX=10090 GN=Ppp2cb PE=1 SV=1	0.011	2.139	8	1	1	1	309	35.6	5.43	NA	24	NA	NA	1	NA	0	NA	NA	NA	NA	30.5	14	22.9	28.5	NA	NA	NA	NA	1	Ppp2cb
-6.98506e+18	FALSE	High	IsMasterProtein	Q9DBG5	Perilipin-3 OS=Mus musculus OX=10090 GN=Plin3 PE=1 SV=1	0	5.598	10	2	2	2	437	47.2	5.62	46	NA	21	1	NA	1	0	79.8	38.6	16.6	50.8	NA	NA	NA	NA	46	13.3	39.5	35	1	Plin3
-6.98306e+18	FALSE	High	IsMasterProtein	A0A087WQS2	Basic leucine zipper and W2 domain-containing protein 1 OS=Mus musculus OX=10090 GN=Bzw1 PE=1 SV=1	0.001	3.362	4	2	3	2	451	51.2	6.95	0	19	0	1	1	1	0	25.8	60.2	14.9	59.4	294.8	103.5	357.4	162.4	544.8	105	370.5	167.3	1	Bzw1
-6.98171e+18	FALSE	Medium	None	A0A0A6YWV9	Centrosomal protein of 170 kDa (Fragment) OS=Mus musculus OX=10090 GN=Cep170 PE=1 SV=1	0.037	1.477	11	1	1	1	91	10.5	6.29	NA	26	NA	NA	1	NA	0	NA	NA	NA	NA	NA	NA	NA	NA	NA	NA	NA	NA	1	Cep170
-6.9798e+18	FALSE	High	IsMasterProteinCandidate	D3Z1A7	Ras-related protein Rab-15 (Fragment) OS=Mus musculus OX=10090 GN=Rab15 PE=1 SV=1	0.001	2.861	8	1	6	1	138	16.2	7.33	72	74	74	1	1	1	0	196	289.7	99.1	267.1	367.2	179.4	397.3	277.5	298.2	101.4	200.8	143.4	1	Rab15
-6.97752e+18	FALSE	High	None	F6SJR1	Protein ELYS (Fragment) OS=Mus musculus OX=10090 GN=Ahctf1 PE=1 SV=1	0.001	3.191	5	1	2	1	176	19.9	9.66	NA	42	42	NA	1	1	0	NA	NA	NA	NA	95.6	48.8	120.3	81.9	282.8	77	179	146.1	1	Ahctf1
-6.97514e+18	FALSE	High	IsMasterProtein	Q91YX0	Protein THEMIS2 OS=Mus musculus OX=10090 GN=Themis2 PE=1 SV=2	0	41.49	21	12	26	12	663	74.3	6.19	73	122	173	9	8	9	0	1404.2	2590.4	526	2491	2561.9	659.2	2936.2	1327.4	2916	489.3	2031.5	977.8	1	Themis2
-6.97071e+18	FALSE	High	None	Q9WVL2	Signal transducer and activator of transcription 2 OS=Mus musculus OX=10090 GN=Stat2 PE=1 SV=1	0	12.562	5	4	7	4	923	105.4	5.27	20	99	0	1	4	2	0	211.7	247.2	162	284.4	742.5	393.5	840.4	541.9	279	86.9	218.9	123.4	1	Stat2
-6.97055e+18	FALSE	High	IsMasterProtein	Q9D0M3	Cytochrome c1, heme protein, mitochondrial OS=Mus musculus OX=10090 GN=Cyc1 PE=1 SV=1	0	3.905	6	2	2	2	325	35.3	9.16	30	NA	0	1	NA	1	0	150.8	140.5	95.5	292.6	NA	NA	NA	NA	146.2	64.3	185.5	222.9	1	Cyc1
-6.95801e+18	FALSE	High	IsMasterProtein	Q8CDV0	Coiled-coil domain-containing protein 178 OS=Mus musculus OX=10090 GN=Ccdc178 PE=2 SV=2	0.003	2.537	1	1	1	1	866	103	7.14	25	NA	NA	1	NA	NA	0	211.6	85	129.5	221.4	NA	NA	NA	NA	NA	NA	NA	NA	1	Ccdc178
-6.95788e+18	FALSE	High	None	B1AXW4	Peroxiredoxin-1 (Fragment) OS=Mus musculus OX=10090 GN=Prdx1 PE=1 SV=1	0	23.782	37	5	13	5	123	13.6	7.24	161	128	81	4	5	3	0	983.4	3756.8	518.8	1665	1177.1	435.2	3103.5	691.4	1944.3	211.4	655.3	309.1	1	Prdx1
-6.95755e+18	FALSE	High	IsMasterProtein	Q9DBC3	Cap-specific mRNA (nucleoside-2'-O-)-methyltransferase 1 OS=Mus musculus OX=10090 GN=Cmtr1 PE=1 SV=1	0.001	3.102	3	2	3	2	837	95.6	7.27	18	29	NA	1	2	NA	0	48.3	77.9	24.1	63.5	264.9	166.2	295.7	286.1	NA	NA	NA	NA	1	Cmtr1
-6.95516e+18	FALSE	Medium	IsMasterProtein	Q9CWY6	RNA-binding protein with multiple-splicing 2 OS=Mus musculus OX=10090 GN=Rbpms2 PE=1 SV=1	0.023	1.785	4	1	1	1	168	18.3	9.29	NA	NA	17	NA	NA	1	0	NA	NA	NA	NA	NA	NA	NA	NA	208.3	64.3	81.9	56	1	Rbpms2
-6.9498e+18	FALSE	High	IsMasterProteinCandidate	Q99MV7-2	Isoform 2 of RING finger protein 17 OS=Mus musculus OX=10090 GN=Rnf17	0.001	3.083	1	1	1	1	1129	127.1	5.71	NA	NA	0	NA	NA	1	0	NA	NA	NA	NA	NA	NA	NA	NA	109	46.2	115.4	50.6	1	Rnf17
-6.94842e+18	FALSE	High	IsMasterProtein	Q5SSZ5	Tensin-3 OS=Mus musculus OX=10090 GN=Tns3 PE=1 SV=1	0	36.873	12	9	17	9	1440	155.5	6.65	70	115	87	5	5	6	0	285.8	354.8	114.2	333.8	366.7	165.2	473.9	307.8	363.9	101.6	248.4	235	1	Tns3
-6.94572e+18	FALSE	High	None	H3BL62	Propionyl-CoA carboxylase alpha chain, mitochondrial (Fragment) OS=Mus musculus OX=10090 GN=Pcca PE=1 SV=1	0	119.312	68	13	74	13	183	20.3	6.57	857	573	554	12	13	13	0	10149.6	2596.3	8294.3	5468.4	5193.9	10847.3	2354.1	9123.3	5106.6	8164.6	4472.6	6770.2	1	Pcca
-6.93901e+18	FALSE	High	None	A0A2R8VKS7	DNA dC->dU-editing enzyme APOBEC-3 (Fragment) OS=Mus musculus OX=10090 GN=Apobec3 PE=1 SV=1	0	4.542	27	2	3	2	97	11.6	7.68	25	0	NA	2	1	NA	0	307.7	341.2	163.3	338.3	273.4	126.5	230	179.4	NA	NA	NA	NA	1	Apobec3
-6.93785e+18	FALSE	High	None	A0A2R8W744	Aconitate hydratase, mitochondrial (Fragment) OS=Mus musculus OX=10090 GN=Aco2 PE=1 SV=1	0	4.015	6	1	2	1	194	20.4	7.42	52	NA	74	1	NA	1	0	51.3	80.7	16.7	82.5	NA	NA	NA	NA	287.9	46.5	117.7	77.4	1	Aco2
-6.93551e+18	FALSE	High	None	H3BJY3	Active breakpoint cluster region-related protein (Fragment) OS=Mus musculus OX=10090 GN=Abr PE=1 SV=1	0	4.774	12	2	3	2	146	16.5	8.1	31	36	NA	2	1	NA	0	549.8	671	226.8	1283	443.9	88	363	161.5	NA	NA	NA	NA	1	Abr
-6.93289e+18	FALSE	High	IsMasterProteinCandidate	P36916-2	Isoform 2 of Guanine nucleotide-binding protein-like 1 OS=Mus musculus OX=10090 GN=Gnl1	0.001	3.089	2	1	2	1	430	47.4	4.84	46	NA	13	1	NA	1	0	87.6	109.5	55	139.1	NA	NA	NA	NA	661.7	163.8	421.7	218.8	1	Gnl1
-6.92541e+18	FALSE	High	None	G3UX53	Coronin (Fragment) OS=Mus musculus OX=10090 GN=Coro1a PE=1 SV=1	0	21.132	29	3	6	3	113	12.3	6.27	66	93	89	2	1	3	0	1102.3	987	454	1453.1	129.2	62.3	83.3	73.1	1212.7	608.2	1235.8	702	1	Coro1a
-6.9167e+18	FALSE	High	IsMasterProteinCandidate	E9QAS9	Synaptic functional regulator FMR1 OS=Mus musculus OX=10090 GN=Fmr1 PE=1 SV=1	0	43.065	17	8	18	5	585	65.9	8.46	141	106	165	4	8	4	0	103.2	37.1	27.8	38.3	779.9	453.8	861.2	1302.1	141.3	61.3	67.3	213.8	1	Fmr1
-6.91593e+18	FALSE	Medium	IsMasterProtein	Q8BMF3	NADP-dependent malic enzyme, mitochondrial OS=Mus musculus OX=10090 GN=Me3 PE=1 SV=2	0.049	1.268	1	1	1	1	604	67.1	7.83	NA	NA	0	NA	NA	1	0	NA	NA	NA	NA	NA	NA	NA	NA	348.9	93.6	267.3	136.7	1	Me3
-6.91449e+18	FALSE	High	IsMasterProtein	Q9DCU6	39S ribosomal protein L4, mitochondrial OS=Mus musculus OX=10090 GN=Mrpl4 PE=1 SV=1	0	5.365	10	2	4	2	294	33.1	9.82	18	0	16	1	2	1	0	238.3	240.4	140.4	364.3	328.6	208	210.7	262.2	210	96.1	191.8	124.2	1	Mrpl4
-6.90085e+18	FALSE	High	IsMasterProteinCandidate	Q9DCN2-2	Isoform 2 of NADH-cytochrome b5 reductase 3 OS=Mus musculus OX=10090 GN=Cyb5r3	0.005	2.317	5	1	1	1	278	31.5	8.38	NA	0	NA	NA	1	NA	0	NA	NA	NA	NA	43.6	19.6	71.6	38.4	NA	NA	NA	NA	1	Cyb5r3
-6.89856e+18	FALSE	High	None	P86048	60S ribosomal protein L10-like OS=Mus musculus OX=10090 GN=Rpl10l PE=2 SV=1	0	55.248	40	8	33	8	214	24.5	10.11	411	284	286	7	6	8	0	2479.7	2927.3	1145.2	3069.1	2467.9	1386.6	2532.8	1868	3979.2	1749.1	3375.5	2401.6	1	Rpl10l
-6.89713e+18	FALSE	High	None	A0A1B0GRF5	Lymphocyte specific 1, isoform CRA_c OS=Mus musculus OX=10090 GN=Lsp1 PE=1 SV=1	0	6.109	18	1	1	1	82	8.7	9.31	36	NA	NA	1	NA	NA	0	128.7	100.4	30.2	96.8	NA	NA	NA	NA	NA	NA	NA	NA	1	Lsp1
-6.89665e+18	FALSE	High	IsMasterProteinCandidate	Q6TDU8-2	Isoform 2 of Protein CASC1 OS=Mus musculus OX=10090 GN=Casc1	0.009	2.199	1	1	1	1	679	79.1	5.07	NA	NA	0	NA	NA	1	0	NA	NA	NA	NA	NA	NA	NA	NA	53.6	194.3	93.2	47.6	1	Casc1
-6.89663e+18	FALSE	High	IsMasterProteinCandidate	Q5SWU9-2	Isoform 2 of Acetyl-CoA carboxylase 1 OS=Mus musculus OX=10090 GN=Acaca	0	525.481	52	93	303	79	2383	269.8	6.51	1696	1857	1640	80	82	77	0	19967.3	5297.6	15913	12728.5	11225.3	18399	5101.3	16879.8	10481.5	18241.1	12155.1	16974.1	1	Acaca
-6.89662e+18	FALSE	High	IsMasterProteinCandidate	O35643	AP-1 complex subunit beta-1 OS=Mus musculus OX=10090 GN=Ap1b1 PE=1 SV=2	0	4.959	3	2	2	2	943	103.9	5.17	30	0	NA	1	1	NA	0	61.3	73.7	30.8	87.8	57.9	27.3	55.8	44.9	NA	NA	NA	NA	1	Ap1b1
-6.89204e+18	FALSE	High	IsMasterProtein	P23116	Eukaryotic translation initiation factor 3 subunit A OS=Mus musculus OX=10090 GN=Eif3a PE=1 SV=5	0	56.196	17	21	39	21	1344	161.8	6.77	122	162	103	10	14	15	0	3946.9	3194.9	1653.6	4484.3	3888.2	1969.8	2821.3	3191.7	2867.1	1458.3	3006.1	2359	1	Eif3a
-6.88733e+18	FALSE	High	None	A0A1D5RLM5	RNA-binding Raly-like protein (Fragment) OS=Mus musculus OX=10090 GN=Ralyl PE=1 SV=1	0.001	2.736	5	1	2	1	163	18.3	9.7	33	NA	24	1	NA	1	0	153.8	152.9	84.7	391.2	NA	NA	NA	NA	74.1	35.3	123.8	46.6	1	Ralyl
-6.88687e+18	FALSE	High	IsMasterProtein	Q9CQQ7	ATP synthase F(0) complex subunit B1, mitochondrial OS=Mus musculus OX=10090 GN=Atp5pb PE=1 SV=1	0	5.892	6	2	3	2	256	28.9	9.06	41	0	NA	2	1	NA	0	240.5	228.7	143.7	426.3	NA	NA	NA	NA	NA	NA	NA	NA	1	Atp5pb
-6.88667e+18	FALSE	Medium	IsMasterProtein	Q8R1U1	Conserved oligomeric Golgi complex subunit 4 OS=Mus musculus OX=10090 GN=Cog4 PE=1 SV=1	0.012	1.991	2	1	1	1	785	88.6	5.15	NA	0	NA	NA	1	NA	0	NA	NA	NA	NA	NA	NA	NA	NA	NA	NA	NA	NA	1	Cog4
-6.88176e+18	FALSE	High	IsMasterProtein	Q6P4T2	U5 small nuclear ribonucleoprotein 200 kDa helicase OS=Mus musculus OX=10090 GN=Snrnp200 PE=1 SV=1	0	106.278	17	30	58	30	2136	244.4	6.06	255	325	143	20	19	18	0	3104.2	2704.2	1211.4	2936.5	2910.1	1847.1	2536.2	3074.1	2570.3	1306.7	2170.4	2226.7	1	Snrnp200
-6.88176e+18	FALSE	High	None	Q8CCM0	Calcium/calmodulin-dependent protein kinase type II subunit delta OS=Mus musculus OX=10090 GN=Camk2d PE=1 SV=1	0	30.688	28	8	21	5	361	40.7	7.78	131	116	88	6	6	6	0	612	2363.4	391.5	2054.9	2444.1	547.7	2930.4	583.8	2237.2	365.1	1665	365.4	1	Camk2d
-6.87108e+18	FALSE	High	IsMasterProtein	A0A3Q4EH93	Cytosolic Fe-S cluster assembly factor NUBP2 OS=Mus musculus OX=10090 GN=Nubp2 PE=1 SV=1	0	5.269	15	2	3	2	211	23	5.81	0	0	0	1	1	1	0	14.8	25.6	4.3	31	125.9	29.4	116.6	42.3	60.4	16	50.7	42.1	1	Nubp2
-6.86836e+18	FALSE	High	None	H3BIY9	AP complex subunit beta OS=Mus musculus OX=10090 GN=Ap2b1 PE=1 SV=1	0.009	2.243	1	1	2	1	942	104.8	5.41	53	NA	33	1	NA	1	0	161.8	261.7	70.1	162.6	NA	NA	NA	NA	410.4	160	217.1	206.6	1	Ap2b1
-6.86012e+18	FALSE	High	IsMasterProteinCandidate	O88738-2	Isoform 2 of Baculoviral IAP repeat-containing protein 6 OS=Mus musculus OX=10090 GN=Birc6	0	65.461	7	21	28	21	4873	530.7	6.06	202	105	104	11	10	7	0	1184.7	985.6	624.5	1607.7	2307.7	1489.3	1343.2	1928.3	1065.4	721.9	1384.8	1023.3	1	Birc6
-6.85953e+18	FALSE	High	None	A0A0J9YUK0	Ubiquitin-protein ligase E3A (Fragment) OS=Mus musculus OX=10090 GN=Ube3a PE=1 SV=1	0	3.87	3	1	2	1	313	35.2	5.2	30	42	NA	1	1	NA	0	50.3	38.1	32	60.4	165.6	99.8	104.6	175.9	NA	NA	NA	NA	1	Ube3a
-6.85594e+18	FALSE	High	None	A0A140LI33	Protein arginine N-methyltransferase 1 (Fragment) OS=Mus musculus OX=10090 GN=Prmt1 PE=1 SV=2	0	4.598	13	2	3	2	164	18.5	5.78	0	26	0	1	1	1	0	14	24.7	8.1	23.5	382.9	289.4	484.6	327.7	86.6	25	45.6	43.5	1	Prmt1
-6.85422e+18	FALSE	High	IsMasterProtein	Q9ESU6	Bromodomain-containing protein 4 OS=Mus musculus OX=10090 GN=Brd4 PE=1 SV=2	0.004	2.411	1	1	1	1	1400	155.8	9.19	23	NA	NA	1	NA	NA	0	249.3	927.2	253.6	279.6	NA	NA	NA	NA	NA	NA	NA	NA	1	Brd4
-6.85235e+18	FALSE	High	None	A0A1D5RLV1	Protein 4.1 (Fragment) OS=Mus musculus OX=10090 GN=Epb41 PE=1 SV=1	0.001	2.807	3	1	1	1	476	54	9.09	NA	0	NA	NA	1	NA	0	NA	NA	NA	NA	282.6	196.3	160.3	131.2	NA	NA	NA	NA	1	Epb41
-6.85156e+18	FALSE	High	IsMasterProtein	Q07076	Annexin A7 OS=Mus musculus OX=10090 GN=Anxa7 PE=1 SV=2	0	16.826	13	6	10	6	463	49.9	6.18	73	57	46	2	5	2	0	53.5	220.4	28.4	98.7	329.5	166.4	806.8	229.4	314.1	89.8	212.8	148.4	1	Anxa7
-6.8499e+18	FALSE	High	IsMasterProtein	P26041	Moesin OS=Mus musculus OX=10090 GN=Msn PE=1 SV=3	0	161.061	55	36	92	36	577	67.7	6.6	313	472	451	25	28	30	0	4245.7	2029.3	2626.1	4185.1	6669.8	5319.3	3631.4	6052.8	5248.4	5201	6872.5	6293	1	Msn
-6.84788e+18	FALSE	High	IsMasterProtein	Q8CFA1	Interleukin-1 receptor-associated kinase-like 2 OS=Mus musculus OX=10090 GN=Irak2 PE=2 SV=2	0	12.765	7	4	8	4	622	69	6.71	35	63	52	1	4	3	0	38.1	119.4	17.2	106	797.3	377.2	919.5	543.1	974.3	256.1	600.7	370.5	1	Irak2
-6.84616e+18	FALSE	High	None	O55047	Serine/threonine-protein kinase tousled-like 2 OS=Mus musculus OX=10090 GN=Tlk2 PE=1 SV=2	0.002	2.626	1	1	4	1	718	82.2	8.27	45	42	48	1	1	1	0	106	340.9	57.5	421.3	683.6	151.6	582.7	173	945.6	169	854.6	211.2	1	Tlk2
-6.83378e+18	FALSE	High	None	D3YYV8	60S ribosomal protein L5 (Fragment) OS=Mus musculus OX=10090 GN=Rpl5 PE=1 SV=1	0	77.762	76	9	38	9	163	18	7.36	264	290	221	8	8	7	0	3479.2	3169.1	1782	3731.5	3852.3	2268.4	3264.3	3327.9	3287.9	1732.8	3036.4	2509.8	1	Rpl5
-6.82531e+18	FALSE	High	IsMasterProtein	P68510	14-3-3 protein eta OS=Mus musculus OX=10090 GN=Ywhah PE=1 SV=2	0	25.971	30	8	18	3	246	28.2	4.89	101	89	78	7	5	5	0	230.4	158.6	132.3	289	412.1	209.2	267.9	317.6	262.8	199.1	346.3	323.6	1	Ywhah
-6.82513e+18	FALSE	High	IsMasterProtein	O08553	Dihydropyrimidinase-related protein 2 OS=Mus musculus OX=10090 GN=Dpysl2 PE=1 SV=2	0	15.395	10	4	6	4	572	62.2	6.38	80	51	51	2	3	1	0	134.7	289.5	58.3	134.7	142.6	82.5	238.3	123.7	277.1	45.9	105.7	104.8	1	Dpysl2
-6.82409e+18	FALSE	High	None	A0A0U1RNG5	Ras GTPase-activating-like protein IQGAP1 (Fragment) OS=Mus musculus OX=10090 GN=Iqgap1 PE=1 SV=2	0	9.8	23	4	10	3	186	21.3	6.54	40	53	44	2	4	4	0	207.4	228.3	106.8	269.2	648.5	335.8	506.6	445	468.5	229	488.6	281.1	1	Iqgap1
-6.82075e+18	FALSE	High	None	Q504N7	Pyrin and HIN domain-containing protein 1-like OS=Mus musculus OX=10090 PE=2 SV=1	0	23.388	18	5	8	5	393	43.8	9.47	80	100	77	2	3	3	0	236	281.3	145.1	310.6	347.7	212.6	306.6	215.6	811	434.8	662	423.6	1	character(0)
-6.81736e+18	FALSE	High	None	A0A0G2JG96	Far upstream element-binding protein 1 (Fragment) OS=Mus musculus OX=10090 GN=Fubp1 PE=1 SV=1	0	7.5	17	3	6	3	149	15.5	8.48	62	53	64	2	2	2	0	108.2	600.9	41.2	180.2	249.9	87.6	1331.8	125.3	881.8	66.5	177.3	120.8	1	Fubp1
-6.81591e+18	FALSE	Medium	IsMasterProtein	Q8K2I2	Coiled-coil alpha-helical rod protein 1 OS=Mus musculus OX=10090 GN=Cchcr1 PE=2 SV=3	0.023	1.788	1	1	1	1	770	87.1	5.96	0	NA	NA	1	NA	NA	0	111.1	72.8	40.7	94.9	NA	NA	NA	NA	NA	NA	NA	NA	1	Cchcr1
-6.81502e+18	FALSE	High	IsMasterProtein	Q7TSE6	Serine/threonine-protein kinase 38-like OS=Mus musculus OX=10090 GN=Stk38l PE=1 SV=2	0.001	2.971	4	1	1	1	464	53.7	6.96	NA	30	NA	NA	1	NA	0	NA	NA	NA	NA	53.2	21.5	49.2	27	NA	NA	NA	NA	1	Stk38l
-6.81379e+18	FALSE	High	None	G3UY93	Valine--tRNA ligase (Fragment) OS=Mus musculus OX=10090 GN=Vars PE=1 SV=1	0	63.33	18	18	37	18	1278	141.3	7.75	238	219	191	14	12	11	0	2110.7	1973.5	1054.9	3402.3	3290.6	1423.6	2142	2080.6	2342.6	918.3	2783.3	1368	1	Vars
-6.81096e+18	FALSE	High	None	A2ALV6	Proteasome adapter and scaffold protein ECM29 OS=Mus musculus OX=10090 GN=Ecpas PE=1 SV=1	0	22.603	9	6	7	6	942	104.5	8.25	70	54	66	3	3	1	0	226.3	252.4	118.9	341.8	292.9	180	195.2	283.7	76	49.3	71	69.3	1	Ecpas
-6.8105e+18	FALSE	High	IsMasterProtein	Q9CZE3	Ras-related protein Rab-32 OS=Mus musculus OX=10090 GN=Rab32 PE=1 SV=3	0	10.305	30	4	7	4	223	25.1	6.68	26	49	37	1	4	2	0	123.4	146.5	56.1	189.7	633.4	311.2	563.1	343.4	260.5	94.1	227.3	96.9	1	Rab32
-6.81049e+18	FALSE	High	None	Q8BK32	Nuclear receptor corepressor 1 OS=Mus musculus OX=10090 GN=Ncor1 PE=1 SV=1	0	4.167	6	1	2	1	291	32.9	8.13	28	NA	56	1	NA	1	0	72.6	132.4	19.5	89.1	NA	NA	NA	NA	183.6	26.6	59.3	56.6	1	Ncor1
-6.80907e+18	FALSE	High	None	A2BH06	60S ribosomal protein L11 (Fragment) OS=Mus musculus OX=10090 GN=Rpl11 PE=1 SV=1	0	26.351	39	6	13	6	172	19.7	9.74	86	57	89	5	4	3	0	1094.4	1590.9	550.8	1913.5	735.6	380.5	626.3	490	2730.1	1008.2	2342.2	1413.8	1	Rpl11
-6.80573e+18	FALSE	High	None	A0A1L1ST48	Interleukin enhancer-binding factor 3 (Fragment) OS=Mus musculus OX=10090 GN=Ilf3 PE=1 SV=1	0	4.434	14	1	2	1	214	23.4	5.22	42	NA	NA	1	NA	NA	0	24.8	20.2	11.5	23.2	NA	NA	NA	NA	NA	NA	NA	NA	1	Ilf3
-6.80214e+18	FALSE	High	IsMasterProtein	Q8BVL3	Sorting nexin-17 OS=Mus musculus OX=10090 GN=Snx17 PE=1 SV=2	0	4.682	5	2	2	2	470	52.8	7.49	36	0	NA	1	1	NA	0	55	49.7	13.3	87	42.9	31.5	32.2	32.7	NA	NA	NA	NA	1	Snx17
-6.80145e+18	FALSE	High	IsMasterProtein	Q8K1B8	Fermitin family homolog 3 OS=Mus musculus OX=10090 GN=Fermt3 PE=1 SV=1	0	116.994	50	26	60	26	665	75.6	7.05	317	381	424	20	17	19	0	4026.4	2393.3	1620	3935.6	3154	1767	2180.2	3117.1	3692.7	2187.2	4088.6	3863.8	1	Fermt3
-6.79488e+18	FALSE	High	None	Q5SX59	Beta-enolase (Fragment) OS=Mus musculus OX=10090 GN=Eno3 PE=1 SV=1	0	11.746	14	2	4	1	196	20.9	8.87	52	89	104	1	2	1	0	NA	NA	NA	NA	565.6	346.6	203.2	455.5	NA	NA	NA	NA	1	Eno3
-6.79406e+18	FALSE	High	IsMasterProteinCandidate	Q922H1-2	Isoform 2 of Protein arginine N-methyltransferase 3 OS=Mus musculus OX=10090 GN=Prmt3	0	7.21	5	2	2	2	528	59.4	5.3	57	NA	0	1	NA	1	0	71.7	52.4	54.5	111	NA	NA	NA	NA	332	50.8	167	87.7	1	Prmt3
-6.79274e+18	FALSE	Medium	None	A2AI69	cAMP-dependent protein kinase type I-alpha regulatory subunit OS=Mus musculus OX=10090 GN=Prkar1a PE=1 SV=1	0.012	1.995	4	1	2	1	171	19.4	6.07	0	0	NA	1	1	NA	0	177.5	102.5	74.9	106.4	91.6	43.1	95.5	93.9	NA	NA	NA	NA	1	Prkar1a
-6.79003e+18	FALSE	High	None	P68181-3	Isoform 3 of cAMP-dependent protein kinase catalytic subunit beta OS=Mus musculus OX=10090 GN=Prkacb	0	23.048	25	7	18	7	339	39.5	8.56	76	109	124	5	6	7	0	1394.8	1932.4	1008.1	2354.7	1668.5	888.3	1458.8	926.6	1722.2	833.3	1577	831.4	1	Prkacb
-6.78766e+18	FALSE	High	IsMasterProtein	Q3U7R1	Extended synaptotagmin-1 OS=Mus musculus OX=10090 GN=Esyt1 PE=1 SV=2	0	4.437	3	2	3	2	1092	121.5	5.95	NA	35	54	NA	2	1	0	NA	NA	NA	NA	143.2	101.5	189.1	91.2	91.2	60.5	68.6	40.1	1	Esyt1
-6.78728e+18	FALSE	High	IsMasterProtein	Q9CQM9	Glutaredoxin-3 OS=Mus musculus OX=10090 GN=Glrx3 PE=1 SV=1	0	7.977	7	2	2	2	337	37.8	5.59	53	NA	NA	2	NA	NA	0	60.1	116.1	45.2	108.5	NA	NA	NA	NA	NA	NA	NA	NA	1	Glrx3
-6.78532e+18	FALSE	High	None	Q8C872	Transferrin receptor protein 1 OS=Mus musculus OX=10090 GN=Tfrc PE=1 SV=1	0	24.888	12	6	15	6	515	57.3	6.48	108	140	126	4	6	5	0	456.9	345.6	216.2	565.3	628.3	342.5	429.8	508.7	454.5	295.4	545.6	433.7	1	Tfrc
-6.78421e+18	FALSE	High	IsMasterProteinCandidate	Q8C5N3	Pre-mRNA-splicing factor CWC22 homolog OS=Mus musculus OX=10090 GN=Cwc22 PE=1 SV=1	0	8.036	3	2	4	2	908	104.7	8.09	23	0	0	1	2	1	0	45.5	217.3	30.5	174.6	280.1	104	369.5	143.8	705.1	213.6	478.3	304.6	1	Cwc22
-6.78232e+18	FALSE	High	None	O88509-4	Isoform 4 of DNA (cytosine-5)-methyltransferase 3B OS=Mus musculus OX=10090 GN=Dnmt3b	0.001	3.257	2	2	4	2	796	90	8.19	0	0	0	1	2	1	0	545.4	748.9	295.7	780.8	1063.5	405.3	1316.6	595.6	1270.1	266.8	810.8	386.3	1	Dnmt3b
-6.77803e+18	FALSE	Medium	None	A0A0J9YUV3	MORC family CW-type zinc finger protein 3 OS=Mus musculus OX=10090 GN=Morc3 PE=4 SV=1	0.021	1.818	8	1	1	1	92	10.3	8.06	29	NA	NA	1	NA	NA	0	133.8	224.8	73.7	260.5	NA	NA	NA	NA	NA	NA	NA	NA	1	Morc3
-6.77738e+18	FALSE	High	IsMasterProtein	Q9EPU0	Regulator of nonsense transcripts 1 OS=Mus musculus OX=10090 GN=Upf1 PE=1 SV=2	0	133.194	36	30	77	30	1124	123.9	6.61	403	463	413	27	26	21	0	2705.4	5092.7	1391.1	5465.7	3749.1	1669.2	3979.2	1908.8	5054.7	1495.4	3819.3	1582.2	1	Upf1
-6.77687e+18	FALSE	High	None	O35368-2	Isoform 2 of Interferon-activable protein 203 OS=Mus musculus OX=10090 GN=Ifi203	0	3.994	6	1	2	1	191	21.9	9.61	NA	55	53	NA	1	1	0	NA	NA	NA	NA	138.8	35.7	198.4	52.7	178.8	26.7	113.9	42.4	1	Ifi203
-6.7734e+18	FALSE	High	IsMasterProtein	E9Q6F4	Puromycin-sensitive aminopeptidase OS=Mus musculus OX=10090 GN=Npepps PE=1 SV=1	0	3.625	2	1	1	1	674	75.8	5.47	30	NA	NA	1	NA	NA	0	110.1	69.9	81.9	142.8	NA	NA	NA	NA	NA	NA	NA	NA	1	Npepps
-6.76818e+18	FALSE	High	IsMasterProtein	A2A791	Zinc finger MYM-type protein 4 OS=Mus musculus OX=10090 GN=Zmym4 PE=1 SV=1	0	8.923	1	2	3	2	1549	172.3	6.8	47	68	NA	2	1	NA	0	82.2	171.9	38.1	173.5	102	32.1	101.8	55	NA	NA	NA	NA	1	Zmym4
-6.76751e+18	FALSE	High	None	B8JJ90	Apoptotic chromatin condensation inducer in the nucleus (Fragment) OS=Mus musculus OX=10090 GN=Acin1 PE=1 SV=8	0	4.626	5	1	2	1	221	24.4	5.3	NA	32	38	NA	1	1	0	NA	NA	NA	NA	253.9	115.1	401.4	253.8	531.5	104.1	167.5	321.9	1	Acin1
-6.76702e+18	FALSE	High	None	Q3UDD3	Polymerase delta-interacting protein 3 OS=Mus musculus OX=10090 GN=Poldip3 PE=1 SV=1	0	7.992	6	2	4	2	391	42.9	9.98	39	0	66	2	1	1	0	198.8	560	41.5	286.8	30.1	13.2	54.5	20.6	280.1	32	113.6	58	1	Poldip3
-6.76258e+18	FALSE	High	None	D3Z7D9	Plastin-2 (Fragment) OS=Mus musculus OX=10090 GN=Lcp1 PE=1 SV=1	0	6.955	36	3	7	3	104	11.5	5.1	63	44	52	2	2	3	0	557.4	234.6	105.3	111.6	149.7	171.6	284.1	645.8	426.1	161.3	154.7	639.8	1	Lcp1
-6.75839e+18	FALSE	High	IsMasterProtein	Q8VE88	Protein FAM114A2 OS=Mus musculus OX=10090 GN=Fam114a2 PE=1 SV=2	0	5.457	5	2	3	2	497	54	4.93	NA	36	38	NA	2	1	0	NA	NA	NA	NA	226.3	191.4	245.9	837.1	139.2	71	66.5	611.7	1	Fam114a2
-6.75373e+18	FALSE	Medium	IsMasterProtein	Q80TD3	Folliculin-interacting protein 2 OS=Mus musculus OX=10090 GN=Fnip2 PE=1 SV=2	0.012	2.001	1	1	3	1	1108	122.4	6.51	27	35	40	1	1	1	0	138.8	369.1	86.6	353.6	454.3	159.3	411.6	132.7	665	180.8	515.8	145.6	1	Fnip2
-6.75156e+18	FALSE	High	IsMasterProteinCandidate	A0A1L1SSY9	39S ribosomal protein L4, mitochondrial (Fragment) OS=Mus musculus OX=10090 GN=Mrpl4 PE=1 SV=1	0	5.365	11	2	4	2	264	29.4	9.23	18	0	16	1	2	1	0	238.3	240.4	140.4	364.3	328.6	208	210.7	262.2	210	96.1	191.8	124.2	1	Mrpl4
-6.74776e+18	FALSE	Medium	IsMasterProtein	Q7TSV9	Enkurin domain-containing protein 1 OS=Mus musculus OX=10090 GN=Enkd1 PE=1 SV=1	0.036	1.488	2	1	1	1	346	38.9	10.32	NA	0	NA	NA	1	NA	0	NA	NA	NA	NA	190.2	99.7	134.4	92.9	NA	NA	NA	NA	1	Enkd1
-6.74548e+18	FALSE	Medium	IsMasterProtein	S4R248	Rho GTPase-activating protein 12 OS=Mus musculus OX=10090 GN=Arhgap12 PE=1 SV=1	0.011	2.152	1	1	1	1	791	90	8.41	NA	NA	21	NA	NA	1	0	NA	NA	NA	NA	NA	NA	NA	NA	25.7	2.8	15.8	4.3	1	Arhgap12
-6.74238e+18	FALSE	High	IsMasterProteinCandidate	E9Q9E7	Centriolin OS=Mus musculus OX=10090 GN=Cntrl PE=1 SV=2	0	8.777	2	3	4	3	1780	204.8	5.24	29	NA	59	2	NA	2	0	119.1	303.9	29.6	198.5	NA	NA	NA	NA	449.2	127.6	249.5	174.5	1	Cntrl
-6.74097e+18	FALSE	High	None	A0A0G2JFT9	cAMP-dependent protein kinase catalytic subunit beta (Fragment) OS=Mus musculus OX=10090 GN=Prkacb PE=1 SV=1	0	6.592	20	2	4	2	106	12.7	9.17	0	46	50	1	1	2	0	45.5	59.9	32.1	78.5	170.9	83.2	126.3	83.9	176.8	91.8	186.2	96.8	1	Prkacb
-6.74026e+18	FALSE	High	IsMasterProtein	Q6PGF5	BMS1 homolog, ribosome assembly protein (Yeast) OS=Mus musculus OX=10090 GN=Bms1 PE=1 SV=1	0	16.457	7	4	6	4	1284	145.3	6.27	72	47	40	2	3	1	0	55	87.6	34.3	82.7	139.3	78.7	177.1	96	145.5	45	88.1	63.7	1	Bms1
-6.73824e+18	FALSE	High	None	A0A0N4SUQ1	Plasminogen activator inhibitor 1 RNA-binding protein OS=Mus musculus OX=10090 GN=Serbp1 PE=1 SV=1	0	17.265	18	2	4	2	147	16.1	9.66	NA	52	93	NA	2	2	0	NA	NA	NA	NA	173.5	892.8	258.7	195.9	315	73.8	107.3	129.8	1	Serbp1
-6.73727e+18	FALSE	High	IsMasterProtein	H7BWX9	Small ubiquitin-related modifier 2 OS=Mus musculus OX=10090 GN=Sumo2 PE=1 SV=1	0	7.559	42	2	4	2	53	6	8.91	72	78	69	2	1	1	0	508.3	356.2	523.3	671.8	250.2	35.3	119.9	49.6	308.3	69	490.3	88.5	1	Sumo2
-6.73211e+18	FALSE	Medium	IsMasterProtein	D3YVB9	Pleckstrin homology-like domain family B member 1 (Fragment) OS=Mus musculus OX=10090 GN=Phldb1 PE=1 SV=1	0.03	1.605	10	1	1	1	164	16.6	6.51	NA	0	NA	NA	1	NA	0	NA	NA	NA	NA	130.1	53.8	282.5	166.5	NA	NA	NA	NA	1	Phldb1
-6.72661e+18	FALSE	High	None	Q0VF55	Calcium-transporting ATPase OS=Mus musculus OX=10090 GN=Atp2b3 PE=1 SV=1	0.001	3.518	1	1	1	1	1220	134.3	5.69	NA	0	NA	NA	1	NA	0	NA	NA	NA	NA	27.6	19.4	22.6	27.9	NA	NA	NA	NA	1	Atp2b3
-6.72074e+18	FALSE	High	None	P97377	Cyclin-dependent kinase 2 OS=Mus musculus OX=10090 GN=Cdk2 PE=1 SV=2	0	5.043	3	1	3	1	346	39	8.54	0	64	60	1	1	1	0	45.4	53.5	20.6	85.1	152.8	35.6	132.3	43.1	129.1	26.2	105.6	38.1	1	Cdk2
-6.71144e+18	FALSE	High	IsMasterProtein	Q922S8	Kinesin-like protein KIF2C OS=Mus musculus OX=10090 GN=Kif2c PE=1 SV=1	0	15.448	8	4	5	4	721	81	7.97	86	33	NA	3	2	NA	0	155.1	363.7	92.8	336.7	67.7	33	77	62.4	NA	NA	NA	NA	1	Kif2c
-6.71059e+18	FALSE	High	IsMasterProtein	Q8BG51	Mitochondrial Rho GTPase 1 OS=Mus musculus OX=10090 GN=Rhot1 PE=1 SV=1	0	8.003	6	3	4	2	631	72.2	6.49	36	18	39	1	1	2	1	27.4	61.1	14.3	63.5	48.2	39.7	39.7	27.1	308.8	71.7	196.2	110.2	1	Rhot1
-6.70363e+18	FALSE	High	None	Q925J9-4	Isoform 4 of Mediator of RNA polymerase II transcription subunit 1 OS=Mus musculus OX=10090 GN=Med1	0	65.843	11	14	32	14	1560	165.3	8.78	239	268	296	10	10	12	0	6753.6	1335.9	619.3	706.4	348.2	318.5	688.7	2513.3	1772.9	434.3	409.6	3030.8	1	Med1
-6.70183e+18	FALSE	High	IsMasterProtein	Q80SW1	S-adenosylhomocysteine hydrolase-like protein 1 OS=Mus musculus OX=10090 GN=Ahcyl1 PE=1 SV=1	0	22.671	15	8	20	8	530	58.9	6.89	65	72	73	5	6	6	0	1226	1065.4	602.9	1296.8	1075.7	563.7	966.8	727.1	3162.2	900.8	2082.1	1136.4	1	Ahcyl1
-6.69872e+18	FALSE	Medium	IsMasterProtein	Q91YK2	Ribosomal RNA processing protein 1 homolog B OS=Mus musculus OX=10090 GN=Rrp1b PE=1 SV=2	0.024	1.758	2	1	1	1	724	80.5	9.72	0	NA	NA	1	NA	NA	0	73	110.8	32.7	107.7	NA	NA	NA	NA	NA	NA	NA	NA	1	Rrp1b
-6.69833e+18	FALSE	High	IsMasterProtein	Q9Z1D1	Eukaryotic translation initiation factor 3 subunit G OS=Mus musculus OX=10090 GN=Eif3g PE=1 SV=2	0	21.787	27	7	16	7	320	35.6	5.9	113	157	100	7	4	5	0	945.4	707.5	443.5	1041.3	703	409.2	472.3	743.9	1046.1	511.6	984.5	895.3	1	Eif3g
-6.69378e+18	FALSE	High	IsMasterProteinCandidate	Q80U28-13	Isoform 13 of MAP kinase-activating death domain protein OS=Mus musculus OX=10090 GN=Madd	0.005	2.365	1	1	2	1	1115	123.4	5.96	23	NA	25	1	NA	1	0	69.7	131.5	37.6	170.1	NA	NA	NA	NA	211.5	55.8	207.5	103.3	1	Madd
-6.69221e+18	FALSE	High	None	A2AC13	RAS-related C3 botulinum substrate 3, isoform CRA_a (Fragment) OS=Mus musculus OX=10090 GN=Rac3 PE=1 SV=1	0	9.688	15	3	7	1	185	20.7	8.22	101	73	68	3	2	2	0	769.9	898.2	367.1	1019.3	526.8	182.2	564	317.6	700.1	162.1	473.1	270	1	Rac3
-6.6919e+18	FALSE	High	IsMasterProteinCandidate	Q99J72-2	Isoform 2 of DNA dC->dU-editing enzyme APOBEC-3 OS=Mus musculus OX=10090 GN=Apobec3	0	15.079	13	5	8	5	430	51	9.25	99	81	49	4	2	2	0	562.7	735.1	293.1	745	484.3	236.5	459.2	325.6	460.3	214.6	380.4	302.4	1	Apobec3
-6.68724e+18	FALSE	High	IsMasterProtein	A0A0R4J0R3	Interferon-stimulated 20 kDa exonuclease-like 2 OS=Mus musculus OX=10090 GN=Isg20l2 PE=1 SV=1	0.001	2.801	7	2	2	2	368	41	9.98	0	NA	0	1	NA	1	0	84.4	175.2	29.4	145.9	NA	NA	NA	NA	NA	NA	NA	NA	1	Isg20l2
-6.6867e+18	FALSE	Medium	IsMasterProtein	A0A494BAM2	RNA 3'-terminal phosphate cyclase-like protein OS=Mus musculus OX=10090 GN=Rcl1 PE=4 SV=1	0.024	1.758	2	1	1	1	337	36.7	9	34	NA	NA	1	NA	NA	0	139.6	190.7	110.3	249	NA	NA	NA	NA	NA	NA	NA	NA	1	Rcl1
-6.68623e+18	FALSE	High	IsMasterProtein	E9QP49	EH domain-binding protein 1-like protein 1 OS=Mus musculus OX=10090 GN=Ehbp1l1 PE=1 SV=1	0	5.959	2	2	3	2	1718	184.7	4.74	0	34	23	1	1	1	0	32.3	44.1	19.4	47.8	NA	NA	NA	NA	50.2	13	38.7	30.3	1	Ehbp1l1
-6.67983e+18	FALSE	High	None	Q8C181-3	Isoform 3 of Muscleblind-like protein 2 OS=Mus musculus OX=10090 GN=Mbnl2	0	16.258	20	6	10	6	333	35.9	8.94	65	87	63	3	4	3	0	114.6	577.4	36.9	749.9	1941.2	269.6	1928.9	316.2	1661.3	199.5	1434.8	212	1	Mbnl2
-6.67681e+18	FALSE	High	IsMasterProteinCandidate	P0C0S6	Histone H2A.Z OS=Mus musculus OX=10090 GN=H2afz PE=1 SV=2	0	6.804	23	3	6	1	128	13.5	10.58	30	26	0	3	2	1	0	334.3	434.6	257.3	529.2	787.3	463.2	749	564.7	714.2	437.7	593.8	497.2	1	H2afz
-6.67677e+18	FALSE	High	IsMasterProtein	P70290	55 kDa erythrocyte membrane protein OS=Mus musculus OX=10090 GN=Mpp1 PE=1 SV=1	0	38.455	35	10	17	10	466	52.2	7.2	90	127	85	5	5	7	0	420.7	686.8	131.3	853.2	658.6	158.9	610.9	326.7	2839.1	455.3	2002.8	973.3	1	Mpp1
-6.67283e+18	FALSE	Medium	IsMasterProtein	P51670	C-C motif chemokine 9 OS=Mus musculus OX=10090 GN=Ccl9 PE=1 SV=1	0.03	1.643	7	1	1	1	122	13.9	8.73	NA	NA	29	NA	NA	1	0	NA	NA	NA	NA	NA	NA	NA	NA	191.9	33.9	73.9	56.9	1	Ccl9
-6.66728e+18	FALSE	High	IsMasterProtein	A2AMI7	Eukaryotic translation initiation factor 4 gamma 3 (Fragment) OS=Mus musculus OX=10090 GN=Eif4g3 PE=1 SV=1	0	10.159	4	4	11	1	1002	113.1	5.71	44	68	64	3	4	3	0	NA	NA	NA	NA	148.3	43.9	255.4	108	475.5	62.4	206.7	127.5	1	Eif4g3
-6.66147e+18	FALSE	High	None	A0A0A6YWC8	Vimentin OS=Mus musculus OX=10090 GN=Vim PE=1 SV=1	0	132.95	80	33	86	32	427	49.2	5.12	456	679	543	21	30	26	0	5654.1	3277.6	2614.1	5843.9	5651.7	3478.3	3279.7	5083.7	4600.7	3377.8	5792.4	4721.7	1	Vim
-6.66016e+18	FALSE	High	IsMasterProteinCandidate	H3BJS1	WD repeat-containing protein 37 (Fragment) OS=Mus musculus OX=10090 GN=Wdr37 PE=1 SV=1	0.001	3.487	6	1	2	1	185	20.5	8.41	NA	29	31	NA	1	1	0	NA	NA	NA	NA	690.9	255.5	771.4	347.6	343.2	128.9	349.5	228.3	1	Wdr37
-6.6596e+18	FALSE	High	None	F7BGR7	Predicted gene 21992 OS=Mus musculus OX=10090 GN=Gm21992 PE=4 SV=1	0	25.377	10	4	11	4	477	52.8	7.3	108	178	129	4	4	3	0	910.3	811.8	596.2	1278.3	1408.9	717.6	964.7	922.5	610.1	411.7	752.2	503.5	1	Gm21992
-6.65858e+18	FALSE	High	None	A2ALN0	ATP-binding cassette sub-family D member 1 OS=Mus musculus OX=10090 GN=Abcd1 PE=1 SV=1	0	15.352	8	3	6	3	504	55.8	8.9	51	84	85	1	2	3	0	14.5	40	11.4	30.2	125.2	41	195.3	73.1	384.3	57.9	194.7	92.2	1	Abcd1
-6.64849e+18	FALSE	High	IsMasterProtein	Q5SUT0	RNA-binding protein EWS OS=Mus musculus OX=10090 GN=Ewsr1 PE=1 SV=1	0	68.1	18	9	31	9	618	64.9	9.38	290	328	384	8	9	8	0	4483	1190.9	1229.7	1171.5	1449.7	2540.4	2108.5	5497.4	2231.1	2165.2	1332.9	4501	1	Ewsr1
-6.64586e+18	FALSE	High	IsMasterProtein	O35226	26S proteasome non-ATPase regulatory subunit 4 OS=Mus musculus OX=10090 GN=Psmd4 PE=1 SV=1	0	5.079	4	1	1	1	376	40.7	4.79	NA	26	NA	NA	1	NA	0	NA	NA	NA	NA	NA	NA	NA	NA	NA	NA	NA	NA	1	Psmd4
-6.64335e+18	FALSE	High	IsMasterProtein	Q60766	Immunity-related GTPase family M protein 1 OS=Mus musculus OX=10090 GN=Irgm1 PE=1 SV=1	0	5.965	5	2	4	2	409	46.5	8.28	24	66	50	1	1	2	0	28.6	99.1	21.2	71.1	54.9	21	78.9	28.8	197.5	42.9	97.9	61.1	1	Irgm1
-6.64285e+18	FALSE	High	IsMasterProtein	G3X926	MCG1407, isoform CRA_a OS=Mus musculus OX=10090 GN=Rpf2 PE=1 SV=1	0	6.833	11	2	2	2	273	31.5	9.98	62	NA	NA	2	NA	NA	0	131.8	198.5	51.9	214	NA	NA	NA	NA	NA	NA	NA	NA	1	Rpf2
-6.64275e+18	FALSE	High	None	P25911	Tyrosine-protein kinase Lyn OS=Mus musculus OX=10090 GN=Lyn PE=1 SV=4	0	57.521	33	15	31	12	512	58.8	7.15	158	130	135	10	8	9	0	1087.6	1797.4	556	2270.4	2770.5	1138.9	2292.8	1358.9	2265.1	622.6	2349.7	925.2	1	Lyn
-6.64246e+18	FALSE	High	IsMasterProteinCandidate	Q5SUF2-3	Isoform 3 of Luc7-like protein 3 OS=Mus musculus OX=10090 GN=Luc7l3	0	19.438	9	3	8	3	477	56.7	9.88	89	134	96	3	3	2	0	122.3	265.6	48.1	220.1	431.5	105.7	675	166.8	561.1	65.1	310	125.3	1	Luc7l3
-6.63608e+18	FALSE	High	IsMasterProtein	F6QA74	DNA-(apurinic or apyrimidinic site) lyase (Fragment) OS=Mus musculus OX=10090 GN=Apex1 PE=1 SV=1	0.001	3.424	7	1	1	1	289	32.3	8.57	NA	NA	0	NA	NA	1	0	NA	NA	NA	NA	NA	NA	NA	NA	243	173.1	338.2	196.7	1	Apex1
-6.63405e+18	FALSE	High	IsMasterProtein	P62320	Small nuclear ribonucleoprotein Sm D3 OS=Mus musculus OX=10090 GN=Snrpd3 PE=1 SV=1	0	10.215	32	3	7	3	126	13.9	10.32	62	34	50	2	1	3	0	194.7	638.4	122.3	524.7	129.5	40.1	156.9	65.5	703	140.5	433	197	1	Snrpd3
-6.62868e+18	FALSE	High	IsMasterProteinCandidate	E9QKE4	Rab3 GTPase-activating protein non-catalytic subunit OS=Mus musculus OX=10090 GN=Rab3gap2 PE=1 SV=1	0	8.085	3	4	5	4	1387	154.5	6.07	0	49	40	1	3	1	0	159.1	257.7	102	289.4	243.9	98.5	242.1	119.9	828.9	293.4	763.2	385.9	1	Rab3gap2
-6.62398e+18	FALSE	High	None	Q6PHZ5	Putative RNA-binding protein 15B OS=Mus musculus OX=10090 GN=Rbm15b PE=1 SV=2	0.006	2.268	1	1	1	1	887	97	9.91	NA	28	NA	NA	1	NA	0	NA	NA	NA	NA	190.6	53	270.9	81.8	NA	NA	NA	NA	1	Rbm15b
-6.61275e+18	FALSE	High	IsMasterProtein	G5E8I8	Calcium homeostasis endoplasmic reticulum protein OS=Mus musculus OX=10090 GN=Cherp PE=1 SV=2	0	6.646	2	2	3	2	949	107.6	9.33	32	0	0	1	1	1	0	110.8	182	56.2	157.9	50.1	20.3	81.8	33.2	760.7	131	373.3	222.6	1	Cherp
-6.60984e+18	FALSE	High	IsMasterProtein	Q61122	NGFI-A-binding protein 1 OS=Mus musculus OX=10090 GN=Nab1 PE=1 SV=2	0.009	2.242	2	1	2	1	486	54	6.61	0	25	NA	1	1	NA	0	93.2	300.9	23.2	155.9	164.8	28	203.3	60.5	NA	NA	NA	NA	1	Nab1
-6.60972e+18	FALSE	High	IsMasterProtein	A0A1L1SSA8	Transmembrane protein 205 (Fragment) OS=Mus musculus OX=10090 GN=Tmem205 PE=1 SV=1	0	3.988	14	2	3	2	173	19.6	9.41	0	31	38	1	1	1	0	109	126.6	42.6	109.2	153.7	87.4	209.7	141.7	500	159	287.4	252.3	1	Tmem205
-6.60645e+18	FALSE	High	None	Q8BLX9	Dedicator of cytokinesis protein 10 (Fragment) OS=Mus musculus OX=10090 GN=Dock10 PE=1 SV=1	0	9.874	6	2	5	2	373	42.6	4.86	63	60	49	1	2	2	0	126.1	76.8	73.1	139.6	210	151.1	128	183.6	111.7	106.2	134.6	107.2	1	Dock10
-6.60519e+18	FALSE	High	IsMasterProtein	cRAP053	Keratin, type II cytoskeletal 2 epidermal OS=Homo sapiens GN=KRT2 PE=1 SV=2	0	409.479	87	47	250	40	639	65.4	8	2257	2024	1993	45	41	44	8	10639.4	4005.2	8412.4	8668.9	7853	12220	3860.1	9417.3	13038	10304.5	7179	7615.2	1	KRT2
-6.60403e+18	FALSE	High	IsMasterProtein	P41241	Tyrosine-protein kinase CSK OS=Mus musculus OX=10090 GN=Csk PE=1 SV=2	0	27.897	16	7	15	7	450	50.7	7.06	120	146	119	6	4	5	0	534.7	1104.8	244.5	1267.9	729.3	174.1	792.2	343.1	1104.9	212	864.1	366	1	Csk
-6.60045e+18	FALSE	High	None	A0A1B0GSL4	Rho-related GTP-binding protein RhoG (Fragment) OS=Mus musculus OX=10090 GN=Rhog PE=1 SV=1	0	25.692	73	4	10	3	83	9.2	4.89	126	177	115	3	3	4	0	506.1	804.7	150.4	758.3	923.5	345.4	1044.8	552.8	1468.9	321.7	1003.1	512.3	1	Rhog
-6.59445e+18	FALSE	High	None	G3UYK8	Coronin OS=Mus musculus OX=10090 GN=Coro1a PE=1 SV=1	0	58.431	34	15	35	14	389	43.2	6.74	116	221	182	9	12	12	0	2746.3	2525.8	1294.6	3612.8	3263.2	1875.2	2338.7	2357.5	2912.4	1427.9	2945.5	1786.7	1	Coro1a
-6.59398e+18	FALSE	High	IsMasterProteinCandidate	Q8CGP5	Histone H2A type 1-F OS=Mus musculus OX=10090 GN=Hist1h2af PE=1 SV=3	0	22.117	49	4	9	1	130	14.2	11.05	82	86	29	3	3	2	0	387.5	177	210.8	268.2	132.4	106.9	105.5	183.3	13.5	3.8	6.8	12.6	1	Hist1h2af
-6.59393e+18	FALSE	High	None	Q1MX41	Protein kinase C OS=Mus musculus OX=10090 GN=Prkcd PE=1 SV=1	0	40.079	24	13	31	13	545	62.8	8.05	143	117	136	11	10	10	0	823.1	1090.4	403.8	1598.6	2122.6	849	1467.4	1137.8	2401.4	982.6	2769.1	1349.6	1	Prkcd
-6.59278e+18	FALSE	High	IsMasterProtein	Q3U1Y4	DENN domain-containing protein 4B OS=Mus musculus OX=10090 GN=Dennd4b PE=1 SV=2	0	17.856	4	4	5	4	1499	164.6	7.71	69	36	38	2	1	2	0	137.9	169.4	43.2	154.9	143.3	96	159.2	136	257	122.1	203.1	187.3	1	Dennd4b
-6.58736e+18	FALSE	High	None	Q99NH0-2	Isoform 2 of Ankyrin repeat domain-containing protein 17 OS=Mus musculus OX=10090 GN=Ankrd17	0	17.298	4	5	7	4	1330	141.4	6.02	46	37	117	3	2	2	0	605	728.3	191.5	596	256.4	111.2	286.8	179.4	22.5	2.4	16.2	7.5	1	Ankrd17
-6.58422e+18	FALSE	High	None	A0A087WPH0	Neutrophil cytosol factor 2 (Fragment) OS=Mus musculus OX=10090 GN=Ncf2 PE=1 SV=1	0	22.747	48	5	17	5	114	13.5	9.31	92	102	84	4	5	4	0	859.2	1555.9	359.2	1661	1429.9	343.4	1432.2	722.3	1716	296.6	1379.9	682.4	1	Ncf2
-6.58019e+18	FALSE	High	IsMasterProteinCandidate	Q9JII5-2	Isoform 2 of DAZ-associated protein 1 OS=Mus musculus OX=10090 GN=Dazap1	0	5.37	8	2	3	2	405	43.1	8.56	NA	NA	0	NA	NA	2	0	NA	NA	NA	NA	NA	NA	NA	NA	209.3	44.2	91.2	64.4	1	Dazap1
-6.58018e+18	FALSE	High	None	E0CXZ0	Nucleolar protein 56 OS=Mus musculus OX=10090 GN=Nop56 PE=1 SV=1	0	11.456	18	3	5	3	261	29.1	7.18	31	33	41	1	2	2	0	97.9	161.4	40.2	150.1	242	103.2	241.7	176.6	183.1	170.4	159.8	97.4	1	Nop56
-6.57885e+18	FALSE	High	IsMasterProtein	Q8BN21	Serine/threonine-protein kinase VRK2 OS=Mus musculus OX=10090 GN=Vrk2 PE=1 SV=2	0	3.687	3	1	1	1	503	58.1	9.04	58	NA	NA	1	NA	NA	0	31.6	51.5	25.2	79.8	NA	NA	NA	NA	NA	NA	NA	NA	1	Vrk2
-6.57155e+18	FALSE	High	IsMasterProteinCandidate	Q9D0M3-2	Isoform 2 of Cytochrome c1, heme protein, mitochondrial OS=Mus musculus OX=10090 GN=Cyc1	0	3.905	7	2	2	2	266	29.5	7.05	30	NA	0	1	NA	1	0	150.8	140.5	95.5	292.6	NA	NA	NA	NA	146.2	64.3	185.5	222.9	1	Cyc1
-6.57086e+18	FALSE	High	None	P63087	Serine/threonine-protein phosphatase PP1-gamma catalytic subunit OS=Mus musculus OX=10090 GN=Ppp1cc PE=1 SV=1	0	10.264	13	3	6	3	323	37	6.54	37	67	66	1	3	2	0	97.6	200.5	45.6	159.3	404.5	218.4	458	266.3	398.5	110	281.2	156.9	1	Ppp1cc
-6.56909e+18	FALSE	Medium	IsMasterProtein	P08556	GTPase NRas OS=Mus musculus OX=10090 GN=Nras PE=1 SV=1	0.04	1.392	4	1	1	1	189	21.2	5.17	NA	0	NA	NA	1	NA	0	NA	NA	NA	NA	515.4	190.6	541.4	247.4	NA	NA	NA	NA	1	Nras
-6.56035e+18	FALSE	High	IsMasterProtein	A0A2I3BPG9	MCG113838 OS=Mus musculus OX=10090 GN=Rpl36a-ps1 PE=3 SV=1	0	13.251	17	3	8	3	106	12.4	10.51	51	45	49	3	2	3	0	716.7	1115	507.9	1614.3	1561.2	546	1102.3	578.5	1802.4	727.3	2168.6	739	1	Rpl36a-ps1
-6.56033e+18	FALSE	High	IsMasterProtein	Q9CX13	Protein cornichon homolog 4 OS=Mus musculus OX=10090 GN=Cnih4 PE=2 SV=1	0	4.601	14	1	2	1	139	16.1	6.49	NA	38	0	NA	1	1	0	NA	NA	NA	NA	125.9	90.3	110.1	135.8	112.6	67.7	106.1	86.3	1	Cnih4
-6.55996e+18	FALSE	High	IsMasterProtein	Q6RT24	Centromere-associated protein E OS=Mus musculus OX=10090 GN=Cenpe PE=1 SV=1	0	20.761	4	8	11	8	2474	286.3	5.31	57	36	35	3	3	4	0	126.5	301.5	82.4	274.2	218.2	75.9	197.4	115	628.8	152.4	556.3	222.3	1	Cenpe
-6.55392e+18	FALSE	High	None	M0QWK5	Eukaryotic translation elongation factor 1 beta 2 OS=Mus musculus OX=10090 GN=Eef1b2 PE=1 SV=1	0	6.999	35	1	2	1	43	4.6	4.44	NA	75	66	NA	1	1	0	NA	NA	NA	NA	19	25.1	18.5	100.7	38.4	26	19.2	103.7	1	Eef1b2
-6.55354e+18	FALSE	High	IsMasterProteinCandidate	Q8C5L3-2	Isoform 2 of CCR4-NOT transcription complex subunit 2 OS=Mus musculus OX=10090 GN=Cnot2	0.001	3.235	2	1	1	1	531	58.6	7.37	NA	NA	27	NA	NA	1	0	NA	NA	NA	NA	NA	NA	NA	NA	194.4	21.3	46.4	29.6	1	Cnot2
-6.55336e+18	FALSE	High	None	A2AFS1	Serine--tRNA ligase, cytoplasmic (Fragment) OS=Mus musculus OX=10090 GN=Sars PE=1 SV=8	0	4.372	11	2	2	2	186	21.2	5.31	33	22	NA	1	1	NA	0	226	117.1	103.8	314.6	122.7	51.3	54.7	82.3	NA	NA	NA	NA	1	Sars
-6.55289e+18	FALSE	Medium	IsMasterProtein	A0A286YE31	Ubiquitin-conjugating enzyme E2 E1 (Fragment) OS=Mus musculus OX=10090 GN=Ube2e1 PE=1 SV=1	0.047	1.301	5	1	2	1	148	16.4	8.07	NA	20	0	NA	1	1	0	NA	NA	NA	NA	246.2	130.6	193.4	190.5	355.4	74.3	177.7	127.5	1	Ube2e1
-6.5458e+18	FALSE	High	IsMasterProtein	A0A087WNZ7	E3 ubiquitin-protein ligase TRIP12 OS=Mus musculus OX=10090 GN=Trip12 PE=1 SV=1	0	13.711	3	6	7	5	1992	220.5	8.44	37	0	0	4	1	2	1	438.5	515.1	213.1	776.8	180.5	52.6	148.3	67.7	609.6	219.7	525.9	330	1	Trip12
-6.54501e+18	FALSE	High	IsMasterProtein	P00405	Cytochrome c oxidase subunit 2 OS=Mus musculus OX=10090 GN=Mtco2 PE=1 SV=1	0	11.266	16	3	7	3	227	26	4.73	49	62	48	3	2	2	0	584.2	354.9	381	667	438.4	306.6	303.4	373.8	524.6	348.8	553.6	405.7	1	Mtco2
-6.54457e+18	FALSE	Medium	None	A0A2I3BPY3	Dehydrogenase/reductase SDR family member 4 (Fragment) OS=Mus musculus OX=10090 GN=Dhrs4 PE=1 SV=1	0.02	1.854	4	1	1	1	194	21.2	9.04	NA	NA	21	NA	NA	1	0	NA	NA	NA	NA	NA	NA	NA	NA	271.9	109	156.6	164.3	1	Dhrs4
-6.54429e+18	FALSE	High	None	G5E8G0	Heterogeneous nuclear ribonucleoprotein D, isoform CRA_b OS=Mus musculus OX=10090 GN=Hnrnpd PE=1 SV=1	0	12.743	14	3	6	3	287	30.6	8.41	55	87	98	1	2	3	0	79.9	88.9	44.9	118.7	324.7	212	296.4	262.9	583	315.3	453.9	351.7	1	Hnrnpd
-6.54112e+18	FALSE	Medium	None	A0A0G2JGW2	Threonine--tRNA ligase, mitochondrial (Fragment) OS=Mus musculus OX=10090 GN=Tars2 PE=1 SV=1	0.03	1.629	4	1	1	1	264	29.7	8	22	NA	NA	1	NA	NA	0	37.1	90	24.3	89.9	NA	NA	NA	NA	NA	NA	NA	NA	1	Tars2
-6.53684e+18	FALSE	Medium	IsMasterProtein	P52293	Importin subunit alpha-1 OS=Mus musculus OX=10090 GN=Kpna2 PE=1 SV=2	0.036	1.512	2	1	1	1	529	57.9	5.68	NA	0	NA	NA	1	NA	0	NA	NA	NA	NA	NA	NA	NA	NA	NA	NA	NA	NA	1	Kpna2
-6.53456e+18	FALSE	High	None	P63268	Actin, gamma-enteric smooth muscle OS=Mus musculus OX=10090 GN=Actg2 PE=1 SV=1	0	74.097	27	9	58	1	376	41.9	5.48	533	548	462	9	9	8	0	137.4	404.1	80.7	408.2	283.6	65.8	266.8	92.2	478.7	88.1	375.4	121.2	1	Actg2
-6.52959e+18	FALSE	High	IsMasterProtein	B1AUY3	Rho GTPase-activating protein 4 OS=Mus musculus OX=10090 GN=Arhgap4 PE=1 SV=1	0	7.065	5	3	3	3	965	107.5	6.38	0	32	23	1	1	1	0	204.8	126.7	46.1	114.8	48.7	16.8	52.7	40.3	30.5	43.9	26.5	39.5	1	Arhgap4
-6.52658e+18	FALSE	High	IsMasterProtein	Q8JZK9	Hydroxymethylglutaryl-CoA synthase, cytoplasmic OS=Mus musculus OX=10090 GN=Hmgcs1 PE=1 SV=1	0	7.035	5	2	3	2	520	57.5	5.99	0	62	NA	1	2	NA	0	71.1	49.4	31.1	63.8	264	109.5	191.5	238.3	NA	NA	NA	NA	1	Hmgcs1
-6.52317e+18	FALSE	High	None	A0A286YDD7	Terminal uridylyltransferase 7 (Fragment) OS=Mus musculus OX=10090 GN=Tut7 PE=1 SV=1	0	3.773	1	1	1	1	1089	122.8	5.86	NA	36	NA	NA	1	NA	0	NA	NA	NA	NA	18.9	3.8	16.6	8.8	NA	NA	NA	NA	1	Tut7
-6.52152e+18	FALSE	Medium	IsMasterProteinCandidate	Q3TIR1-2	Isoform 2 of Trafficking protein particle complex subunit 13 OS=Mus musculus OX=10090 GN=Trappc13	0.034	1.55	5	1	1	1	418	46.5	5.49	NA	NA	0	NA	NA	1	0	NA	NA	NA	NA	NA	NA	NA	NA	66.5	24	48.9	42.1	1	Trappc13
-6.51634e+18	FALSE	High	None	H7BXC3	Triosephosphate isomerase OS=Mus musculus OX=10090 GN=Tpi1 PE=1 SV=1	0	37.629	74	9	19	9	167	18	5.58	145	127	164	8	5	6	0	894.5	705.6	568.2	1262.9	762.6	431.1	472.3	531.4	657.6	498	878.5	577.6	1	Tpi1
-6.5153e+18	FALSE	High	IsMasterProtein	Q61699	Heat shock protein 105 kDa OS=Mus musculus OX=10090 GN=Hsph1 PE=1 SV=2	0	51.314	17	12	28	11	858	96.3	5.53	123	90	111	9	9	8	0	1057	684.1	585.9	3048.6	4916.1	1160.5	1155.1	1620.2	877.3	657.6	2691.2	850.5	1	Hsph1
-6.51204e+18	FALSE	High	None	Q8CHB6	MKIAA1047 protein (Fragment) OS=Mus musculus OX=10090 GN=Ncor1 PE=1 SV=1	0	36.985	6	9	17	9	1724	186	6.24	158	166	78	7	7	3	0	621.8	889.8	171.9	548.3	983	346.9	1386.5	856.7	1761.4	222.3	905.4	781.2	1	Ncor1
-6.50794e+18	FALSE	High	None	A0A1B0GR69	U1 small nuclear ribonucleoprotein 70 kDa (Fragment) OS=Mus musculus OX=10090 GN=Snrnp70 PE=1 SV=1	0.001	2.908	10	1	3	1	109	13	6.95	0	22	26	1	1	1	0	584.7	340	203.7	416.5	449.6	274.3	381.2	659.5	384.5	194.5	293.8	470.6	1	Snrnp70
-6.50775e+18	FALSE	High	None	A0A0N4SV22	T-complex protein 1 subunit eta OS=Mus musculus OX=10090 GN=Cct7 PE=1 SV=1	0	5.025	33	1	5	1	83	8.9	7.46	30	43	23	1	1	1	0	73.4	55.5	42.7	91.4	123.7	67.7	68	110.3	43.2	33.6	58.7	47.8	1	Cct7
-6.50443e+18	FALSE	High	IsMasterProteinCandidate	P06537-5	Isoform 3 of Glucocorticoid receptor OS=Mus musculus OX=10090 GN=Nr3c1	0	13.997	7	4	7	4	748	81.8	7.44	78	98	26	1	4	2	0	54.7	54.5	33.9	61	691.5	234.7	781.7	399	1030.8	199.5	714.8	393.7	1	Nr3c1
-6.5019e+18	FALSE	High	IsMasterProteinCandidate	Q3TYH2	Ras-related protein Rab-15 OS=Mus musculus OX=10090 GN=Rab15 PE=1 SV=1	0.001	2.861	5	1	6	1	212	24.3	5.71	72	74	74	1	1	1	0	196	289.7	99.1	267.1	367.2	179.4	397.3	277.5	298.2	101.4	200.8	143.4	1	Rab15
-6.50158e+18	FALSE	High	None	B1ARA5	60S ribosomal protein L26 OS=Mus musculus OX=10090 GN=Rpl26 PE=1 SV=1	0	18.399	34	6	16	6	143	17	10.55	36	43	49	5	5	5	0	996.6	1493.1	736.9	1862.6	1097.8	510.5	938.1	591.7	1279.7	511.3	1189.6	579.2	1	Rpl26
-6.49961e+18	FALSE	High	IsMasterProtein	Q8VDN2	Sodium/potassium-transporting ATPase subunit alpha-1 OS=Mus musculus OX=10090 GN=Atp1a1 PE=1 SV=1	0	97.14	28	25	63	16	1023	112.9	5.45	276	337	274	23	21	19	9	5553.8	2902.7	2878	5822.3	5241	3594.4	2746.3	5218.9	2859.5	2798.7	4328.5	4031.8	1	Atp1a1
-6.49958e+18	FALSE	High	IsMasterProteinCandidate	A0A0A6YXR0	Choline/ethanolaminephosphotransferase 1 (Fragment) OS=Mus musculus OX=10090 GN=Cept1 PE=1 SV=1	0.004	2.461	4	1	2	1	247	27	8.41	NA	38	26	NA	1	1	0	NA	NA	NA	NA	126.6	92.3	138.2	130.7	93.8	46.4	57.6	70.6	1	Cept1
-6.49876e+18	FALSE	Medium	None	Q61768	Kinesin-1 heavy chain OS=Mus musculus OX=10090 GN=Kif5b PE=1 SV=3	0.024	1.752	1	1	2	1	963	109.5	6.44	25	32	NA	1	1	NA	0	2.4	12.6	NA	11.2	18.3	7.8	40.7	10.9	NA	NA	NA	NA	1	Kif5b
-6.49066e+18	FALSE	High	IsMasterProteinCandidate	Q8K411-2	Isoform 2 of Presequence protease, mitochondrial OS=Mus musculus OX=10090 GN=Pitrm1	0	5.494	3	2	3	2	1035	117.1	7.12	0	39	34	1	1	1	0	198	235.8	139.5	344.3	64.7	44	42.3	48.5	169.2	87.6	124	85.9	1	Pitrm1
-6.48323e+18	FALSE	High	IsMasterProtein	Q9R0H5	Keratin, type II cytoskeletal 71 OS=Mus musculus OX=10090 GN=Krt71 PE=1 SV=1	0	21.047	6	3	13	1	524	57.3	6.99	138	97	116	3	2	3	0	60.8	106.3	40	112.5	NA	NA	NA	NA	94.1	83.5	62.7	60.2	1	Krt71
-6.48151e+18	FALSE	High	IsMasterProteinCandidate	Q5D0E0	Ikbkb protein OS=Mus musculus OX=10090 GN=Ikbkb PE=1 SV=1	0	17.706	7	5	6	5	757	86.7	6.04	37	103	24	2	2	2	0	67.7	96.6	41	130.6	226.5	58.4	200.5	69.6	332.6	112.6	291	149.2	1	Ikbkb
-6.48135e+18	FALSE	High	IsMasterProtein	P14211	Calreticulin OS=Mus musculus OX=10090 GN=Calr PE=1 SV=1	0	7.584	10	3	5	3	416	48	4.49	28	36	62	1	2	2	0	19.4	12.7	18.3	24.2	306.6	229	180.5	209.9	199.6	213.1	263.2	190.5	1	Calr
-6.48058e+18	FALSE	High	IsMasterProteinCandidate	E9QA63	Microtubule-actin cross-linking factor 1 OS=Mus musculus OX=10090 GN=Macf1 PE=1 SV=2	0	12.389	1	6	7	6	7351	831.4	5.44	32	0	30	3	1	3	0	332.3	1087.4	226.6	503.5	42.8	46.9	51.9	69.9	193.7	67.4	119	130.1	1	Macf1
-6.47912e+18	FALSE	High	None	B7ZC50	Heat shock protein HSP 90-alpha (Fragment) OS=Mus musculus OX=10090 GN=Hsp90aa1 PE=1 SV=1	0	46.428	39	8	35	3	201	22.4	4.61	322	345	278	6	8	8	0	2282.9	960.5	944	2573.4	2592.6	1430.8	1094.6	2129.4	1797.5	1427.6	2900.2	2048.8	1	Hsp90aa1
-6.47819e+18	FALSE	High	IsMasterProtein	A0A1D5RM83	IQ motif and SEC7 domain-containing protein 1 OS=Mus musculus OX=10090 GN=Iqsec1 PE=1 SV=1	0	11.454	4	4	8	4	1051	117.9	7.68	52	45	32	3	3	2	0	177.3	447.3	81.1	468.4	474.1	114.8	569	183.1	495.3	80.6	364.8	89.4	1	Iqsec1
-6.47695e+18	FALSE	High	IsMasterProtein	F6Z9L5	Sentrin-specific protease 3 (Fragment) OS=Mus musculus OX=10090 GN=Senp3 PE=1 SV=1	0	6.55	18	3	4	3	169	20	9.09	24	62	47	1	2	1	0	73.8	99.3	35.4	132.6	266	85.8	172.4	103.9	434.9	138.9	493.8	216.3	1	Senp3
-6.47451e+18	FALSE	High	IsMasterProteinCandidate	Q3U6Q4-2	Isoform 2 of Phosphoinositide 3-kinase regulatory subunit 6 OS=Mus musculus OX=10090 GN=Pik3r6	0.001	3.028	2	1	1	1	752	84.2	7.99	0	NA	NA	1	NA	NA	0	NA	NA	NA	NA	NA	NA	NA	NA	NA	NA	NA	NA	1	Pik3r6
-6.47394e+18	FALSE	Medium	IsMasterProtein	Q5XPI3	E3 ubiquitin-protein ligase RNF123 OS=Mus musculus OX=10090 GN=Rnf123 PE=1 SV=1	0.039	1.416	1	1	1	1	1314	148.6	6.7	NA	NA	0	NA	NA	1	0	NA	NA	NA	NA	NA	NA	NA	NA	573.3	308.8	440.4	210.4	1	Rnf123
-6.4739e+18	FALSE	High	IsMasterProtein	Q5BLK4	Terminal uridylyltransferase 7 OS=Mus musculus OX=10090 GN=Tut7 PE=1 SV=3	0	5.102	2	2	2	2	1491	169	6.65	NA	36	0	NA	1	1	0	NA	NA	NA	NA	18.9	3.8	16.6	8.8	136.7	57.3	98.3	54.7	1	Tut7
-6.46671e+18	FALSE	High	None	A0A0A6YY08	Glutamine--tRNA ligase (Fragment) OS=Mus musculus OX=10090 GN=Qars PE=1 SV=2	0	6.723	20	2	3	2	152	16.8	6.9	30	30	23	1	1	1	0	33.3	29	20.3	36	66.8	32.5	60.7	66.7	135.5	49.1	125.9	73.2	1	Qars
-6.46093e+18	FALSE	High	None	G3UZG6	Cytochrome b5 reductase 1, isoform CRA_a (Fragment) OS=Mus musculus OX=10090 GN=Cyb5r1 PE=1 SV=1	0.001	2.763	6	1	3	1	176	19.4	9.51	33	36	56	1	1	1	0	35.7	109.8	36.6	79.3	52.6	30.7	89.8	30	223.1	56.1	120.4	69.2	1	Cyb5r1
-6.46027e+18	FALSE	Medium	IsMasterProtein	Q9CQ49	Nuclear cap-binding protein subunit 2 OS=Mus musculus OX=10090 GN=Ncbp2 PE=1 SV=1	0.012	2.092	5	1	1	1	156	18	7.81	0	NA	NA	1	NA	NA	0	111.1	191.3	34.8	165.9	NA	NA	NA	NA	NA	NA	NA	NA	1	Ncbp2
-6.45979e+18	FALSE	High	IsMasterProtein	P46978	Dolichyl-diphosphooligosaccharide--protein glycosyltransferase subunit STT3A OS=Mus musculus OX=10090 GN=Stt3a PE=1 SV=1	0	44.923	18	13	33	11	705	80.5	8.1	177	147	195	10	9	9	2	3473	3471.7	1169.1	4057.4	3305.7	1760.4	3064.8	2605.4	4258.5	1726.8	3711.1	2551	1	Stt3a
-6.45939e+18	FALSE	High	IsMasterProtein	A2A841	Protein 4.1 OS=Mus musculus OX=10090 GN=Epb41 PE=1 SV=1	0	14.751	6	4	4	4	869	97.2	5.49	67	0	NA	3	1	NA	0	272.3	219.5	117.8	322.3	282.6	196.3	160.3	131.2	NA	NA	NA	NA	1	Epb41
-6.45914e+18	FALSE	High	IsMasterProtein	O35601	FYN-binding protein 1 OS=Mus musculus OX=10090 GN=Fyb1 PE=1 SV=2	0	31.968	20	11	15	11	819	90	6.98	67	78	59	4	6	5	0	563	682.9	204.3	593.4	1033.6	518.2	1687.6	1251	1565.2	304.6	702.7	770.1	1	Fyb1
-6.45845e+18	FALSE	High	IsMasterProtein	P97452	Ribosome biogenesis protein BOP1 OS=Mus musculus OX=10090 GN=Bop1 PE=1 SV=1	0	11.563	7	2	5	2	732	82.5	6.28	32	26	62	1	2	1	0	97.6	229.7	61	147	255.6	105.4	360.3	162.3	95.3	26.7	69.1	39.2	1	Bop1
-6.4582e+18	FALSE	High	None	A0A0A0MQC9	Protein LSM12 homolog OS=Mus musculus OX=10090 GN=Lsm12 PE=1 SV=1	0	5.205	12	2	4	2	137	15.4	8.16	37	41	41	2	1	1	0	445.3	651.1	187.4	728.6	560.9	285.9	556	357.3	541	164.7	416.1	205.7	1	Lsm12
-6.45757e+18	FALSE	High	IsMasterProteinCandidate	P02301	Histone H3.3C OS=Mus musculus OX=10090 GN=H3f3c PE=3 SV=3	0	20.775	34	3	10	1	136	15.3	11.14	85	150	89	3	3	3	0	58.6	41.2	21.7	78.1	25.6	12.8	23.2	19.1	47.7	16.4	36.5	24.8	1	H3f3c
-6.45719e+18	FALSE	High	IsMasterProteinCandidate	E9Q3T3	Kinesin-like protein KIF14 OS=Mus musculus OX=10090 GN=Kif14 PE=1 SV=1	0.001	2.896	1	1	1	1	1624	180.8	7.58	NA	NA	40	NA	NA	1	0	NA	NA	NA	NA	NA	NA	NA	NA	67.7	31.5	65.7	103	1	Kif14
-6.4552e+18	FALSE	High	None	A3KG36	Glucose-6-phosphate 1-dehydrogenase (Fragment) OS=Mus musculus OX=10090 GN=G6pdx PE=1 SV=1	0	28.543	20	8	15	8	396	45.2	6.27	76	64	38	4	6	5	0	745.9	1345.1	321	997.5	1913.1	871.1	2443.4	2030.1	2228.9	2920.2	2072.9	2065.9	1	G6pdx
-6.45149e+18	FALSE	High	IsMasterProteinCandidate	Q05CX5	Luc7l2 protein OS=Mus musculus OX=10090 GN=Luc7l2 PE=1 SV=1	0.001	3.045	3	1	2	1	339	40.6	10.2	NA	31	33	NA	1	1	0	NA	NA	NA	NA	594.8	466.9	519.2	596.3	779.4	520.1	599.4	571	1	Luc7l2
-6.44853e+18	FALSE	High	None	A0A0U1RQ95	S-adenosylmethionine synthase isoform type-2 (Fragment) OS=Mus musculus OX=10090 GN=Mat2a PE=1 SV=1	0	16.914	30	5	11	5	192	21.1	4.88	85	73	88	4	4	3	0	693	3211.5	488.8	2562.3	895.4	194.1	1150.9	275.2	2129.6	219.3	1278.2	305	1	Mat2a
-6.44548e+18	FALSE	High	IsMasterProteinCandidate	Q9Z2U0	Proteasome subunit alpha type-7 OS=Mus musculus OX=10090 GN=Psma7 PE=1 SV=1	0	4.594	10	2	3	2	248	27.8	8.46	19	NA	53	2	NA	1	0	83.2	87.5	44.6	99.3	NA	NA	NA	NA	102.9	36.9	90.6	56.5	1	Psma7
-6.44436e+18	FALSE	High	None	Q9QXS1-7	Isoform PLEC-0,1C,2A of Plectin OS=Mus musculus OX=10090 GN=Plec	0	140.909	12	42	68	42	4577	520.1	5.77	283	253	282	26	24	18	0	2691	2690.4	1028.3	2414	2354	1190.2	2785.2	2711.7	2237.3	716.7	1505.1	1688.2	1	Plec
-6.43449e+18	FALSE	High	None	B1AXN8	Ribosomal protein S6 kinase alpha-3 (Fragment) OS=Mus musculus OX=10090 GN=Rps6ka3 PE=1 SV=1	0	3.624	13	2	3	1	135	15.4	8.34	23	46	NA	1	2	NA	0	67.4	116.2	29.4	102	221.1	55.6	197.2	152.5	NA	NA	NA	NA	1	Rps6ka3
-6.43216e+18	FALSE	Medium	IsMasterProteinCandidate	A2AL85	Aspartyl/asparaginyl beta-hydroxylase OS=Mus musculus OX=10090 GN=Asph PE=1 SV=1	0.036	1.503	2	1	1	1	725	81.4	5.11	NA	NA	0	NA	NA	1	0	NA	NA	NA	NA	NA	NA	NA	NA	53.4	27.5	45.4	41.5	1	Asph
-6.42961e+18	FALSE	Medium	None	Q8C5W4-2	Isoform 2 of ATPase MORC2B OS=Mus musculus OX=10090 GN=Morc2b	0.03	1.614	1	1	3	1	998	114.1	7.28	41	36	27	1	1	1	0	76.1	102.4	34.5	68	43.9	46.5	68.3	47.4	174.2	64.3	107.3	86.8	1	Morc2b
-6.4289e+18	FALSE	High	None	D3YXU7	Unconventional myosin-X (Fragment) OS=Mus musculus OX=10090 GN=Myo10 PE=1 SV=1	0	4.007	3	2	2	2	786	90.8	8.34	0	0	NA	1	1	NA	0	49.6	50.3	47.7	105.4	NA	NA	NA	NA	NA	NA	NA	NA	1	Myo10
-6.42861e+18	FALSE	High	None	Q9ES28-5	Isoform E of Rho guanine nucleotide exchange factor 7 OS=Mus musculus OX=10090 GN=Arhgef7	0	5.944	4	3	4	1	782	87.6	7.14	27	0	26	2	1	1	0	NA	NA	NA	NA	NA	NA	NA	NA	201.8	71.5	123	202.4	1	Arhgef7
-6.42172e+18	FALSE	High	IsMasterProtein	Q9ESL4-2	Isoform 2 of Mitogen-activated protein kinase kinase kinase 20 OS=Mus musculus OX=10090 GN=Map3k20	0	11.702	6	2	4	2	454	51.3	5.35	39	48	69	2	1	1	0	119.2	118.6	58.2	154.8	47.7	55.7	41.2	43.6	27.2	12.3	26.8	18	1	Map3k20
-6.41955e+18	FALSE	High	IsMasterProtein	H9H9S3	Zinc finger E-box-binding homeobox 2 OS=Mus musculus OX=10090 GN=Zeb2 PE=1 SV=1	0	33.514	11	9	13	9	1214	136.4	6.38	113	110	82	6	5	2	0	430.1	990.3	150	924.3	1297.5	255.3	1387.8	604.3	973.4	71	581	174.1	1	Zeb2
-6.41729e+18	FALSE	High	IsMasterProtein	B1ASP2	Tyrosine-protein kinase OS=Mus musculus OX=10090 GN=Jak1 PE=1 SV=1	0	6.35	2	2	3	2	1153	133.3	7.53	46	54	0	1	1	1	0	87.8	103.2	58.8	239.4	NA	NA	NA	NA	134.3	67.9	134.7	93	1	Jak1
-6.41676e+18	FALSE	High	IsMasterProteinCandidate	H7BWY2	AP-3 complex subunit mu-1 OS=Mus musculus OX=10090 GN=Ap3m1 PE=1 SV=1	0	32.465	29	8	19	8	364	41	8.25	91	69	85	5	7	6	0	574.2	723.8	337.8	875.5	1297.1	663.2	1248.6	976.7	2025.9	748.2	1768.9	1103.9	1	Ap3m1
-6.41352e+18	FALSE	High	None	Q8BPU7-3	Isoform 3 of Engulfment and cell motility protein 1 OS=Mus musculus OX=10090 GN=Elmo1	0	20.414	13	5	10	5	420	48.1	6.76	85	76	86	2	3	3	0	678.8	398	212.9	704	548.4	311	365.9	571.1	876.1	452.2	1013.1	832.6	1	Elmo1
-6.40895e+18	FALSE	High	None	B7ZCP8	Copine-1 (Fragment) OS=Mus musculus OX=10090 GN=Cpne1 PE=1 SV=1	0.001	2.919	7	1	1	1	127	13.9	5.24	35	NA	NA	1	NA	NA	0	165.9	111.2	73.1	165.8	NA	NA	NA	NA	NA	NA	NA	NA	1	Cpne1
-6.40851e+18	FALSE	High	None	A0A2R8VJR4	KH domain-containing, RNA-binding, signal transduction-associated protein 3 OS=Mus musculus OX=10090 GN=Khdrbs3 PE=1 SV=1	0.004	2.421	3	1	3	1	258	28.8	6.83	41	38	39	1	1	1	0	132.7	159.9	72.4	150	160.6	78.6	167.8	117	289.5	105	214.6	159.7	1	Khdrbs3
-6.40799e+18	FALSE	High	IsMasterProtein	Q8VD65	Phosphoinositide 3-kinase regulatory subunit 4 OS=Mus musculus OX=10090 GN=Pik3r4 PE=1 SV=3	0	12.025	4	4	5	4	1358	152.5	7.12	27	68	69	2	1	2	0	273.1	341.7	158.4	345.4	48.1	23.7	56.1	43.5	215.9	98.4	192.1	135.2	1	Pik3r4
-6.4074e+18	FALSE	Medium	IsMasterProtein	A0A1Y7VN19	Dehydrogenase/reductase SDR family member 7 (Fragment) OS=Mus musculus OX=10090 GN=Dhrs7 PE=1 SV=1	0.015	1.915	2	1	1	1	362	40.7	8.32	0	NA	NA	1	NA	NA	0	NA	NA	NA	NA	NA	NA	NA	NA	NA	NA	NA	NA	1	Dhrs7
-6.40326e+18	FALSE	High	IsMasterProtein	Q8BHJ9	Pre-mRNA-splicing factor SLU7 OS=Mus musculus OX=10090 GN=Slu7 PE=1 SV=1	0	10.722	8	3	6	3	585	68	7.08	60	51	20	2	2	2	0	569.1	302	91.8	322.4	143.2	42.9	132	239.6	202.6	39	123.6	123.1	1	Slu7
-6.40304e+18	FALSE	High	None	A0A1Y7VM19	Activator of 90 kDa heat shock protein ATPase homolog 1 (Fragment) OS=Mus musculus OX=10090 GN=Ahsa1 PE=1 SV=1	0	10.244	59	3	8	3	78	8.3	9.13	25	0	30	3	1	2	0	873.6	434.6	385.1	1200.7	465.8	309	260.4	457.4	429.4	347.4	517.1	466.2	1	Ahsa1
-6.39446e+18	FALSE	High	IsMasterProteinCandidate	Q9R0U0-2	Isoform 2 of Serine/arginine-rich splicing factor 10 OS=Mus musculus OX=10090 GN=Srsf10	0	5.308	9	2	4	2	261	31.2	11.27	33	41	13	2	1	1	0	155.4	211.8	99.5	303.3	63.6	34.1	58.2	45.7	72.1	31.4	46	34	1	Srsf10
-6.39351e+18	FALSE	High	None	E9Q0R4	Schlafen family member 8 OS=Mus musculus OX=10090 GN=Slfn8 PE=1 SV=1	0.005	2.336	2	1	2	1	407	46.2	7.44	NA	19	30	NA	1	1	0	NA	NA	NA	NA	268.4	110.9	274.9	127.5	422	108.4	346.9	137.1	1	Slfn8
-6.3923e+18	FALSE	High	IsMasterProtein	E9Q0B5	Fc fragment of IgG-binding protein OS=Mus musculus OX=10090 GN=Fcgbp PE=1 SV=1	0.001	2.658	0	1	1	1	2583	275	5.03	NA	34	NA	NA	1	NA	0	NA	NA	NA	NA	761.6	1203.8	366.8	661.3	NA	NA	NA	NA	1	Fcgbp
-6.38989e+18	FALSE	High	IsMasterProtein	P35486	Pyruvate dehydrogenase E1 component subunit alpha, somatic form, mitochondrial OS=Mus musculus OX=10090 GN=Pdha1 PE=1 SV=1	0	19.885	24	7	13	7	390	43.2	8.19	56	48	107	3	3	6	0	191.1	302.3	210.7	482.7	796.3	411.8	694	386.7	1455.5	453.3	975.3	386.5	1	Pdha1
-6.38701e+18	FALSE	High	None	Q61820	GTP-binding nuclear protein Ran, testis-specific isoform OS=Mus musculus OX=10090 GN=Rasl2-9 PE=2 SV=1	0	22.86	24	4	14	4	216	24.4	6.54	104	162	113	3	4	3	0	2039	2474.1	935.9	2324.8	1958.5	1025.5	2157.3	1609.2	1969	653.9	1417.6	875	1	Rasl2-9
-6.38272e+18	FALSE	High	None	D6RGU3	Dedicator of cytokinesis protein 2 OS=Mus musculus OX=10090 GN=Dock2 PE=1 SV=1	0	36.299	17	10	23	10	732	83.5	6.99	105	103	121	6	6	8	0	1430.3	1582.7	586.6	2929.9	1896.2	653.6	831.5	841.1	1381	773.7	2152.2	969.5	1	Dock2
-6.37272e+18	FALSE	High	None	A0A286YCL3	Serine/threonine-protein kinase RIO1 OS=Mus musculus OX=10090 GN=Riok1 PE=1 SV=1	0	3.786	6	1	1	1	152	16.9	4.55	NA	35	NA	NA	1	NA	0	NA	NA	NA	NA	41.2	7.6	35.4	14.5	NA	NA	NA	NA	1	Riok1
-6.36901e+18	FALSE	High	None	A0A087WRT2	Actin-related protein 2/3 complex subunit 2 (Fragment) OS=Mus musculus OX=10090 GN=Arpc2 PE=1 SV=1	0.001	3.361	35	1	1	1	26	2.9	4.46	45	NA	NA	1	NA	NA	0	173.6	96	91.1	143.9	NA	NA	NA	NA	NA	NA	NA	NA	1	Arpc2
-6.36698e+18	FALSE	Medium	IsMasterProtein	Q7TNU7	LETM1 domain-containing protein LETM2, mitochondrial OS=Mus musculus OX=10090 GN=Letm2 PE=1 SV=1	0.024	1.773	1	1	1	1	480	54.4	9.63	NA	0	NA	NA	1	NA	0	NA	NA	NA	NA	146.4	56.9	226.7	98.3	NA	NA	NA	NA	1	Letm2
-6.3662e+18	FALSE	High	None	E9QAJ4	Calcium/calmodulin-dependent protein kinase type II subunit delta OS=Mus musculus OX=10090 GN=Camk2d PE=1 SV=1	0	12.372	37	3	7	2	142	16.3	6.93	70	59	43	2	2	2	0	41.3	217.2	41.2	206.3	324.7	76.8	328.8	64	507.2	108.8	436.6	90.2	1	Camk2d
-6.36521e+18	FALSE	Medium	IsMasterProtein	Q9JIW9	Ras-related protein Ral-B OS=Mus musculus OX=10090 GN=Ralb PE=1 SV=1	0.04	1.395	7	1	1	1	206	23.3	6.62	NA	20	NA	NA	1	NA	0	NA	NA	NA	NA	250.8	106.8	296.5	138	NA	NA	NA	NA	1	Ralb
-6.36417e+18	FALSE	High	IsMasterProtein	P28741	Kinesin-like protein KIF3A OS=Mus musculus OX=10090 GN=Kif3a PE=1 SV=2	0	3.566	2	1	3	1	701	80.1	6.54	46	54	61	1	1	1	0	8.5	27.8	2.9	24.6	38.7	10.6	44.2	19	106.9	17.3	69	21.3	1	Kif3a
-6.36399e+18	FALSE	High	IsMasterProtein	S4R1J5	2-5A-dependent ribonuclease (Fragment) OS=Mus musculus OX=10090 GN=Rnasel PE=1 SV=1	0	6.354	5	3	4	3	651	73.5	6.39	37	NA	35	1	NA	3	0	47.3	123.8	22.6	150.9	NA	NA	NA	NA	731.3	209.5	667.6	251.8	1	Rnasel
-6.35724e+18	FALSE	High	IsMasterProtein	Q61390	T-complex protein 1 subunit zeta-2 OS=Mus musculus OX=10090 GN=Cct6b PE=1 SV=4	0	18.861	11	5	17	1	531	58.1	7.36	69	92	89	5	4	4	0	212.5	240.3	140.9	382	300.1	133.5	187.4	183.2	390.6	213.9	529	294.7	1	Cct6b
-6.35647e+18	FALSE	High	None	A0A140LJH2	Glutamine--tRNA ligase (Fragment) OS=Mus musculus OX=10090 GN=Qars PE=1 SV=1	0	4.73	14	2	3	2	134	15.1	6.38	13	30	23	1	1	1	0	107.2	87.4	68.1	142.8	66.8	32.5	60.7	66.7	135.5	49.1	125.9	73.2	1	Qars
-6.35136e+18	FALSE	High	IsMasterProteinCandidate	Q91WJ8-2	Isoform 2 of Far upstream element-binding protein 1 OS=Mus musculus OX=10090 GN=Fubp1	0	24.09	11	8	19	6	672	70.8	7.69	95	81	191	6	5	7	0	420.3	1137.9	173.9	378.9	365.5	125.9	2003.3	296.3	2827.2	188.9	510.3	426.7	1	Fubp1
-6.35126e+18	FALSE	High	None	F6UVU0	Unconventional myosin-X (Fragment) OS=Mus musculus OX=10090 GN=Myo10 PE=1 SV=1	0	4.54	5	1	1	1	242	29.2	9.91	61	NA	NA	1	NA	NA	0	48.4	71.9	23.6	111.3	NA	NA	NA	NA	NA	NA	NA	NA	1	Myo10
-6.35056e+18	FALSE	High	IsMasterProtein	P68254	14-3-3 protein theta OS=Mus musculus OX=10090 GN=Ywhaq PE=1 SV=1	0	24.126	25	7	14	1	245	27.8	4.78	103	144	69	7	4	3	0	56.1	47.5	26.9	70.8	116.1	94.6	54.1	122.9	NA	NA	NA	NA	1	Ywhaq
-6.34472e+18	FALSE	Medium	IsMasterProtein	Q8BU88	39S ribosomal protein L22, mitochondrial OS=Mus musculus OX=10090 GN=Mrpl22 PE=1 SV=1	0.044	1.349	3	1	1	1	206	23.8	9.86	30	NA	NA	1	NA	NA	0	50.7	242.5	45.8	222.5	NA	NA	NA	NA	NA	NA	NA	NA	1	Mrpl22
-6.33592e+18	FALSE	Medium	IsMasterProtein	Q99P91	Transmembrane glycoprotein NMB OS=Mus musculus OX=10090 GN=Gpnmb PE=1 SV=2	0.02	1.86	1	1	2	1	574	63.6	7.61	NA	22	28	NA	1	1	0	NA	NA	NA	NA	209.7	171.7	152.9	262.4	298.7	244.3	270.1	376.6	1	Gpnmb
-6.33376e+18	FALSE	Medium	IsMasterProtein	A0A494B9D2	DNA polymerase alpha subunit B (Fragment) OS=Mus musculus OX=10090 GN=Pola2 PE=4 SV=1	0.026	1.694	2	1	1	1	417	46.6	5.38	NA	0	NA	NA	1	NA	0	NA	NA	NA	NA	196.4	68.3	300.9	114.3	NA	NA	NA	NA	1	Pola2
-6.32915e+18	FALSE	Medium	IsMasterProtein	Q3ULD5	Methylcrotonoyl-CoA carboxylase beta chain, mitochondrial OS=Mus musculus OX=10090 GN=Mccc2 PE=1 SV=1	0.013	2.031	2	1	1	1	563	61.3	8	NA	NA	24	NA	NA	1	0	NA	NA	NA	NA	NA	NA	NA	NA	NA	NA	NA	NA	1	Mccc2
-6.32796e+18	FALSE	High	None	E0CXJ3	Eukaryotic translation initiation factor 2 subunit 2 (Fragment) OS=Mus musculus OX=10090 GN=Eif2s2 PE=1 SV=1	0	6.986	13	1	4	1	118	13.6	4.59	54	33	50	1	1	1	0	81.5	74.6	55.5	116.2	27.5	19.8	20.6	24.8	68.2	42.6	91.3	60.2	1	Eif2s2
-6.3279e+18	FALSE	High	IsMasterProtein	Q9D8N0	Elongation factor 1-gamma OS=Mus musculus OX=10090 GN=Eef1g PE=1 SV=3	0	66.049	39	18	41	18	437	50	6.74	163	206	178	10	16	15	0	3109	1742.4	1689.3	3667	6023.2	3451.9	2984.5	4214.1	3846.2	3518.3	5959.3	4241	1	Eef1g
-6.32271e+18	FALSE	High	IsMasterProtein	Q8R1L4	ER lumen protein-retaining receptor 3 OS=Mus musculus OX=10090 GN=Kdelr3 PE=1 SV=1	0.001	3.147	4	1	3	1	214	25.1	9.06	46	39	40	1	1	1	0	137.6	240.5	46.9	247.5	429.4	149.6	502.1	231.3	867.8	198.3	603	288.9	1	Kdelr3
-6.32058e+18	FALSE	Medium	IsMasterProteinCandidate	Q9D753	Exosome complex component RRP43 OS=Mus musculus OX=10090 GN=Exosc8 PE=1 SV=1	0.036	1.514	4	1	1	1	276	29.9	5.2	NA	0	NA	NA	1	NA	0	NA	NA	NA	NA	53.3	31.6	76.8	77.4	NA	NA	NA	NA	1	Exosc8
-6.31995e+18	FALSE	High	IsMasterProtein	Q922Q2	Serine/threonine-protein kinase RIO1 OS=Mus musculus OX=10090 GN=Riok1 PE=1 SV=2	0	5.081	3	2	2	2	567	64.9	6.57	26	35	NA	1	1	NA	0	84.1	104.9	16.9	142.8	41.2	7.6	35.4	14.5	NA	NA	NA	NA	1	Riok1
-6.31906e+18	FALSE	High	None	A0A2I3BRD9	Telomere-associated protein RIF1 (Fragment) OS=Mus musculus OX=10090 GN=Rif1 PE=1 SV=1	0	5.189	4	2	4	2	731	79.7	5.08	0	31	24	2	1	1	0	331.4	214.6	103	242.6	43.5	22.4	41	41.9	48.7	14.7	25.5	17.6	1	Rif1
-6.31695e+18	FALSE	High	None	D3YWU1	TRAF-type zinc finger domain-containing protein 1 (Fragment) OS=Mus musculus OX=10090 GN=Trafd1 PE=1 SV=1	0.002	2.629	5	1	2	1	169	19.4	6.33	32	NA	29	1	NA	1	0	43.7	108.3	19.4	113.7	NA	NA	NA	NA	77.3	25.5	52.1	30.1	1	Trafd1
-6.31565e+18	FALSE	Medium	IsMasterProtein	Q8BSH9	Nucleosome assembly protein 1-like 1 OS=Mus musculus OX=10090 GN=Nap1l1 PE=1 SV=1	0.012	2.013	8	1	1	1	383	44.6	4.56	NA	0	NA	NA	1	NA	0	NA	NA	NA	NA	57.7	18.5	38.5	26.7	NA	NA	NA	NA	1	Nap1l1
-6.31378e+18	FALSE	High	IsMasterProtein	Q61792	LIM and SH3 domain protein 1 OS=Mus musculus OX=10090 GN=Lasp1 PE=1 SV=1	0	15.212	19	5	7	5	263	30	7.05	56	27	47	4	1	2	0	331.2	478.4	191.2	478.4	118.2	69.5	105.7	79	818.6	169.7	497.9	255.8	1	Lasp1
-6.30885e+18	FALSE	High	None	A0A1L1SUY8	Vacuolar protein sorting-associated protein 13C OS=Mus musculus OX=10090 GN=Vps13c PE=1 SV=1	0	7.395	3	2	3	2	771	88.2	8.43	29	36	NA	2	1	NA	0	320.3	306.1	87.9	305.7	165.9	89.2	154.4	191.5	NA	NA	NA	NA	1	Vps13c
-6.29995e+18	FALSE	High	None	E9Q1Y9	Keratin 83 OS=Mus musculus OX=10090 GN=Krt83 PE=1 SV=1	0	13.782	6	3	6	1	479	52.8	5.74	0	89	71	1	3	2	0	NA	NA	NA	NA	27.2	28.5	24.1	27.4	NA	NA	NA	NA	1	Krt83
-6.29744e+18	FALSE	High	IsMasterProteinCandidate	Q08943-2	Isoform 2 of FACT complex subunit SSRP1 OS=Mus musculus OX=10090 GN=Ssrp1	0	30.644	14	9	16	9	713	81.4	7.01	107	81	79	8	5	3	0	936.2	991.7	413.4	1117.9	801.6	405.5	678.7	648.6	257.6	83.1	196.2	155.9	1	Ssrp1
-6.29548e+18	FALSE	High	IsMasterProteinCandidate	Q9R0G7	Zinc finger E-box-binding homeobox 2 OS=Mus musculus OX=10090 GN=Zeb2 PE=1 SV=2	0	33.514	11	9	13	9	1215	136.5	6.34	113	110	82	6	5	2	0	430.1	990.3	150	924.3	1297.5	255.3	1387.8	604.3	973.4	71	581	174.1	1	Zeb2
-6.29205e+18	FALSE	High	IsMasterProteinCandidate	Q61584-5	Isoform D of Fragile X mental retardation syndrome-related protein 1 OS=Mus musculus OX=10090 GN=Fxr1	0	52.103	27	14	31	11	621	69.7	6.25	206	182	164	11	10	10	0	2103.9	1701.8	611.8	1957.5	2330.7	995.2	1974.1	2740.4	2085.6	644.4	1692.7	1633.3	1	Fxr1
-6.28893e+18	FALSE	High	IsMasterProtein	Q7TSI1	Pleckstrin homology domain-containing family M member 1 OS=Mus musculus OX=10090 GN=Plekhm1 PE=1 SV=1	0	7.076	3	2	5	2	1074	118.5	6.65	0	35	49	1	2	2	0	159.5	220.3	82.3	286.4	928.5	221.6	827.3	441.7	73.3	20	58.3	48.4	1	Plekhm1
-6.28079e+18	FALSE	High	None	D3Z519	Diacylglycerol kinase OS=Mus musculus OX=10090 GN=Dgki PE=1 SV=1	0	5.693	2	1	1	1	899	101.3	7.97	52	NA	NA	1	NA	NA	0	45.2	68.3	16.8	62.9	NA	NA	NA	NA	NA	NA	NA	NA	1	Dgki
-6.27913e+18	FALSE	High	IsMasterProtein	Q8BGS2	BolA-like protein 2 OS=Mus musculus OX=10090 GN=Bola2 PE=1 SV=1	0.001	3.184	22	1	2	1	86	10.2	6.16	NA	38	29	NA	1	1	0	NA	NA	NA	NA	175.8	87.4	105.6	118.1	115	72.8	175.5	97	1	Bola2
-6.27685e+18	FALSE	High	IsMasterProteinCandidate	E9QKA4	Serine/arginine repetitive matrix protein 1 OS=Mus musculus OX=10090 GN=Srrm1 PE=1 SV=1	0	8.102	4	3	5	3	897	101.1	11.94	31	21	14	2	1	2	0	250.1	694.3	116.6	280.7	182.6	134	683.3	190.3	745.1	103.4	203.9	172.5	1	Srrm1
-6.27651e+18	FALSE	High	IsMasterProtein	Q3UC82	DNA ligase OS=Mus musculus OX=10090 GN=Lig3 PE=1 SV=1	0.001	2.953	2	2	2	2	1011	112.6	8.98	NA	18	0	NA	1	1	0	NA	NA	NA	NA	204.5	86	273.4	111.7	116.7	41.4	89.6	68.1	1	Lig3
-6.27506e+18	FALSE	High	IsMasterProteinCandidate	Q05921	2-5A-dependent ribonuclease OS=Mus musculus OX=10090 GN=Rnasel PE=1 SV=2	0	6.354	5	3	4	3	735	83.2	6.55	37	NA	35	1	NA	3	0	47.3	123.8	22.6	150.9	NA	NA	NA	NA	731.3	209.5	667.6	251.8	1	Rnasel
-6.27413e+18	FALSE	High	IsMasterProtein	Q5SWN2	Replication protein A subunit OS=Mus musculus OX=10090 GN=Rpa1 PE=1 SV=2	0	70.573	27	15	31	15	644	71.4	8.18	167	250	218	8	10	12	0	738.8	1437.6	301.6	1007.3	1580.3	1197.9	2064.1	1536.1	2318.3	432.9	1252.6	718.4	1	Rpa1
-6.27268e+18	FALSE	High	None	A0A087WSJ5	Sterol O-acyltransferase 1 (Fragment) OS=Mus musculus OX=10090 GN=Soat1 PE=1 SV=1	0	7.002	47	1	5	1	32	3.7	7.18	0	29	31	1	1	1	0	942.2	412.5	640.3	614.7	163	133.8	115.7	318.2	NA	NA	NA	NA	1	Soat1
-6.27246e+18	FALSE	Medium	None	A0A087WPX7	Heterogeneous nuclear ribonucleoprotein U (Fragment) OS=Mus musculus OX=10090 GN=Hnrnpu PE=1 SV=1	0.014	1.95	20	1	1	1	105	11.4	11.31	NA	30	NA	NA	1	NA	0	NA	NA	NA	NA	56.6	18.2	75.4	18.3	NA	NA	NA	NA	1	Hnrnpu
-6.27048e+18	FALSE	High	IsMasterProtein	Q09014	Neutrophil cytosol factor 1 OS=Mus musculus OX=10090 GN=Ncf1 PE=1 SV=3	0	43.259	36	13	32	13	390	44.6	9.01	161	103	118	10	12	9	0	1811.4	5663.9	630.4	4217.8	3974.1	1263	5775.8	1748.3	5624.2	668.7	3194.1	1132.9	1	Ncf1
-6.26274e+18	FALSE	High	IsMasterProtein	E9QAI5	CAD protein OS=Mus musculus OX=10090 GN=Cad PE=1 SV=1	0	409.34	46	71	214	71	2162	236.1	6.49	1471	1523	1594	57	63	67	0	9078.6	11033.8	4346.3	20784.3	21514.4	6096.8	11929.8	9030.3	16315.1	6135	22664.7	9297.6	1	Cad
-6.26129e+18	FALSE	High	None	Q9DBT6	Tensin 1 OS=Mus musculus OX=10090 GN=Tns1 PE=1 SV=1	0	5.491	2	1	3	1	624	65.3	9.52	29	68	23	1	1	1	0	47.6	113.7	20.9	97.7	66.2	31.4	66.7	50.9	37.6	12.2	33.7	26.1	1	Tns1
-6.26078e+18	FALSE	Medium	None	Q9WV92-7	Isoform 7 of Band 4.1-like protein 3 OS=Mus musculus OX=10090 GN=Epb41l3	0.03	1.637	1	1	2	1	823	91.8	5.5	17	0	NA	1	1	NA	0	242.7	178.7	63.6	392	153.8	59.4	104.6	101.1	NA	NA	NA	NA	1	Epb41l3
-6.25958e+18	FALSE	Medium	None	A0A0J9YVJ3	Mitochondrial glutamate carrier 1 (Fragment) OS=Mus musculus OX=10090 GN=Slc25a22 PE=1 SV=1	0.024	1.779	8	1	2	1	99	10.3	8	NA	25	0	NA	1	1	0	NA	NA	NA	NA	236.2	217.5	156.4	228.5	108.5	109.5	136.7	123.3	1	Slc25a22
-6.25895e+18	FALSE	High	IsMasterProteinCandidate	Q5XJF6	Ribosomal protein OS=Mus musculus OX=10090 GN=Rpl10a PE=1 SV=1	0	26.308	29	5	14	5	217	24.8	9.94	82	66	56	5	4	3	0	1014.6	1061.1	667.8	1236.5	909.2	660.5	747.3	714.7	760.7	512.7	689.2	537.4	1	Rpl10a
-6.25559e+18	FALSE	High	IsMasterProtein	B1AUN2	Eukaryotic translation initiation factor 2B, subunit 3 OS=Mus musculus OX=10090 GN=Eif2b3 PE=1 SV=1	0	11.12	15	5	6	5	452	50.5	6.74	51	28	0	2	3	1	0	112.1	155.5	49.4	234.5	288	118	271.5	174.7	59.5	15.2	52.8	24.3	1	Eif2b3
-6.25419e+18	FALSE	High	IsMasterProtein	Q08943	FACT complex subunit SSRP1 OS=Mus musculus OX=10090 GN=Ssrp1 PE=1 SV=2	0	30.644	14	9	16	9	708	80.8	6.76	107	81	79	8	5	3	0	936.2	991.7	413.4	1117.9	801.6	405.5	678.7	648.6	257.6	83.1	196.2	155.9	1	Ssrp1
-6.25282e+18	FALSE	High	IsMasterProteinCandidate	Q9CZN7-2	Isoform 2 of Serine hydroxymethyltransferase, mitochondrial OS=Mus musculus OX=10090 GN=Shmt2	0	19.128	19	8	12	8	501	55.4	8.47	103	62	75	4	4	4	0	471.7	295	314.1	499.1	544.5	339.2	393	493.8	524.7	344	509.4	426.3	1	Shmt2
-6.25068e+18	FALSE	Medium	IsMasterProtein	Q8BZJ8	Uncharacterized protein C8orf34 homolog OS=Mus musculus OX=10090 PE=2 SV=1	0.025	1.713	4	1	1	1	459	51.1	4.97	NA	0	NA	NA	1	NA	0	NA	NA	NA	NA	66.3	32.8	57.4	57.6	NA	NA	NA	NA	1	character(0)
-6.24497e+18	FALSE	Medium	None	Q4PJX1-2	Isoform 2 of Protein odr-4 homolog OS=Mus musculus OX=10090 GN=Odr4	0.015	1.908	4	1	1	1	425	47.5	5.64	NA	NA	0	NA	NA	1	0	NA	NA	NA	NA	NA	NA	NA	NA	51.7	29.8	38.7	46	1	Odr4
-6.2426e+18	FALSE	High	None	Q9CPQ9	Fructose-bisphosphate aldolase OS=Mus musculus OX=10090 GN=Aldoart1 PE=1 SV=1	0	16.302	11	4	9	4	364	39.3	7.37	71	97	91	2	3	4	0	437.8	323.6	227.9	406.1	348.4	282.3	310	360	802.4	579.7	814.2	778.1	1	Aldoart1
-6.2422e+18	FALSE	High	None	G3UZN5	DNA (cytosine-5)-methyltransferase 3A (Fragment) OS=Mus musculus OX=10090 GN=Dnmt3a PE=1 SV=1	0	7.403	10	2	5	2	184	19.9	4.64	31	61	67	1	2	2	0	174.7	294.4	101.4	257.1	496.6	235.1	652.6	343.4	614.3	164.1	404.9	282.4	1	Dnmt3a
-6.24174e+18	FALSE	High	None	D3Z3F1	Pre-mRNA 3'-end-processing factor FIP1 (Fragment) OS=Mus musculus OX=10090 GN=Fip1l1 PE=1 SV=2	0	13.432	9	3	6	3	434	46.4	4.74	0	90	50	1	2	2	0	NA	NA	NA	NA	127.5	44.6	272	138.6	714.5	60.3	295.6	203.4	1	Fip1l1
-6.23188e+18	FALSE	High	IsMasterProtein	Q9CQE3	28S ribosomal protein S17, mitochondrial OS=Mus musculus OX=10090 GN=Mrps17 PE=1 SV=1	0.001	3.206	20	1	2	1	120	13.4	9.89	0	NA	21	1	NA	1	0	15.8	21.3	14.2	24.4	NA	NA	NA	NA	75	31.8	67.1	44.1	1	Mrps17
-6.23144e+18	FALSE	High	IsMasterProteinCandidate	Q4PJX1-3	Isoform 3 of Protein odr-4 homolog OS=Mus musculus OX=10090 GN=Odr4	0	3.812	7	2	2	2	415	46.5	6.27	NA	23	0	NA	1	1	0	NA	NA	NA	NA	187.6	78.6	197.3	124.3	51.7	29.8	38.7	46	1	Odr4
-6.22915e+18	FALSE	High	None	G3UWX9	SMT3 suppressor of mif two 3 homolog 3 (Yeast), isoform CRA_b OS=Mus musculus OX=10090 GN=Sumo3 PE=4 SV=1	0	4.941	13	1	3	1	96	10.7	8.97	72	78	69	1	1	1	0	76.3	164.6	43.3	316.4	250.2	35.3	119.9	49.6	308.3	69	490.3	88.5	1	Sumo3
-6.2257e+18	FALSE	High	None	A0A1B0GSF0	60S ribosomal protein L13a OS=Mus musculus OX=10090 GN=Rpl13a PE=4 SV=1	0	11.009	21	3	8	3	131	15.5	10.48	46	73	37	3	3	2	0	1254.4	1518.1	770.4	2097.2	2591.5	1315.5	1871.8	1508	2387.7	1359.4	2711.9	1394.3	1	Rpl13a
-6.224e+18	FALSE	Medium	IsMasterProteinCandidate	F6SGT4	Exosome complex component RRP43 (Fragment) OS=Mus musculus OX=10090 GN=Exosc8 PE=1 SV=1	0.036	1.514	10	1	1	1	114	12.3	5.15	NA	0	NA	NA	1	NA	0	NA	NA	NA	NA	53.3	31.6	76.8	77.4	NA	NA	NA	NA	1	Exosc8
-6.22216e+18	FALSE	High	IsMasterProtein	Q8K4Z5	Splicing factor 3A subunit 1 OS=Mus musculus OX=10090 GN=Sf3a1 PE=1 SV=1	0	5.623	3	3	4	3	791	88.5	5.22	0	31	33	1	2	1	0	61.9	62.7	16.6	45.6	77.4	62.4	168.2	139.9	154.9	23.2	39.5	68.5	1	Sf3a1
-6.22204e+18	FALSE	High	IsMasterProteinCandidate	Q61771	Kinesin-like protein KIF3B OS=Mus musculus OX=10090 GN=Kif3b PE=1 SV=1	0	3.566	2	1	3	1	747	85.2	7.69	46	54	61	1	1	1	0	8.5	27.8	2.9	24.6	38.7	10.6	44.2	19	106.9	17.3	69	21.3	1	Kif3b
-6.22087e+18	FALSE	High	IsMasterProtein	Q8VHM5	Heterogeneous nuclear ribonucleoprotein R OS=Mus musculus OX=10090 GN=Hnrnpr PE=1 SV=1	0	18.854	8	5	10	1	632	70.8	8.13	89	47	64	4	3	3	0	NA	NA	NA	NA	37.5	20.7	61.9	28.4	221.4	67.2	115.6	84.5	1	Hnrnpr
-6.21723e+18	FALSE	Medium	IsMasterProteinCandidate	K7N641	Olfactory receptor 694 OS=Mus musculus OX=10090 GN=Olfr694 PE=3 SV=1	0.022	1.807	2	1	3	1	315	34.9	7.59	33	32	29	1	1	1	0	120.5	68.2	151.3	132.8	138.8	224.6	74.1	128.1	279.2	331.7	217.8	196.3	1	Olfr694
-6.21128e+18	FALSE	High	IsMasterProteinCandidate	Q9ER88	28S ribosomal protein S29, mitochondrial OS=Mus musculus OX=10090 GN=Dap3 PE=1 SV=1	0.001	2.721	3	1	2	1	391	44.7	8.94	NA	17	25	NA	1	1	0	NA	NA	NA	NA	NA	NA	NA	NA	601.5	160.6	315.3	152.1	1	Dap3
-6.20551e+18	FALSE	High	IsMasterProtein	Q9ERB0	Synaptosomal-associated protein 29 OS=Mus musculus OX=10090 GN=Snap29 PE=1 SV=1	0	8.065	18	3	6	3	260	29.6	5.38	41	48	55	3	1	2	0	256.2	165.2	74	186.9	9.7	9.1	7.9	29.8	107.7	33.4	78.1	117.3	1	Snap29
-6.20473e+18	FALSE	Medium	None	A0A0U1RP68	Isocitrate dehydrogenase [NADP], mitochondrial (Fragment) OS=Mus musculus OX=10090 GN=Idh2 PE=1 SV=1	0.013	2.031	9	1	2	1	150	16.7	8.73	0	0	NA	1	1	NA	0	113.7	96.6	52.1	126.8	155.4	118.6	125.3	140.9	NA	NA	NA	NA	1	Idh2
-6.19771e+18	FALSE	High	IsMasterProtein	Q80W03	TOX high mobility group box family member 3 OS=Mus musculus OX=10090 GN=Tox3 PE=2 SV=1	0	4.234	2	1	1	1	575	63.1	7.59	NA	37	NA	NA	1	NA	0	NA	NA	NA	NA	64.7	32.3	51.6	62.8	NA	NA	NA	NA	1	Tox3
-6.19496e+18	FALSE	High	None	G3UZA7	Small ubiquitin-related modifier OS=Mus musculus OX=10090 GN=Sumo3 PE=1 SV=1	0	4.941	11	1	3	1	113	12.7	5.96	72	78	69	1	1	1	0	76.3	164.6	43.3	316.4	250.2	35.3	119.9	49.6	308.3	69	490.3	88.5	1	Sumo3
-6.19473e+18	FALSE	High	IsMasterProteinCandidate	P42227-3	Isoform Del-701 of Signal transducer and activator of transcription 3 OS=Mus musculus OX=10090 GN=Stat3	0	34	14	8	14	8	769	87.9	6.3	111	119	93	5	5	4	0	224	268.6	122.5	329.4	582.1	271.1	566.2	415.4	604.7	191.4	473.6	268.8	1	Stat3
-6.19409e+18	FALSE	High	IsMasterProteinCandidate	D6RI64	RIKEN cDNA 1110004F10 gene OS=Mus musculus OX=10090 GN=1110004F10Rik PE=1 SV=1	0.01	2.172	9	1	2	1	81	9.2	10.24	NA	23	0	NA	1	1	0	NA	NA	NA	NA	NA	NA	NA	NA	453.9	98.3	107.3	899.2	1	1110004F10Rik
-6.19379e+18	FALSE	Medium	IsMasterProteinCandidate	Q9Z129-2	Isoform Beta of ATP-dependent DNA helicase Q1 OS=Mus musculus OX=10090 GN=Recql	0.035	1.535	1	1	2	1	631	70.5	7.69	0	0	NA	1	1	NA	0	55.7	63.6	21.3	56.7	82.7	58.8	115.2	128.8	NA	NA	NA	NA	1	Recql
-6.19193e+18	FALSE	High	None	D6RI86	Rab GDP dissociation inhibitor alpha (Fragment) OS=Mus musculus OX=10090 GN=Gdi1 PE=1 SV=2	0	8.65	24	2	5	2	78	9	8.46	51	0	0	2	1	1	0	565	268.4	233.7	595.1	372.8	247.9	170.1	348.9	126.4	136.3	212.2	166	1	Gdi1
-6.18954e+18	FALSE	High	None	Q9QWT9-3	Isoform 3 of Kinesin-like protein KIFC1 OS=Mus musculus OX=10090 GN=Kifc1	0	81.129	35	19	33	2	611	67.1	8.59	203	119	86	13	9	10	0	213.8	401.8	66.6	239	NA	NA	NA	NA	380.2	71.5	139.5	221	1	Kifc1
-6.18919e+18	FALSE	High	IsMasterProtein	Q61210	Rho guanine nucleotide exchange factor 1 OS=Mus musculus OX=10090 GN=Arhgef1 PE=1 SV=2	0	25.209	9	6	12	6	920	102.7	5.6	29	95	46	3	6	3	0	188.3	270.5	129.5	277.9	790.3	381.1	881.8	522.3	636.2	179.6	425	285.3	1	Arhgef1
-6.18882e+18	FALSE	High	IsMasterProtein	Q8R0X7	Sphingosine-1-phosphate lyase 1 OS=Mus musculus OX=10090 GN=Sgpl1 PE=1 SV=1	0	26.347	18	8	15	8	568	63.6	9.1	69	93	46	4	5	6	0	1178.6	1081.7	517.3	1064.9	583.9	365.7	613	584.3	892.4	374.9	664.5	574.5	1	Sgpl1
-6.18593e+18	FALSE	High	None	A0A286YCS3	Serine/threonine-protein kinase RIO1 (Fragment) OS=Mus musculus OX=10090 GN=Riok1 PE=1 SV=1	0	3.786	4	1	1	1	206	23.8	10.3	NA	35	NA	NA	1	NA	0	NA	NA	NA	NA	41.2	7.6	35.4	14.5	NA	NA	NA	NA	1	Riok1
-6.18333e+18	FALSE	High	IsMasterProtein	P50580	Proliferation-associated protein 2G4 OS=Mus musculus OX=10090 GN=Pa2g4 PE=1 SV=3	0	36.937	33	11	24	11	394	43.7	6.86	102	162	60	8	9	6	0	1420.4	2123	725.3	2455.2	2911.8	1358	2745.9	1564.3	2350.1	729.7	1836.2	874.1	1	Pa2g4
-6.17995e+18	FALSE	High	IsMasterProtein	Q91YH5	Atlastin-3 OS=Mus musculus OX=10090 GN=Atl3 PE=1 SV=1	0	11.361	9	4	5	4	541	60.5	6.1	17	30	0	2	2	1	0	347.1	1156.2	224.5	738.8	173.8	74.9	268.5	103.7	309.6	146.7	281.1	233.9	1	Atl3
-6.17892e+18	FALSE	High	IsMasterProteinCandidate	E9QP62	LIM and senescent cell antigen-like-containing domain protein OS=Mus musculus OX=10090 GN=Lims1 PE=1 SV=1	0.001	2.992	6	2	2	2	387	44.3	7.88	NA	0	NA	NA	2	NA	0	NA	NA	NA	NA	447.9	257.8	283.6	304.1	NA	NA	NA	NA	1	Lims1
-6.17889e+18	FALSE	High	None	I7HPB1	Synaptosomal-associated protein 47 (Fragment) OS=Mus musculus OX=10090 GN=Snap47 PE=1 SV=1	0	12.407	18	2	4	2	181	20.6	5.57	37	87	27	1	2	1	0	40.1	44.3	21.9	60.2	179.1	58.5	147.9	85.9	101	30.9	90.1	43.7	1	Snap47
-6.17472e+18	FALSE	High	None	J3QPZ9	Beta-enolase (Fragment) OS=Mus musculus OX=10090 GN=Eno3 PE=1 SV=1	0	31.374	15	2	10	1	190	20.6	5.11	132	136	66	2	2	2	0	251.4	144	123.3	343.2	724.8	323.2	210.8	464.7	117.2	113.4	361.1	180.2	1	Eno3
-6.17188e+18	FALSE	High	IsMasterProteinCandidate	Q5BL07-2	Isoform 2 of Peroxisome biogenesis factor 1 OS=Mus musculus OX=10090 GN=Pex1	0	13.841	4	3	7	3	1244	136.7	6.21	38	35	80	2	2	2	0	53.2	108.7	35.1	99.5	43.1	11.7	60.7	16.5	76	8	34.3	16.4	1	Pex1
-6.17027e+18	FALSE	High	None	F6ZSB7	D-3-phosphoglycerate dehydrogenase (Fragment) OS=Mus musculus OX=10090 GN=Phgdh PE=1 SV=1	0	21.622	36	5	17	5	149	15.8	8.94	177	125	175	5	5	5	0	454.4	2079.5	159.6	1021.9	840.7	212.1	1696.8	411.9	4114.7	350.2	1486.8	549.1	1	Phgdh
-6.16961e+18	FALSE	High	None	E9PYY0	Serine (or cysteine) peptidase inhibitor, clade B, member 6a (Fragment) OS=Mus musculus OX=10090 GN=Serpinb6a PE=1 SV=1	0	12.568	27	3	10	3	120	12.8	5.41	100	67	104	3	2	2	0	694.6	348.1	320.1	745.7	436.9	279.1	191.8	371.8	478.2	431.7	664.3	596.6	1	Serpinb6a
-6.16904e+18	FALSE	High	IsMasterProteinCandidate	Q3UVL3	MCG22830 OS=Mus musculus OX=10090 GN=Zfp872 PE=2 SV=1	0	4.882	2	1	2	1	465	54	8.78	0	NA	23	1	NA	1	0	NA	NA	NA	NA	NA	NA	NA	NA	59.1	11	40.8	13.1	1	Zfp872
-6.16793e+18	FALSE	High	IsMasterProtein	Q9JI11	Serine/threonine-protein kinase 4 OS=Mus musculus OX=10090 GN=Stk4 PE=1 SV=1	0	10.021	10	4	6	4	487	55.5	5.19	28	27	23	2	3	1	0	129.3	351.8	61.5	357.9	379	106.3	401.1	167.8	44.4	25.9	32	30.6	1	Stk4
-6.16192e+18	FALSE	High	None	E9PVS5	MICOS complex subunit MIC60 (Fragment) OS=Mus musculus OX=10090 GN=Immt PE=1 SV=1	0.001	3.516	10	2	2	2	188	19.7	9.09	NA	29	NA	NA	2	NA	0	NA	NA	NA	NA	131.4	70.9	105.2	87.1	NA	NA	NA	NA	1	Immt
-6.16124e+18	FALSE	Medium	None	Q8BHL5-3	Isoform 3 of Engulfment and cell motility protein 2 OS=Mus musculus OX=10090 GN=Elmo2	0.016	1.897	1	1	2	1	798	91.2	6.57	NA	0	27	NA	1	1	0	NA	NA	NA	NA	NA	NA	NA	NA	295.7	288.7	410.2	330.5	1	Elmo2
-6.15019e+18	FALSE	High	None	Q61696	Heat shock 70 kDa protein 1A OS=Mus musculus OX=10090 GN=Hspa1a PE=1 SV=2	0	13.305	6	5	11	3	641	70	5.72	91	52	51	3	4	4	0	845.8	871.2	329.3	1248.9	1699.3	581.6	1227.5	951	1339.3	478.6	1342.4	711.2	1	Hspa1a
-6.14997e+18	FALSE	High	None	A0A0R4J119	Cytoplasmic FMR1-interacting protein OS=Mus musculus OX=10090 GN=Cyfip1 PE=1 SV=1	0	43.788	13	16	29	16	1251	144.8	6.95	171	151	67	15	9	5	0	3764.3	2792.7	1336.4	3800.5	1696.5	1003.8	1282.6	1848.7	1681.6	865.5	1736.5	1654.8	1	Cyfip1
-6.1461e+18	FALSE	High	None	A0A0N4SWD9	Selenocysteine-specific elongation factor (Fragment) OS=Mus musculus OX=10090 GN=Eefsec PE=1 SV=1	0	4.033	5	1	2	1	242	26	8.94	NA	28	0	NA	1	1	0	NA	NA	NA	NA	335.8	123	331.7	174.2	332.9	91.3	266.5	132.1	1	Eefsec
-6.14526e+18	FALSE	High	IsMasterProtein	Q78PY7	Staphylococcal nuclease domain-containing protein 1 OS=Mus musculus OX=10090 GN=Snd1 PE=1 SV=1	0	132.234	39	29	76	29	910	102	7.43	445	513	357	24	21	24	0	3016.1	4893	1692.4	4512.6	4885.6	2594.1	5437.5	3076	6637.8	2501.6	4756.3	3104.7	1	Snd1
-6.14382e+18	FALSE	High	None	E9Q809	Splicing factor U2AF 26 kDa subunit OS=Mus musculus OX=10090 GN=U2af1l4 PE=4 SV=1	0	7.176	10	2	6	2	102	11.7	6.35	0	0	0	1	2	2	0	70.9	74.9	41	90.8	111	59.1	95.3	89.6	196.8	80.9	205.9	117.3	1	U2af1l4
-6.14364e+18	FALSE	High	None	E9Q559	Calcium-transporting ATPase OS=Mus musculus OX=10090 GN=Atp2a3 PE=1 SV=1	0	28.67	6	5	12	5	1026	112.4	6.09	178	132	118	4	4	3	0	287.5	472	107.4	439.7	692.8	323.1	1026.3	739.9	398.3	78.3	217.9	124.8	1	Atp2a3
-6.13521e+18	FALSE	High	None	H7BX59	tRNA pseudouridine synthase OS=Mus musculus OX=10090 GN=Pus1 PE=1 SV=1	0.001	3.521	5	2	2	2	441	49.6	8.84	0	NA	26	1	NA	1	0	82.9	86.9	32.5	140	NA	NA	NA	NA	143.7	64.3	156	78.2	1	Pus1
-6.13157e+18	FALSE	High	IsMasterProteinCandidate	Q6ZQ08-4	Isoform 4 of CCR4-NOT transcription complex subunit 1 OS=Mus musculus OX=10090 GN=Cnot1	0	14.336	2	5	7	5	2376	266.7	7.11	35	46	34	3	2	2	0	321.4	667.6	164.8	520	147.3	57.6	204.1	109.6	423	75.5	214.1	169.4	1	Cnot1
-6.12912e+18	FALSE	High	None	G3UYY5	Tyrosine-protein phosphatase non-receptor type 6 (Fragment) OS=Mus musculus OX=10090 GN=Ptpn6 PE=1 SV=1	0	13.116	25	3	9	3	101	11.5	9.67	73	77	57	3	3	3	0	441.6	556.1	271.3	962.1	862.3	336.2	492.3	374	304	140	391.5	162.9	1	Ptpn6
-6.12517e+18	FALSE	High	IsMasterProtein	E9PY39	Predicted gene 20431 OS=Mus musculus OX=10090 GN=Gm20431 PE=4 SV=1	0	5.767	6	3	3	3	371	42.1	6.76	33	24	NA	2	1	NA	0	440	344.9	264.9	557.6	306.9	212.1	148.7	234.6	NA	NA	NA	NA	1	Gm20431
-6.1251e+18	FALSE	High	None	P16277	Tyrosine-protein kinase Blk OS=Mus musculus OX=10090 GN=Blk PE=1 SV=4	0	5.287	4	2	6	1	499	56.6	7.11	68	42	39	2	1	1	0	228.2	364.7	126.8	445.8	703.6	263.1	651.4	358.9	184.3	46.3	165.5	94.4	1	Blk
-6.12478e+18	FALSE	High	None	H3BJB6	T-complex protein 1 subunit theta (Fragment) OS=Mus musculus OX=10090 GN=Cct8 PE=1 SV=1	0	35.015	35	8	18	8	239	25.9	5.26	69	226	102	5	8	5	0	1244.2	1099.1	510.2	1647.9	1696.3	717.2	1127	1296.1	1353.5	533.9	1432.3	1011.1	1	Cct8
-6.12169e+18	FALSE	Medium	IsMasterProtein	Q9CPN9	RIKEN cDNA 2210010C04 gene OS=Mus musculus OX=10090 GN=2210010C04Rik PE=1 SV=1	0.016	1.89	5	1	2	1	247	26.4	7.93	38	NA	27	1	NA	1	0	110.7	30.6	58.8	88.8	NA	NA	NA	NA	90.3	142.3	121.5	134.9	1	2210010C04Rik
-6.12056e+18	FALSE	High	IsMasterProtein	Q7TNL3	Serine/threonine-protein kinase 40 OS=Mus musculus OX=10090 GN=Stk40 PE=1 SV=1	0.006	2.265	3	1	2	1	435	48.9	7.74	NA	0	0	NA	1	1	0	NA	NA	NA	NA	148.7	50.5	224.5	66.6	407.7	39.6	115.1	54	1	Stk40
-6.11736e+18	FALSE	High	None	Q6PAJ1	Breakpoint cluster region protein OS=Mus musculus OX=10090 GN=Bcr PE=1 SV=3	0.002	2.579	1	1	1	1	1270	143	6.92	0	NA	NA	1	NA	NA	0	419.6	497.1	180.2	992.2	NA	NA	NA	NA	NA	NA	NA	NA	1	Bcr
-6.1165e+18	FALSE	High	IsMasterProtein	P51660	Peroxisomal multifunctional enzyme type 2 OS=Mus musculus OX=10090 GN=Hsd17b4 PE=1 SV=3	0	31.868	15	8	14	8	735	79.4	8.57	85	94	61	3	5	6	0	338.4	325.2	146.9	365.2	650.4	351.9	584.9	625.2	1180.4	462.9	897.8	827.8	1	Hsd17b4
-6.11442e+18	FALSE	High	IsMasterProtein	P61620	Protein transport protein Sec61 subunit alpha isoform 1 OS=Mus musculus OX=10090 GN=Sec61a1 PE=1 SV=2	0	16.35	12	5	12	5	476	52.2	8.06	81	68	75	5	3	3	0	1183.4	697.2	696	1359.6	569.2	413.6	282.3	476	684.7	592.9	822.7	736.6	1	Sec61a1
-6.10893e+18	FALSE	High	None	E9PYU1	Coronin OS=Mus musculus OX=10090 GN=Coro7 PE=1 SV=1	0	6.272	5	1	3	1	298	32.7	7.23	41	15	NA	1	1	NA	0	2.2	2.9	NA	2.2	NA	NA	NA	NA	NA	NA	NA	NA	1	Coro7
-6.10563e+18	FALSE	High	IsMasterProteinCandidate	Q8CFA1-4	Isoform 4 of Interleukin-1 receptor-associated kinase-like 2 OS=Mus musculus OX=10090 GN=Irak2	0	12.765	9	4	8	4	479	52.4	6.58	35	63	52	1	4	3	0	38.1	119.4	17.2	106	797.3	377.2	919.5	543.1	974.3	256.1	600.7	370.5	1	Irak2
-6.1041e+18	FALSE	High	IsMasterProteinCandidate	Q640N4	Zinc finger protein 248 OS=Mus musculus OX=10090 GN=Zfp248 PE=2 SV=1	0	4.882	2	1	2	1	576	66.5	8.43	0	NA	23	1	NA	1	0	NA	NA	NA	NA	NA	NA	NA	NA	59.1	11	40.8	13.1	1	Zfp248
-6.10125e+18	FALSE	High	None	S4R2A4	RNA-binding protein 25 (Fragment) OS=Mus musculus OX=10090 GN=Rbm25 PE=1 SV=1	0	15.569	24	4	13	4	194	21	9.19	36	95	104	4	4	3	0	655.5	1700.5	274.2	1430.4	1639.9	362.5	2418.2	722.6	1678.5	175	919.4	394.2	1	Rbm25
-6.10099e+18	FALSE	High	None	A0A1B0GT54	RuvB-like helicase (Fragment) OS=Mus musculus OX=10090 GN=Ruvbl2 PE=1 SV=1	0	4	9	1	2	1	134	14.2	10.43	NA	57	32	NA	1	1	0	NA	NA	NA	NA	399	129.3	443.1	185.2	195.5	69	154.6	183.9	1	Ruvbl2
-6.10082e+18	FALSE	High	IsMasterProtein	Q64525	Histone H2B type 2-B OS=Mus musculus OX=10090 GN=Hist2h2bb PE=1 SV=3	0	27.577	45	6	22	6	126	13.9	10.32	124	87	139	6	5	6	0	3075.1	2227.1	1315.5	3990.4	2373.2	1117	1402.8	1810.9	3218.5	1609.6	3946	2383.7	1	Hist2h2bb
-6.10024e+18	FALSE	High	None	A0A3Q4EBZ6	WD repeat-containing protein 46 (Fragment) OS=Mus musculus OX=10090 GN=Wdr46 PE=1 SV=1	0	4.445	13	2	3	2	329	36.4	9.41	25	45	NA	1	2	NA	0	20.3	37	18.7	24.9	119.2	85.5	153	125.1	NA	NA	NA	NA	1	Wdr46
-6.09498e+18	FALSE	Medium	None	Q8VCH0	3-ketoacyl-CoA thiolase B, peroxisomal OS=Mus musculus OX=10090 GN=Acaa1b PE=1 SV=1	0.011	2.151	3	1	1	1	424	44	8.51	44	NA	NA	1	NA	NA	0	NA	NA	NA	NA	NA	NA	NA	NA	NA	NA	NA	NA	1	Acaa1b
-6.09278e+18	FALSE	High	None	E9PYX3	Non-specific serine/threonine protein kinase OS=Mus musculus OX=10090 GN=Mark2 PE=1 SV=1	0	7.471	5	3	6	3	716	80.2	9.72	31	36	49	3	2	1	0	206.6	436.9	118.5	465.4	259.9	71.2	272.1	92.6	138.7	36	148.1	59.8	1	Mark2
-6.09139e+18	FALSE	High	IsMasterProtein	A0A286YDB8	Elongator complex protein 3 OS=Mus musculus OX=10090 GN=Elp3 PE=1 SV=1	0	27.909	16	8	16	8	553	63	8	46	46	110	5	5	6	0	342.6	373.8	169.1	434.9	936.2	381.1	982.3	623.8	1103.6	331	916.7	577.1	1	Elp3
-6.08532e+18	FALSE	High	IsMasterProteinCandidate	Q9R233	Tapasin OS=Mus musculus OX=10090 GN=Tapbp PE=1 SV=2	0	4.121	4	2	3	2	465	49.7	8.5	NA	31	32	NA	2	1	0	NA	NA	NA	NA	260.9	189.9	310.4	181.9	237.2	125.5	168.9	110.4	1	Tapbp
-6.08359e+18	FALSE	High	IsMasterProtein	Q9D8E6	60S ribosomal protein L4 OS=Mus musculus OX=10090 GN=Rpl4 PE=1 SV=3	0	73.523	44	16	42	16	419	47.1	11	321	279	310	11	14	12	0	2765.3	3373.1	1090.3	2713.2	3354.2	1979.6	4647	3141.1	4991.1	1666.9	2944.4	2636.9	1	Rpl4
-6.08225e+18	FALSE	Medium	None	P97868-3	Isoform 3 of E3 ubiquitin-protein ligase RBBP6 OS=Mus musculus OX=10090 GN=Rbbp6	0.013	2.028	4	1	1	1	157	17.9	9.61	0	NA	NA	1	NA	NA	0	83.9	141.8	84.3	168.4	NA	NA	NA	NA	NA	NA	NA	NA	1	Rbbp6
-6.08177e+18	FALSE	High	None	A0A0A6YW83	Nuclear pore complex protein Nup214 (Fragment) OS=Mus musculus OX=10090 GN=Nup214 PE=1 SV=1	0	13.234	24	2	5	2	98	10.4	6.95	0	85	27	1	2	2	0	320.8	715	30.6	138.1	242	137.8	922.8	404.3	1150.6	98	242.2	390.2	1	Nup214
-6.08103e+18	FALSE	High	IsMasterProtein	Q8CDG3	Deubiquitinating protein VCIP135 OS=Mus musculus OX=10090 GN=Vcpip1 PE=1 SV=1	0	32.982	9	9	14	9	1220	134.4	7.17	129	64	60	4	5	5	0	393.1	686.1	119.9	725.3	771.8	198.9	725.2	466.2	1617.9	284	1367	749.9	1	Vcpip1
-6.0802e+18	FALSE	Medium	IsMasterProteinCandidate	A2AB97	RIKEN cDNA 4932438A13 gene (Fragment) OS=Mus musculus OX=10090 GN=4932438A13Rik PE=1 SV=1	0.039	1.41	1	1	1	1	1507	167	7.4	NA	0	NA	NA	1	NA	0	NA	NA	NA	NA	24.3	13.4	15.1	7.3	NA	NA	NA	NA	1	4932438A13Rik
-6.07371e+18	FALSE	High	None	D6RJ49	Radical S-adenosyl methionine domain-containing protein 2 OS=Mus musculus OX=10090 GN=Rsad2 PE=1 SV=1	0	47.765	51	7	19	7	187	21.1	6.76	183	202	166	6	6	5	0	277.9	2098.6	179.5	1135.3	949.8	304.4	1830.1	327.9	2380	266.4	976	230.6	1	Rsad2
-6.07078e+18	FALSE	Medium	IsMasterProtein	D3YYB2	THUMP domain-containing protein 3 (Fragment) OS=Mus musculus OX=10090 GN=Thumpd3 PE=1 SV=8	0.047	1.323	10	1	1	1	221	24.7	5.77	NA	NA	0	NA	NA	1	0	NA	NA	NA	NA	NA	NA	NA	NA	67.7	34.2	65.9	49.7	1	Thumpd3
-6.06834e+18	FALSE	High	None	A0A0G2JGY4	Malate dehydrogenase (Fragment) OS=Mus musculus OX=10090 GN=Mdh2 PE=1 SV=1	0.001	2.88	14	1	1	1	153	16	9.33	NA	40	NA	NA	1	NA	0	NA	NA	NA	NA	146.6	69.3	115.4	93.3	NA	NA	NA	NA	1	Mdh2
-6.06826e+18	FALSE	High	None	A0A1B0GT41	L-lactate dehydrogenase A chain (Fragment) OS=Mus musculus OX=10090 GN=Ldha PE=1 SV=1	0	62.025	54	10	40	10	176	19.4	8.66	306	260	227	9	10	8	0	3476.7	1350.7	1920.1	2004.1	2782.6	3225	1996.3	4539.1	1972	2152.5	1964.9	3166.4	1	Ldha
-6.0638e+18	FALSE	High	IsMasterProtein	Q8R3V2	Aminoacyl tRNA synthase complex-interacting multifunctional protein 2 OS=Mus musculus OX=10090 GN=Aimp2 PE=1 SV=1	0.005	2.364	3	1	3	1	280	31.1	7.46	0	29	0	1	1	1	0	179.4	123	111	195.5	189.9	114.2	140.8	168.1	135.8	79.8	157.8	124.2	1	Aimp2
-6.05761e+18	FALSE	Medium	IsMasterProtein	O88587	Catechol O-methyltransferase OS=Mus musculus OX=10090 GN=Comt PE=1 SV=2	0.014	1.919	6	1	1	1	265	29.5	5.83	NA	NA	18	NA	NA	1	0	NA	NA	NA	NA	NA	NA	NA	NA	27.8	10	12.8	13.6	1	Comt
-6.05159e+18	FALSE	High	None	D3YZ25	Plastin-2 (Fragment) OS=Mus musculus OX=10090 GN=Lcp1 PE=1 SV=1	0	6.955	49	3	7	3	76	8.5	4.41	63	44	52	2	2	3	0	557.4	234.6	105.3	111.6	149.7	171.6	284.1	645.8	426.1	161.3	154.7	639.8	1	Lcp1
-6.0495e+18	FALSE	High	IsMasterProteinCandidate	A0A3Q4L393	Serine/arginine-rich-splicing factor 7 OS=Mus musculus OX=10090 GN=Srsf7 PE=1 SV=1	0	6.071	13	3	6	2	235	26.9	11.85	30	30	37	3	1	2	0	155.1	189.7	82.2	252.4	138.5	60.4	88.5	75.1	114.2	48.7	112.3	55.1	1	Srsf7
-6.04775e+18	FALSE	High	None	F6UY70	Serine/threonine-protein kinase MARK2 (Fragment) OS=Mus musculus OX=10090 GN=Mark2 PE=1 SV=1	0	5.798	11	2	4	2	266	29.6	10.93	31	29	63	1	1	2	0	49.1	76.1	36.3	98	61.8	16.2	45.5	22.3	303.2	60.4	275.7	101.6	1	Mark2
-6.04297e+18	FALSE	High	None	Q64737-2	Isoform Short of Trifunctional purine biosynthetic protein adenosine-3 OS=Mus musculus OX=10090 GN=Gart	0	61.107	44	15	34	15	433	45.7	6.33	266	105	287	9	8	12	0	1485.8	1235	516	1394.8	1815.3	858.9	1587.4	1470.1	3653.9	1106.7	2886.5	1916.2	1	Gart
-6.03998e+18	FALSE	High	IsMasterProteinCandidate	A2AN08-3	Isoform 3 of E3 ubiquitin-protein ligase UBR4 OS=Mus musculus OX=10090 GN=Ubr4	0	39.812	3	12	18	12	5156	569.9	6.06	47	66	115	6	6	5	0	868.8	546.4	435.6	969.5	1013.2	658.3	699.7	926	409.9	340.7	520.5	485.7	1	Ubr4
-6.03728e+18	FALSE	High	IsMasterProteinCandidate	Q8VEE4	Replication protein A 70 kDa DNA-binding subunit OS=Mus musculus OX=10090 GN=Rpa1 PE=1 SV=1	0	70.573	27	15	31	15	623	69	7.91	167	250	218	8	10	12	0	738.8	1437.6	301.6	1007.3	1580.3	1197.9	2064.1	1536.1	2318.3	432.9	1252.6	718.4	1	Rpa1
-6.0343e+18	FALSE	Medium	None	Q80W14-3	Isoform 3 of Pre-mRNA-processing factor 40 homolog B OS=Mus musculus OX=10090 GN=Prpf40b	0.036	1.527	1	1	1	1	873	99.6	7.06	0	NA	NA	1	NA	NA	0	133.8	221.9	56.3	205.3	NA	NA	NA	NA	NA	NA	NA	NA	1	Prpf40b
-6.02861e+18	FALSE	High	IsMasterProtein	Q923W1	Trimethylguanosine synthase OS=Mus musculus OX=10090 GN=Tgs1 PE=1 SV=2	0	9.924	4	4	9	4	853	96.7	4.97	27	64	60	3	3	2	0	213.5	405	124.8	569.5	934.4	189.8	701.8	263.8	207.2	41.3	189.5	52.9	1	Tgs1
-6.02567e+18	FALSE	Medium	IsMasterProtein	A3KGC4	Serine/threonine-protein kinase PAK 3 (Fragment) OS=Mus musculus OX=10090 GN=Pak3 PE=1 SV=1	0.03	1.646	6	1	1	1	195	21.7	5.35	NA	NA	22	NA	NA	1	0	NA	NA	NA	NA	NA	NA	NA	NA	164.6	89.4	172.2	217.3	1	Pak3
-6.02381e+18	FALSE	High	None	F2Z483	T-complex protein 1 subunit alpha OS=Mus musculus OX=10090 GN=Tcp1 PE=1 SV=1	0	29.896	44	3	15	3	103	11	4.67	132	81	59	3	3	3	0	1103.5	730	472	1459.4	1064.6	441.3	571.7	734.5	1187.8	698.7	1764.9	1151.5	1	Tcp1
-6.02113e+18	FALSE	Medium	IsMasterProtein	Q9D8W5	26S proteasome non-ATPase regulatory subunit 12 OS=Mus musculus OX=10090 GN=Psmd12 PE=1 SV=4	0.024	1.757	4	1	1	1	456	52.9	7.06	33	NA	NA	1	NA	NA	0	111.6	141.7	44.8	135.4	NA	NA	NA	NA	NA	NA	NA	NA	1	Psmd12
-6.02019e+18	FALSE	High	None	A0A2R8VHJ0	Galectin-1 OS=Mus musculus OX=10090 GN=Lgals1 PE=1 SV=1	0.001	2.683	23	1	1	1	35	3.7	8.59	NA	NA	23	NA	NA	1	0	NA	NA	NA	NA	NA	NA	NA	NA	182.8	102.7	206.9	101.8	1	Lgals1
-6.01428e+18	FALSE	High	None	Q91ZU6-3	Isoform 3 of Dystonin OS=Mus musculus OX=10090 GN=Dst	0.01	2.173	0	1	2	1	7400	834.4	5.31	NA	0	26	NA	1	1	0	NA	NA	NA	NA	42.8	46.9	51.9	69.9	150.3	49.6	89.5	100.9	1	Dst
-6.01356e+18	FALSE	High	IsMasterProtein	P56959	RNA-binding protein FUS OS=Mus musculus OX=10090 GN=Fus PE=1 SV=1	0	61.299	21	9	30	7	518	52.6	9.36	148	218	205	7	9	8	2	789.1	5782.9	411.7	699	780.5	560.6	7366.7	760.4	5767.5	429.4	582.9	472.9	1	Fus
-6.01151e+18	FALSE	High	IsMasterProtein	A2ADH1	Magnesium transporter protein 1 OS=Mus musculus OX=10090 GN=Magt1 PE=1 SV=1	0.001	2.77	2	1	1	1	368	41.6	10.05	NA	28	NA	NA	1	NA	0	NA	NA	NA	NA	128.9	61.3	109	81.6	NA	NA	NA	NA	1	Magt1
-6.01124e+18	FALSE	High	None	Q64524	Histone H2B type 2-E OS=Mus musculus OX=10090 GN=Hist2h2be PE=1 SV=3	0	23.849	34	4	16	4	126	14	10.32	108	57	110	4	3	4	0	2377.9	1768.8	1042.8	3206.2	1798.8	861.8	1078.2	1384.1	2669	1315.2	3288.9	1928.1	1	Hist2h2be
-6.01045e+18	FALSE	Medium	IsMasterProteinCandidate	D3YVQ3	Pleckstrin homology-like domain family B member 1 (Fragment) OS=Mus musculus OX=10090 GN=Phldb1 PE=1 SV=1	0.03	1.605	7	1	1	1	221	22.6	8.66	NA	0	NA	NA	1	NA	0	NA	NA	NA	NA	130.1	53.8	282.5	166.5	NA	NA	NA	NA	1	Phldb1
-6.00904e+18	FALSE	High	IsMasterProtein	A0A0G2JG40	Guanine nucleotide-binding protein subunit alpha-12 (Fragment) OS=Mus musculus OX=10090 GN=Gna12 PE=1 SV=1	0	8.941	3	1	3	1	316	37	9.7	40	71	71	1	1	1	0	403.2	442.6	209.1	694.5	399.1	167	284.9	205.8	572.4	258	635.3	321.8	1	Gna12
-6.00555e+18	FALSE	High	IsMasterProtein	O88738	Baculoviral IAP repeat-containing protein 6 OS=Mus musculus OX=10090 GN=Birc6 PE=1 SV=2	0	65.461	7	21	28	21	4882	531.8	6.07	202	105	104	11	10	7	0	1184.7	985.6	624.5	1607.7	2307.7	1489.3	1343.2	1928.3	1065.4	721.9	1384.8	1023.3	1	Birc6
-6.0033e+18	FALSE	High	None	Q8VDR9-2	Isoform 2 of Dedicator of cytokinesis protein 6 OS=Mus musculus OX=10090 GN=Dock6	0.001	3.132	1	1	3	1	1027	115.5	6.77	NA	33	46	NA	1	1	0	NA	NA	NA	NA	138.4	64	163.3	109.9	424.5	133	325	231.5	1	Dock6
-6.00092e+18	FALSE	High	IsMasterProteinCandidate	F6V7K3	Puromycin-sensitive aminopeptidase (Fragment) OS=Mus musculus OX=10090 GN=Npepps PE=1 SV=8	0	3.625	5	1	1	1	247	27.6	5.55	30	NA	NA	1	NA	NA	0	110.1	69.9	81.9	142.8	NA	NA	NA	NA	NA	NA	NA	NA	1	Npepps
-6.00021e+18	FALSE	Medium	IsMasterProteinCandidate	G3UXX7	N6-adenosine-methyltransferase subunit METTL3 (Fragment) OS=Mus musculus OX=10090 GN=Mettl3 PE=1 SV=8	0.036	1.504	3	1	1	1	245	27.1	7.85	38	NA	NA	1	NA	NA	0	89.5	46.4	76.6	85.2	NA	NA	NA	NA	NA	NA	NA	NA	1	Mettl3
-5.99755e+18	FALSE	High	IsMasterProtein	P42227	Signal transducer and activator of transcription 3 OS=Mus musculus OX=10090 GN=Stat3 PE=1 SV=2	0	34	14	8	14	8	770	88	6.3	111	119	93	5	5	4	0	224	268.6	122.5	329.4	582.1	271.1	566.2	415.4	604.7	191.4	473.6	268.8	1	Stat3
-5.99607e+18	FALSE	Medium	IsMasterProteinCandidate	D3YVC8	Mitochondrial mRNA pseudouridine synthase Rpusd3 (Fragment) OS=Mus musculus OX=10090 GN=Rpusd3 PE=1 SV=1	0.038	1.426	6	1	1	1	117	13	9.2	0	NA	NA	1	NA	NA	0	354.7	266	188	316	NA	NA	NA	NA	NA	NA	NA	NA	1	Rpusd3
-5.99259e+18	FALSE	High	None	B1AXT0	Non-POU domain-containing octamer-binding protein (Fragment) OS=Mus musculus OX=10090 GN=Nono PE=1 SV=1	0	4.632	16	1	2	1	98	11.6	9.77	25	19	NA	1	1	NA	0	105.4	151.4	44.1	132	28.9	15.7	38.5	23.6	NA	NA	NA	NA	1	Nono
-5.98635e+18	FALSE	High	IsMasterProtein	P61514	60S ribosomal protein L37a OS=Mus musculus OX=10090 GN=Rpl37a PE=1 SV=2	0	21.743	59	5	12	5	92	10.3	10.43	74	113	21	5	4	2	0	1655	2236.2	1176.9	3398.5	1189	517.7	1070.2	604.4	1818.3	966.9	2235.4	987.5	1	Rpl37a
-5.98503e+18	FALSE	High	None	A0A0G2JGU0	Lipoamide acyltransferase component of branched-chain alpha-keto acid dehydrogenase complex, mitochondrial (Fragment) OS=Mus musculus OX=10090 GN=Dbt PE=1 SV=1	0	3.819	33	1	3	1	27	3	5.02	46	43	NA	1	1	NA	0	165.8	344	257.9	704.3	316.3	187.1	107.7	54.5	NA	NA	NA	NA	1	Dbt
-5.98403e+18	FALSE	High	IsMasterProtein	A0A338P6B4	DNA-directed RNA polymerases I, II, and III subunit RPABC3 (Fragment) OS=Mus musculus OX=10090 GN=Polr2h PE=1 SV=1	0	4.957	10	1	2	1	108	12.2	4.41	56	27	NA	1	1	NA	0	51.7	49.5	24.2	69.3	61.9	27	60.4	43.5	NA	NA	NA	NA	1	Polr2h
-5.98253e+18	FALSE	Medium	None	F6SFD2	Nuclear receptor corepressor 1 (Fragment) OS=Mus musculus OX=10090 GN=Ncor1 PE=1 SV=1	0.014	1.934	5	1	2	1	261	28.1	4.73	40	32	NA	1	1	NA	0	1.8	NA	NA	NA	NA	NA	NA	NA	NA	NA	NA	NA	1	Ncor1
-5.98067e+18	FALSE	High	IsMasterProtein	E9QP00	Transformer-2 protein homolog alpha OS=Mus musculus OX=10090 GN=Tra2a PE=1 SV=1	0	7.125	11	3	6	3	282	32.6	11.27	23	47	43	1	3	2	0	199.6	166.5	84.3	187.1	558.7	388.9	532.1	1134.6	212.7	104	194.2	151	1	Tra2a
-5.97576e+18	FALSE	High	None	P63038-2	Isoform 2 of 60 kDa heat shock protein, mitochondrial OS=Mus musculus OX=10090 GN=Hspd1	0	37.071	46	11	26	11	258	27	4.86	149	116	122	11	7	8	0	1499.5	2007.3	987.8	2066.9	829.4	442.7	883.6	527.2	2486.8	443.8	880.4	520.4	1	Hspd1
-5.97378e+18	FALSE	High	IsMasterProteinCandidate	P28659-2	Isoform 2 of CUGBP Elav-like family member 1 OS=Mus musculus OX=10090 GN=Celf1	0	12.856	9	4	8	2	482	51.6	8.47	56	45	55	3	3	2	0	431.8	1264.2	245	1728.8	1399.7	325.4	1137.2	363.6	1351.3	218.8	1282	288.5	1	Celf1
-5.96874e+18	FALSE	Medium	IsMasterProtein	E9QPI5	Sister chromatid cohesion protein PDS5 homolog A OS=Mus musculus OX=10090 GN=Pds5a PE=1 SV=1	0.041	1.383	1	1	1	1	1332	150.1	7.85	0	NA	NA	1	NA	NA	0	338.1	339.1	199.9	355.8	NA	NA	NA	NA	NA	NA	NA	NA	1	Pds5a
-5.96868e+18	FALSE	High	IsMasterProtein	A0A0A0MQ79	Protein PRRC2C OS=Mus musculus OX=10090 GN=Prrc2c PE=1 SV=1	0	81.479	11	22	45	21	2844	310.5	9.1	199	277	221	12	15	16	1	1140.3	2181.1	291.8	906.6	1672.2	691.1	4699.6	1996.2	4245.8	474.1	1253	1456.8	1	Prrc2c
-5.96813e+18	FALSE	Medium	None	A0A087WRK6	Condensin complex subunit 1 OS=Mus musculus OX=10090 GN=Ncapd2 PE=1 SV=1	0.047	1.305	16	1	1	1	94	10.6	7.21	NA	0	NA	NA	1	NA	0	NA	NA	NA	NA	113.5	37	110.1	54.7	NA	NA	NA	NA	1	Ncapd2
-5.9664e+18	FALSE	High	IsMasterProteinCandidate	Q99N57-2	Isoform 2 of RAF proto-oncogene serine/threonine-protein kinase OS=Mus musculus OX=10090 GN=Raf1	0	42.724	16	9	24	4	668	75.1	9.32	115	209	145	7	9	6	0	1096.1	2025.2	584.6	2413.4	3505	1079.1	3309.6	1465.2	2504.5	561.2	2134.3	762.6	1	Raf1
-5.96638e+18	FALSE	High	None	Q3TS02	ATP-citrate synthase OS=Mus musculus OX=10090 GN=Acly PE=1 SV=1	0	15.575	11	6	7	6	491	53.7	7.06	55	57	32	4	1	2	0	493.6	247.6	392.7	498.1	63.8	37	40.7	74.3	183.9	94.9	182.3	150.5	1	Acly
-5.96409e+18	FALSE	High	IsMasterProtein	G3UXL2	Phosphoribosyl pyrophosphate synthetase 1-like 3 OS=Mus musculus OX=10090 GN=Prps1l3 PE=3 SV=1	0	9.034	9	3	6	1	318	34.8	6.98	46	38	43	2	2	2	2	388.6	421.5	314.1	1051.1	1456.9	542.8	612	525.7	1160.8	741.3	1887	662.2	1	Prps1l3
-5.96184e+18	FALSE	High	IsMasterProtein	F6TB64	Ubinuclein-2 (Fragment) OS=Mus musculus OX=10090 GN=Ubn2 PE=1 SV=1	0	5.833	2	2	3	2	1043	112.2	9.36	0	0	51	1	1	1	0	27.8	36.4	13.2	29.2	184.9	52.3	242.4	101.6	48.3	3.5	38.9	9.8	1	Ubn2
-5.95955e+18	FALSE	High	None	A2A702	Eukaryotic translation initiation factor 3 subunit M OS=Mus musculus OX=10090 GN=Eif3m PE=1 SV=1	0	3.664	12	2	2	2	242	27.9	7.17	0	0	NA	1	1	NA	0	49.1	12.1	25.2	69	190	154.4	89.9	195.7	NA	NA	NA	NA	1	Eif3m
-5.95674e+18	FALSE	Medium	IsMasterProtein	A0A1D5RLY6	Microtubule-associated protein 1S OS=Mus musculus OX=10090 GN=Map1s PE=1 SV=1	0.035	1.54	2	1	1	1	864	91	7.03	0	NA	NA	1	NA	NA	0	109.7	222	73.7	250.8	NA	NA	NA	NA	NA	NA	NA	NA	1	Map1s
-5.95335e+18	FALSE	Medium	IsMasterProteinCandidate	F7D6J5	Sodium channel protein OS=Mus musculus OX=10090 GN=Scn8a PE=1 SV=2	0.036	1.483	0	1	1	1	1988	226	6.25	0	NA	NA	1	NA	NA	0	215.7	357.7	125.8	373.7	NA	NA	NA	NA	NA	NA	NA	NA	1	Scn8a
-5.944e+18	FALSE	High	IsMasterProtein	Q68FD5	Clathrin heavy chain 1 OS=Mus musculus OX=10090 GN=Cltc PE=1 SV=3	0	278.808	41	53	141	53	1675	191.4	5.69	902	807	755	43	42	40	0	10624	5618.3	4414	9033.4	8405.2	6167.3	5678.8	9934.5	8451.2	5575.6	8584.3	8884.7	1	Cltc
-5.94219e+18	FALSE	High	IsMasterProtein	Q9WV32	Actin-related protein 2/3 complex subunit 1B OS=Mus musculus OX=10090 GN=Arpc1b PE=1 SV=4	0	83.398	41	14	36	14	372	41	8.35	367	188	216	12	11	9	0	1634.5	1581.5	751.1	2127.7	2321	1377.5	1978.4	1859.4	1505.5	863.2	1492	1180.8	1	Arpc1b
-5.93794e+18	FALSE	Medium	IsMasterProteinCandidate	E9Q6H8	Pleckstrin homology domain-containing, family A member 5 OS=Mus musculus OX=10090 GN=Plekha5 PE=1 SV=1	0.04	1.39	1	1	1	1	1269	144.3	7.39	NA	NA	0	NA	NA	1	0	NA	NA	NA	NA	NA	NA	NA	NA	202.4	161.8	173	284.9	1	Plekha5
-5.93408e+18	FALSE	High	IsMasterProtein	Q91WT8	RNA-binding protein 47 OS=Mus musculus OX=10090 GN=Rbm47 PE=1 SV=1	0	22.174	16	6	12	6	590	64	8.19	54	81	58	4	4	3	0	141.5	192.5	106.8	254.3	908.1	209.3	625.3	231.7	651.5	137.7	777.6	177.3	1	Rbm47
-5.92728e+18	FALSE	High	None	Q8CGP1	Histone H2B type 1-K OS=Mus musculus OX=10090 GN=Hist1h2bk PE=1 SV=3	0	26.253	40	5	19	5	126	13.9	10.32	113	78	128	5	4	5	0	2534.5	1851.3	1119.2	3362	1990	954.4	1184.1	1547.8	2862.4	1442.6	3541.7	2122.3	1	Hist1h2bk
-5.92282e+18	FALSE	Medium	IsMasterProteinCandidate	Q9JLV5	Cullin-3 OS=Mus musculus OX=10090 GN=Cul3 PE=1 SV=1	0.037	1.444	3	1	1	1	768	88.9	8.46	NA	0	NA	NA	1	NA	0	NA	NA	NA	NA	89.8	35.7	61.6	50.8	NA	NA	NA	NA	1	Cul3
-5.91781e+18	FALSE	Medium	IsMasterProtein	G5E909	39S ribosomal protein L13, mitochondrial OS=Mus musculus OX=10090 GN=Mrpl13 PE=1 SV=1	0.011	2.155	17	1	1	1	58	6.5	10.13	0	NA	NA	1	NA	NA	0	43.3	48.1	18.1	56.3	NA	NA	NA	NA	NA	NA	NA	NA	1	Mrpl13
-5.917e+18	FALSE	High	IsMasterProtein	E9PX59	Sterile alpha motif domain-containing protein 9-like OS=Mus musculus OX=10090 GN=Samd9l PE=1 SV=1	0	7.582	3	3	5	3	1579	182.1	7.03	46	26	68	1	2	2	0	65.6	136.4	49.5	150.2	110.5	58.9	106.9	59.6	228.6	90.7	212.9	83.8	1	Samd9l
-5.91581e+18	FALSE	High	None	Q5DU25	IQ motif and SEC7 domain-containing protein 2 OS=Mus musculus OX=10090 GN=Iqsec2 PE=1 SV=3	0.004	2.392	0	1	3	1	1478	161.7	8.56	0	29	0	1	1	1	0	84.1	189.6	37.7	192	216.4	47.2	220.1	90.2	369.3	58	282.3	64.2	1	Iqsec2
-5.91408e+18	FALSE	High	None	G3XA76	Heterogeneous nuclear ribonucleoprotein Q (Fragment) OS=Mus musculus OX=10090 GN=Syncrip PE=1 SV=1	0	10.602	27	2	4	2	94	10.2	4.5	0	30	47	1	2	1	0	866.6	543.7	343.3	663.9	30.6	23	25.3	25.7	66.9	28.6	47.9	41.9	1	Syncrip
-5.91385e+18	FALSE	High	None	A0A0G2JF85	Sorting nexin-27 OS=Mus musculus OX=10090 GN=Snx27 PE=1 SV=1	0	4.488	4	2	2	2	435	50.7	6.04	34	NA	NA	2	NA	NA	0	181.2	172.7	121	244.1	NA	NA	NA	NA	NA	NA	NA	NA	1	Snx27
-5.91073e+18	FALSE	High	None	Q922W5	Pyrroline-5-carboxylate reductase 1, mitochondrial OS=Mus musculus OX=10090 GN=Pycr1 PE=1 SV=1	0	5.293	4	1	3	1	309	32.4	6.86	57	57	54	1	1	1	0	81.8	102.8	44.6	138.6	119.2	55.5	87	63.9	92.5	30.7	70.2	39.5	1	Pycr1
-5.90966e+18	FALSE	High	None	Q61210-3	Isoform 3 of Rho guanine nucleotide exchange factor 1 OS=Mus musculus OX=10090 GN=Arhgef1	0	19.999	8	5	10	5	791	89.2	6.13	30	67	46	2	5	3	0	160.8	231.8	110.6	232.8	710.5	350.6	770.7	450.4	636.2	179.6	425	285.3	1	Arhgef1
-5.9056e+18	FALSE	High	None	E9QMW9	Polypyrimidine tract-binding protein 1 OS=Mus musculus OX=10090 GN=Ptbp1 PE=1 SV=1	0	69.963	45	9	35	8	353	37.1	8.13	355	304	262	8	9	8	0	1282.4	1777.5	673.1	3524.2	3942.5	933.1	2138.2	1315.8	1568.2	529.4	2361.8	706.9	1	Ptbp1
-5.90338e+18	FALSE	High	None	E9Q9Y2	Nuclear receptor corepressor 1 OS=Mus musculus OX=10090 GN=Ncor1 PE=1 SV=1	0	31.517	6	7	14	7	1399	151.4	9.09	134	134	78	6	5	3	0	620	889.8	171.9	548.3	940.3	338.3	1310.9	836.9	1761.4	222.3	905.4	781.2	1	Ncor1
-5.90191e+18	FALSE	High	None	A0A0N4SVE0	Electron transferring flavoprotein, beta polypeptide-like OS=Mus musculus OX=10090 GN=Etfbl PE=4 SV=1	0	38.907	43	9	23	9	221	24.1	6.1	159	163	138	6	7	9	0	553	2168.9	491.2	1475.6	1342.5	676.3	2158.8	613.2	5221.7	600.5	1273.5	521.1	1	Etfbl
-5.9013e+18	FALSE	High	IsMasterProtein	Q8JZQ2	AFG3-like protein 2 OS=Mus musculus OX=10090 GN=Afg3l2 PE=1 SV=1	0	4.424	2	2	3	2	802	89.5	8.6	14	38	40	1	1	1	0	45	58.7	17.7	69.3	94.5	83.6	99.3	77.1	250.1	68.5	109.2	89.4	1	Afg3l2
-5.89662e+18	FALSE	High	IsMasterProteinCandidate	E0CXN9	RIKEN cDNA C130026I21 gene (Fragment) OS=Mus musculus OX=10090 GN=C130026I21Rik PE=1 SV=1	0	3.565	14	2	2	1	220	25.5	8.12	NA	0	0	NA	1	1	0	NA	NA	NA	NA	NA	NA	NA	NA	NA	NA	NA	NA	1	C130026I21Rik
-5.89611e+18	FALSE	High	IsMasterProtein	A0A0R4J0U5	ATP-binding cassette sub-family D member 2 OS=Mus musculus OX=10090 GN=Abcd2 PE=1 SV=1	0	22.989	10	7	14	7	741	83.4	9.09	40	79	81	3	6	5	0	652.8	1979.5	169.7	990.8	928.8	345.9	2202.1	662	2607.5	269.5	786	590.7	1	Abcd2
-5.89548e+18	FALSE	High	IsMasterProtein	Q5SVP0	RIKEN cDNA 9930111J21 gene 1 OS=Mus musculus OX=10090 GN=9930111J21Rik1 PE=1 SV=1	0	26.088	12	6	11	6	844	95.5	6.32	89	88	83	2	3	5	0	26.7	81.7	17.7	87.8	262.3	99.8	284.9	145.1	1243.1	315.4	786.6	476.4	1	9930111J21Rik1
-5.89472e+18	FALSE	High	IsMasterProteinCandidate	Q60597-4	Isoform 4 of 2-oxoglutarate dehydrogenase, mitochondrial OS=Mus musculus OX=10090 GN=Ogdh	0	31.679	14	11	18	11	1034	117.7	7.03	51	85	76	6	5	7	0	990.6	867.9	640.3	1446	1010.6	628.8	691.8	695.3	1578.1	747.6	1322	889.8	1	Ogdh
-5.88754e+18	FALSE	High	None	D3Z3R3	Thymidylate kinase OS=Mus musculus OX=10090 GN=Dtymk PE=1 SV=1	0	9.661	18	3	6	3	154	17.6	7.97	44	40	42	3	1	2	0	254.3	484.2	62.4	402.6	151.1	33.2	214.6	47	640.5	61.2	279.8	68.9	1	Dtymk
-5.87977e+18	FALSE	High	IsMasterProtein	D3Z6B9	Mitochondrial 10-formyltetrahydrofolate dehydrogenase OS=Mus musculus OX=10090 GN=Aldh1l2 PE=1 SV=1	0	6.465	2	1	1	1	810	88.8	5.58	NA	NA	79	NA	NA	1	0	NA	NA	NA	NA	NA	NA	NA	NA	133.9	41	68.2	45.1	1	Aldh1l2
-5.87697e+18	FALSE	High	IsMasterProteinCandidate	H3BL89	TOX high mobility group box family member 3 (Fragment) OS=Mus musculus OX=10090 GN=Tox3 PE=4 SV=1	0	4.234	4	1	1	1	309	33.3	5.5	NA	37	NA	NA	1	NA	0	NA	NA	NA	NA	64.7	32.3	51.6	62.8	NA	NA	NA	NA	1	Tox3
-5.87677e+18	FALSE	High	IsMasterProtein	Q8BJ71	Nuclear pore complex protein Nup93 OS=Mus musculus OX=10090 GN=Nup93 PE=1 SV=1	0	34.87	16	10	21	10	819	93.2	5.72	135	54	40	8	5	6	0	764.7	622.3	400.9	945.2	715.4	381.7	576.7	620.6	939.6	563	1026	618.8	1	Nup93
-5.87608e+18	FALSE	Medium	IsMasterProteinCandidate	Q9DBN5-3	Isoform 3 of Lon protease homolog 2, peroxisomal OS=Mus musculus OX=10090 GN=Lonp2	0.049	1.266	1	1	1	1	710	77.8	7.06	NA	NA	0	NA	NA	1	0	NA	NA	NA	NA	NA	NA	NA	NA	153.5	48.2	113.9	77	1	Lonp2
-5.87159e+18	FALSE	High	IsMasterProteinCandidate	D3Z0V2	Rho guanine nucleotide exchange factor 7 (Fragment) OS=Mus musculus OX=10090 GN=Arhgef7 PE=1 SV=2	0	7.532	6	4	7	2	636	72.3	6.15	27	0	26	3	2	2	0	308.6	202.6	81.6	187.7	101.5	60.1	101	179.6	413.8	151.7	253.2	478.6	1	Arhgef7
-5.86987e+18	FALSE	High	IsMasterProtein	Q9JIA7	Sphingosine kinase 2 OS=Mus musculus OX=10090 GN=Sphk2 PE=1 SV=2	0	5.5	7	2	2	2	617	65.6	6.57	34	NA	26	1	NA	1	0	16	34.2	12.6	27.5	NA	NA	NA	NA	122	9.6	26.6	9.6	1	Sphk2
-5.86692e+18	FALSE	High	IsMasterProteinCandidate	A2A432-2	Isoform 2 of Cullin-4B OS=Mus musculus OX=10090 GN=Cul4b	0	7.245	2	2	3	2	941	107.3	8.48	NA	63	26	NA	2	1	0	NA	NA	NA	NA	209.2	147.2	154.9	329.8	163.8	104	177.5	259.7	1	Cul4b
-5.85566e+18	FALSE	High	None	A0A0G2JDT1	Ubiquitin-associated protein 2-like (Fragment) OS=Mus musculus OX=10090 GN=Ubap2l PE=1 SV=1	0	12.612	46	2	6	2	57	6.6	7.43	65	44	66	2	2	1	0	214.2	458.4	36	185.6	115.7	41.2	236.5	111.2	452.8	49.7	160.2	178.1	1	Ubap2l
-5.85494e+18	FALSE	High	IsMasterProtein	Q3UYU2	HpaII tinys locus 9c, isoform CRA_a OS=Mus musculus OX=10090 GN=Trmt2a PE=1 SV=1	0	13.616	13	5	9	5	613	67.4	7.18	40	48	31	3	4	2	0	133.3	419.9	66.9	258.3	601.3	217.7	961.2	297.4	329.6	47.7	149.6	72	1	Trmt2a
-5.85398e+18	FALSE	High	IsMasterProtein	Q61316	Heat shock 70 kDa protein 4 OS=Mus musculus OX=10090 GN=Hspa4 PE=1 SV=1	0	55.918	24	15	34	14	841	94.1	5.24	298	244	126	11	10	8	1	1599.9	1628.1	922.5	1960.3	973	721.5	990.4	939.8	1010.2	513.2	748.9	687.3	1	Hspa4
-5.85227e+18	FALSE	High	None	A0A1D5RMC7	60S ribosomal protein L18a OS=Mus musculus OX=10090 GN=Rpl18a PE=1 SV=1	0	7.359	14	1	4	1	70	8.1	10.24	22	0	40	1	1	1	0	1807.7	1972.3	1023.2	2578.8	1074.6	518.1	803.6	620.5	186.7	102.2	196.5	119.7	1	Rpl18a
-5.84912e+18	FALSE	High	IsMasterProtein	Q99PV0	Pre-mRNA-processing-splicing factor 8 OS=Mus musculus OX=10090 GN=Prpf8 PE=1 SV=2	0	168.269	25	44	82	44	2335	273.4	8.84	452	498	344	34	26	20	0	5234.9	4209.2	2511.3	5404.1	4960.3	2739.8	4412.5	4668.4	4421.6	2116.9	4120.1	3771.2	1	Prpf8
-5.84542e+18	FALSE	High	IsMasterProtein	P61079	Ubiquitin-conjugating enzyme E2 D3 OS=Mus musculus OX=10090 GN=Ube2d3 PE=1 SV=1	0	10.38	20	2	7	2	147	16.7	7.8	81	80	57	2	2	2	0	397.5	215.5	301.9	631.1	346.6	169.2	172.4	196.9	225.1	165.6	385.3	207.3	1	Ube2d3
-5.83077e+18	FALSE	High	IsMasterProteinCandidate	Q8BG79-2	Isoform 2 of CWF19-like protein 2 OS=Mus musculus OX=10090 GN=Cwf19l2	0	8.931	5	2	2	2	484	56.2	8.75	59	NA	NA	2	NA	NA	0	183.7	310.6	56	345	NA	NA	NA	NA	NA	NA	NA	NA	1	Cwf19l2
-5.82807e+18	FALSE	High	None	A0A0U1RPN7	Rho guanine nucleotide exchange factor 1 (Fragment) OS=Mus musculus OX=10090 GN=Arhgef1 PE=1 SV=2	0	10.149	6	1	3	1	233	26.3	5.38	28	69	37	1	1	1	0	28	44.4	12.9	42.6	64.8	21.1	86.1	41.4	235.2	54.7	133.7	115	1	Arhgef1
-5.82464e+18	FALSE	Medium	IsMasterProteinCandidate	A2AH22-2	Isoform 2 of Activating molecule in BECN1-regulated autophagy protein 1 OS=Mus musculus OX=10090 GN=Ambra1	0.03	1.641	1	1	1	1	1209	133	6.83	0	NA	NA	1	NA	NA	0	106.7	1343.9	38.4	294.1	NA	NA	NA	NA	NA	NA	NA	NA	1	Ambra1
-5.82185e+18	FALSE	High	IsMasterProteinCandidate	A0A0R4J1B9	28S ribosomal protein S29, mitochondrial OS=Mus musculus OX=10090 GN=Dap3 PE=1 SV=1	0.001	2.721	3	1	2	1	366	42.1	8.95	NA	17	25	NA	1	1	0	NA	NA	NA	NA	NA	NA	NA	NA	601.5	160.6	315.3	152.1	1	Dap3
-5.82022e+18	FALSE	High	IsMasterProtein	P61082	NEDD8-conjugating enzyme Ubc12 OS=Mus musculus OX=10090 GN=Ube2m PE=1 SV=1	0	7.631	15	3	5	3	183	20.9	7.69	0	66	22	1	2	2	0	NA	NA	NA	NA	149.6	93.6	168	286	173.2	76.5	116.3	174	1	Ube2m
-5.81524e+18	FALSE	High	IsMasterProtein	P46638	Ras-related protein Rab-11B OS=Mus musculus OX=10090 GN=Rab11b PE=1 SV=3	0	12.306	20	4	7	4	218	24.5	5.94	53	46	49	3	3	1	0	314.7	380.6	177.6	539.1	526.1	247.9	410.9	358.6	202.4	69.9	184.1	90.9	1	Rab11b
-5.81343e+18	FALSE	High	IsMasterProteinCandidate	F6YAM1	Zinc finger protein 930 OS=Mus musculus OX=10090 GN=Zfp930 PE=1 SV=1	0	4.882	3	1	2	1	440	50.9	8.68	0	NA	23	1	NA	1	0	NA	NA	NA	NA	NA	NA	NA	NA	59.1	11	40.8	13.1	1	Zfp930
-5.81271e+18	FALSE	High	None	F6V2A3	Leucine-rich PPR motif-containing protein, mitochondrial (Fragment) OS=Mus musculus OX=10090 GN=Lrpprc PE=1 SV=1	0.001	2.876	8	1	1	1	142	15.7	5.57	NA	38	NA	NA	1	NA	0	NA	NA	NA	NA	83	31.3	54.5	46.9	NA	NA	NA	NA	1	Lrpprc
-5.81106e+18	FALSE	High	None	Q9CR16	Peptidyl-prolyl cis-trans isomerase D OS=Mus musculus OX=10090 GN=Ppid PE=1 SV=3	0.004	2.425	2	1	2	1	370	40.7	7.43	NA	41	39	NA	1	1	0	NA	NA	NA	NA	131	69.1	448.7	148.9	574	67.9	132	155.2	1	Ppid
-5.80844e+18	FALSE	High	IsMasterProtein	Q9EQ06	Estradiol 17-beta-dehydrogenase 11 OS=Mus musculus OX=10090 GN=Hsd17b11 PE=1 SV=1	0	6.679	15	3	5	3	298	32.9	8.66	20	37	36	1	2	2	0	76.4	85.5	30.5	103.8	244.7	114.1	245.2	168	250.8	86.8	182.1	108.1	1	Hsd17b11
-5.80031e+18	FALSE	High	None	E9Q740	Signal recognition particle subunit SRP72 OS=Mus musculus OX=10090 GN=Srp72 PE=1 SV=1	0	13.407	10	4	5	4	610	67.9	9.38	76	40	0	2	1	2	0	153	202	68.3	221.1	2.9	2	1.8	NA	300.8	53.8	204.3	106.8	1	Srp72
-5.7982e+18	FALSE	Medium	IsMasterProtein	Q80VD1	Protein FAM98B OS=Mus musculus OX=10090 GN=Fam98b PE=1 SV=1	0.024	1.758	2	1	1	1	429	45.3	8.5	0	NA	NA	1	NA	NA	0	86.9	166.2	52.6	125.4	NA	NA	NA	NA	NA	NA	NA	NA	1	Fam98b
-5.79816e+18	FALSE	Medium	IsMasterProtein	A0A1W2P7M1	ZW10 interactor (Fragment) OS=Mus musculus OX=10090 GN=Zwint PE=1 SV=1	0.014	1.926	6	1	1	1	126	14.7	8.72	32	NA	NA	1	NA	NA	0	NA	NA	NA	NA	NA	NA	NA	NA	NA	NA	NA	NA	1	Zwint
-5.79392e+18	FALSE	High	IsMasterProtein	P47753	F-actin-capping protein subunit alpha-1 OS=Mus musculus OX=10090 GN=Capza1 PE=1 SV=4	0	16.375	21	4	9	3	286	32.9	5.55	123	91	62	3	4	2	0	232.8	167.1	78.1	179.7	543.7	337.3	464.1	536.2	174.8	77.1	144.5	136.2	1	Capza1
-5.78998e+18	FALSE	High	IsMasterProtein	Q5U4C3	Splicing factor, arginine/serine-rich 19 OS=Mus musculus OX=10090 GN=Scaf1 PE=1 SV=1	0.001	2.716	1	1	1	1	1256	133.8	9.45	NA	NA	26	NA	NA	1	0	NA	NA	NA	NA	NA	NA	NA	NA	7.4	NA	4	2.7	1	Scaf1
-5.78282e+18	FALSE	High	IsMasterProtein	P97369	Neutrophil cytosol factor 4 OS=Mus musculus OX=10090 GN=Ncf4 PE=1 SV=2	0	49.727	41	10	24	10	339	38.7	6.21	109	249	164	5	7	9	0	782.5	1856.4	343.5	1616.2	1427.1	397.6	1716.6	631.3	2199.3	391.1	1445.6	617.4	1	Ncf4
-5.7813e+18	FALSE	Medium	IsMasterProteinCandidate	A0A0N4SW81	THUMP domain-containing protein 3 (Fragment) OS=Mus musculus OX=10090 GN=Thumpd3 PE=1 SV=1	0.047	1.323	29	1	1	1	77	8.4	5.41	NA	NA	0	NA	NA	1	0	NA	NA	NA	NA	NA	NA	NA	NA	67.7	34.2	65.9	49.7	1	Thumpd3
-5.77284e+18	FALSE	High	IsMasterProtein	K4DI77	WD repeat-containing protein 81 (Fragment) OS=Mus musculus OX=10090 GN=Wdr81 PE=1 SV=1	0	8.085	2	4	5	4	1934	211.8	5.77	0	26	38	1	1	3	0	60.6	174.4	20.3	153	206.7	102.6	165.5	170.9	317.7	200.6	307.8	225.3	1	Wdr81
-5.76929e+18	FALSE	High	IsMasterProtein	G3UWN9	Proteasome activator complex subunit 1 (Fragment) OS=Mus musculus OX=10090 GN=Psme1 PE=1 SV=1	0.006	2.293	6	1	2	1	173	19.8	5.39	NA	0	0	NA	1	1	0	NA	NA	NA	NA	NA	NA	NA	NA	698.6	60	115.4	143.5	1	Psme1
-5.76927e+18	FALSE	High	IsMasterProteinCandidate	Q61990-3	Isoform 3 of Poly(rC)-binding protein 2 OS=Mus musculus OX=10090 GN=Pcbp2	0	92.006	41	11	45	2	349	36.8	7.06	383	457	387	10	10	11	0	1281	2701.3	508.7	2323.9	2203.9	712.8	2705.8	1154.4	4427.6	822	2831.8	1385.7	1	Pcbp2
-5.76253e+18	FALSE	Medium	None	A0A3Q4EGD8	pre-mRNA 3' end-processing protein WDR33 OS=Mus musculus OX=10090 GN=Wdr33 PE=1 SV=1	0.034	1.548	4	1	1	1	271	31.4	8.97	0	NA	NA	1	NA	NA	0	240.6	178.8	53.7	86.4	NA	NA	NA	NA	NA	NA	NA	NA	1	Wdr33
-5.76163e+18	FALSE	High	IsMasterProtein	Q9Z0I6	Schlafen 2 OS=Mus musculus OX=10090 GN=Slfn2 PE=1 SV=1	0	16.127	13	5	8	3	378	42.4	6.38	32	71	46	3	2	3	2	291.7	396.8	95.6	409.2	409.7	108.4	508.8	217.9	704.5	135.6	464	268	1	Slfn2
-5.75242e+18	FALSE	High	None	E9PYU4	Chromodomain-helicase-DNA-binding protein 5 OS=Mus musculus OX=10090 GN=Chd5 PE=1 SV=1	0	50.785	7	11	30	11	1915	218.8	5.97	247	149	190	8	9	9	0	3523.4	1164.2	572.4	1128.1	1062.9	485.3	1313.7	2185.6	2382.9	614.3	994.2	2856.9	1	Chd5
-5.74958e+18	FALSE	High	IsMasterProteinCandidate	Q3TIX6	Far upstream element (FUSE)-binding protein 3 OS=Mus musculus OX=10090 GN=Fubp3 PE=1 SV=1	0	32.616	22	10	19	9	575	61.9	8.38	116	105	131	7	5	7	0	681.5	1935.6	318.3	1524.2	1076.7	188.7	1721.1	389.9	2263.3	283.4	1153	381.9	1	Fubp3
-5.7467e+18	FALSE	High	IsMasterProtein	P47962	60S ribosomal protein L5 OS=Mus musculus OX=10090 GN=Rpl5 PE=1 SV=3	0	101.947	57	15	58	15	297	34.4	9.77	303	412	245	12	13	12	0	4922.4	4898.7	2372	5476.5	6264.3	3324.1	5601.2	5068.5	5776.3	2680	5407.7	4106.9	1	Rpl5
-5.74545e+18	FALSE	High	IsMasterProtein	A0A1B0GS70	Proteasome endopeptidase complex OS=Mus musculus OX=10090 GN=Psma1 PE=1 SV=1	0.004	2.49	4	1	2	1	238	26.5	6.54	NA	21	0	NA	1	1	0	NA	NA	NA	NA	492.2	185.1	532	251.7	344.2	75.6	238.4	105.1	1	Psma1
-5.74526e+18	FALSE	High	IsMasterProtein	Q9CR47	Ribosome biogenesis protein NSA2 homolog OS=Mus musculus OX=10090 GN=Nsa2 PE=2 SV=1	0	7.687	14	3	6	3	260	30	10.24	0	28	27	2	1	3	0	89.2	162.6	54.6	141.7	61.8	31	80	47.6	758.1	390.6	532.1	438.8	1	Nsa2
-5.74524e+18	FALSE	High	None	Q3TGS7	Sorting nexin 12, isoform CRA_b OS=Mus musculus OX=10090 GN=Snx12 PE=1 SV=1	0	4.771	10	2	2	2	166	19.2	7.25	0	0	NA	1	1	NA	0	108.3	95.9	68.1	185.3	41.2	20	31.4	29.6	NA	NA	NA	NA	1	Snx12
-5.74439e+18	FALSE	High	IsMasterProteinCandidate	G3X9Y9	Myosin Vb, isoform CRA_a OS=Mus musculus OX=10090 GN=Myo5b PE=1 SV=1	0	3.752	1	2	2	1	1844	213.3	6.95	NA	0	0	NA	1	1	0	NA	NA	NA	NA	354.2	297.6	229.5	347.4	NA	NA	NA	NA	1	Myo5b
-5.74377e+18	FALSE	Medium	IsMasterProtein	O88737	Protein bassoon OS=Mus musculus OX=10090 GN=Bsn PE=1 SV=4	0.047	1.321	0	1	1	1	3942	418.6	7.71	NA	NA	31	NA	NA	1	0	NA	NA	NA	NA	NA	NA	NA	NA	358.6	59.9	175.1	83.4	1	Bsn
-5.74368e+18	FALSE	High	None	H3BKR2	Guanine nucleotide-binding protein G(I)/G(S)/G(T) subunit beta-1 (Fragment) OS=Mus musculus OX=10090 GN=Gnb1 PE=1 SV=8	0	26.517	26	7	18	3	273	30.2	6.21	143	148	144	6	7	4	0	383	329.6	219.7	502.7	557.7	359.3	350.9	372.8	163.2	135.9	216.8	135.2	1	Gnb1
-5.74215e+18	FALSE	High	IsMasterProtein	O35382	Exocyst complex component 4 OS=Mus musculus OX=10090 GN=Exoc4 PE=1 SV=2	0	4.484	1	1	1	1	975	110.5	6.49	40	NA	NA	1	NA	NA	0	81	99.4	38.4	120.3	NA	NA	NA	NA	NA	NA	NA	NA	1	Exoc4
-5.74012e+18	FALSE	High	None	A2AU60	RNA-binding protein Raly (Fragment) OS=Mus musculus OX=10090 GN=Raly PE=1 SV=1	0	16.538	34	5	11	5	141	15.6	11.02	99	114	114	4	4	3	0	592.5	799.9	300.7	1477.3	837.1	231.6	444.6	288.9	343.6	145.8	499.7	187	1	Raly
-5.73776e+18	FALSE	High	IsMasterProtein	F8WGD9	1-acyl-sn-glycerol-3-phosphate acyltransferase epsilon OS=Mus musculus OX=10090 GN=Agpat5 PE=1 SV=1	0	4.075	4	1	1	1	291	33.8	9.2	48	NA	NA	1	NA	NA	0	33.2	58.4	28.2	55.2	NA	NA	NA	NA	NA	NA	NA	NA	1	Agpat5
-5.73558e+18	FALSE	High	IsMasterProtein	Q9Z1A1	TFG protein OS=Mus musculus OX=10090 GN=Tfg PE=1 SV=1	0	23.738	18	5	10	5	397	43	5.1	110	79	93	2	4	4	0	403.6	238	220.7	159.4	423.5	689.3	513.1	859.1	1246.8	1291.1	799.9	1596	1	Tfg
-5.73542e+18	FALSE	High	IsMasterProteinCandidate	Q9Z1G4-2	Isoform A1-I of V-type proton ATPase 116 kDa subunit a isoform 1 OS=Mus musculus OX=10090 GN=Atp6v0a1	0	18.38	8	5	8	5	838	96.2	6.57	76	73	28	3	4	1	0	91.4	103.9	55.3	144.9	312.8	192.1	254.7	299.3	NA	NA	NA	NA	1	Atp6v0a1
-5.72921e+18	FALSE	High	IsMasterProtein	Q9CXT8	Mitochondrial-processing peptidase subunit beta OS=Mus musculus OX=10090 GN=Pmpcb PE=1 SV=1	0	6.238	4	2	4	2	489	54.6	6.99	36	42	NA	2	2	NA	0	222.8	272.1	108.6	315.7	118.9	55	112.5	79.1	NA	NA	NA	NA	1	Pmpcb
-5.71405e+18	FALSE	High	None	A0A286YDU2	Ataxin-2 (Fragment) OS=Mus musculus OX=10090 GN=Atxn2 PE=1 SV=1	0.001	3.474	2	1	3	1	402	43	5.82	0	42	41	1	1	1	0	41.5	54.2	13	48.6	143.7	87.7	229.6	144	219.2	53.3	104.2	97.9	1	Atxn2
-5.71353e+18	FALSE	High	None	J3JSA4	Nucleoporin NUP188 homolog OS=Mus musculus OX=10090 GN=Nup188 PE=1 SV=1	0	7.013	24	2	3	2	119	13.4	9.35	NA	56	31	NA	1	2	0	NA	NA	NA	NA	NA	NA	NA	NA	236.1	137.9	189.2	158.5	1	Nup188
-5.71303e+18	FALSE	High	IsMasterProteinCandidate	P97371	Proteasome activator complex subunit 1 OS=Mus musculus OX=10090 GN=Psme1 PE=1 SV=2	0.006	2.293	4	1	2	1	249	28.7	5.97	NA	0	0	NA	1	1	0	NA	NA	NA	NA	NA	NA	NA	NA	698.6	60	115.4	143.5	1	Psme1
-5.71212e+18	FALSE	High	IsMasterProtein	A0A0R4J291	FAST kinase domain-containing protein 5, mitochondrial OS=Mus musculus OX=10090 GN=Fastkd5 PE=1 SV=1	0	7.537	4	2	3	2	807	91.6	8.65	31	41	NA	2	1	NA	0	122.2	145.7	62.4	140.7	49	32.8	35.8	33.9	NA	NA	NA	NA	1	Fastkd5
-5.71161e+18	FALSE	High	None	A0A0G2JF25	Acyl-CoA dehydrogenase family member 9, mitochondrial (Fragment) OS=Mus musculus OX=10090 GN=Acad9 PE=1 SV=1	0.001	2.944	9	1	2	1	160	17.6	5.11	18	NA	50	1	NA	1	0	110.2	42	77	85.7	NA	NA	NA	NA	46.7	19.7	27.9	29.7	1	Acad9
-5.709e+18	FALSE	High	None	Q14B86	E3 ubiquitin-protein ligase listerin OS=Mus musculus OX=10090 GN=Ltn1 PE=1 SV=1	0	5.08	3	2	2	2	724	81	6.9	0	NA	NA	2	NA	NA	0	115.9	183.2	77.4	217.6	NA	NA	NA	NA	NA	NA	NA	NA	1	Ltn1
-5.70803e+18	FALSE	High	None	F6VJC5	Sec24-related gene family, member B (S. cerevisiae) (Fragment) OS=Mus musculus OX=10090 GN=Sec24b PE=1 SV=1	0	11.849	9	5	8	5	765	83	7.15	26	56	60	2	3	3	0	106	206.1	59.6	205.2	414.2	276.1	467.2	312.5	347.8	159.4	190.6	168.4	1	Sec24b
-5.70459e+18	FALSE	High	None	A0A338P6X5	Eukaryotic initiation factor 4A-II (Fragment) OS=Mus musculus OX=10090 GN=Eif4a2 PE=1 SV=1	0	47.75	23	8	33	1	322	36.7	5.39	224	204	229	8	8	8	0	342.4	515.6	272.7	851.2	995.5	331.1	572.2	350.2	680.3	283.2	893.5	312.6	1	Eif4a2
-5.70453e+18	FALSE	High	None	A2AFI3	RNA binding motif protein, X chromosome, isoform CRA_b OS=Mus musculus OX=10090 GN=Rbmx PE=1 SV=1	0	29.584	23	7	16	7	301	32.7	9.88	124	125	111	5	5	6	0	1614.9	612.3	486.1	1140	999.2	516.7	559.6	1333.6	2086.3	1374.5	2533.8	3166.9	1	Rbmx
-5.70284e+18	FALSE	High	IsMasterProtein	cRAP042	Keratin, type I cuticular Ha1 OS=Homo sapiens GN=KRT31 PE=2 SV=3	0	15.814	12	6	10	1	416	47.2	4.88	67	87	38	3	5	2	4	137	78.1	145.1	132.5	185	562.8	145.5	212.1	29	98.7	26.7	34.6	1	KRT31
-5.70186e+18	FALSE	Medium	IsMasterProteinCandidate	P63073	Eukaryotic translation initiation factor 4E OS=Mus musculus OX=10090 GN=Eif4e PE=1 SV=1	0.024	1.748	3	1	1	1	217	25	6.15	NA	NA	0	NA	NA	1	0	NA	NA	NA	NA	NA	NA	NA	NA	405.9	94.6	237.6	146.3	1	Eif4e
-5.69326e+18	FALSE	Medium	IsMasterProteinCandidate	A2AGH6-2	Isoform 2 of Mediator of RNA polymerase II transcription subunit 12 OS=Mus musculus OX=10090 GN=Med12	0.036	1.481	0	1	1	1	2169	242.2	7.12	NA	NA	0	NA	NA	1	0	NA	NA	NA	NA	NA	NA	NA	NA	226	98.3	176.7	170.1	1	Med12
-5.69017e+18	FALSE	High	IsMasterProtein	Q8CI43	Myosin light chain 6B OS=Mus musculus OX=10090 GN=Myl6b PE=1 SV=1	0.005	2.338	6	1	2	1	207	22.7	5.53	NA	41	32	NA	1	1	0	NA	NA	NA	NA	65.3	34.4	62.2	44.2	55.5	42.8	78.3	56	1	Myl6b
-5.68823e+18	FALSE	High	IsMasterProtein	D3Z7C6	Prostaglandin E synthase 3 OS=Mus musculus OX=10090 GN=Ptges3 PE=1 SV=1	0	29.197	42	5	13	5	130	15	4.79	47	77	103	2	5	5	0	89.5	285.2	62.8	333.7	1315.7	697.1	1173.9	374	1515.3	780.2	1419.3	393	1	Ptges3
-5.68489e+18	FALSE	High	None	B1ASU9	Serine/threonine-protein kinase tousled-like 2 OS=Mus musculus OX=10090 GN=Tlk2 PE=1 SV=1	0.002	2.626	1	1	4	1	750	85.3	8.43	45	42	48	1	1	1	0	106	340.9	57.5	421.3	683.6	151.6	582.7	173	945.6	169	854.6	211.2	1	Tlk2
-5.68237e+18	FALSE	High	None	P26040	Ezrin OS=Mus musculus OX=10090 GN=Ezr PE=1 SV=3	0	29.214	13	9	20	9	586	69.4	6.1	94	95	68	7	6	7	0	925.7	470.6	638.5	972.3	2195.4	1802.3	1049.4	1942.2	1233.8	1327.5	1730.5	1522.1	1	Ezr
-5.67871e+18	FALSE	High	IsMasterProteinCandidate	Q6NZN0-5	Isoform 5 of RNA-binding protein 26 OS=Mus musculus OX=10090 GN=Rbm26	0.001	2.894	1	1	1	1	989	111.2	9.44	NA	44	NA	NA	1	NA	0	NA	NA	NA	NA	100.8	32.5	203.6	61.9	NA	NA	NA	NA	1	Rbm26
-5.67703e+18	FALSE	High	None	Q8R3C6-2	Isoform 2 of Probable RNA-binding protein 19 OS=Mus musculus OX=10090 GN=Rbm19	0	5.762	7	3	3	3	521	57.9	5.55	20	25	NA	1	2	NA	0	31.1	42	21.7	46.8	127.8	36.5	121	43.6	NA	NA	NA	NA	1	Rbm19
-5.67543e+18	FALSE	High	None	Q64G17	Putative acidic leucine-rich nuclear phosphoprotein 32 family member C OS=Mus musculus OX=10090 GN=Anp32c PE=2 SV=3	0.001	3.552	7	1	3	1	123	14.1	5.06	0	25	0	1	1	1	0	196.7	630.7	154.7	1006.4	186.4	40.7	121.5	32.9	1068.4	240.1	1288.4	234.8	1	Anp32c
-5.67193e+18	FALSE	High	IsMasterProtein	Q6PCN7	Helicase-like transcription factor OS=Mus musculus OX=10090 GN=Hltf PE=1 SV=1	0	8.212	3	3	4	3	1003	113.2	8.09	41	25	37	2	1	1	0	132.3	288.9	62.4	262	73	29.7	134.8	48.4	143.6	17.3	64.4	20.1	1	Hltf
-5.67142e+18	FALSE	High	None	B1ATS5	Calcium-transporting ATPase OS=Mus musculus OX=10090 GN=Atp2a3 PE=1 SV=1	0	28.67	6	5	12	5	1020	111.6	6	178	132	118	4	4	3	0	287.5	472	107.4	439.7	692.8	323.1	1026.3	739.9	398.3	78.3	217.9	124.8	1	Atp2a3
-5.6618e+18	FALSE	High	IsMasterProtein	Q8JZQ9	Eukaryotic translation initiation factor 3 subunit B OS=Mus musculus OX=10090 GN=Eif3b PE=1 SV=1	0	31.991	21	12	19	12	803	91.3	5.02	132	88	123	7	8	4	0	600.7	378.7	256.5	563.8	1329.5	1291.5	1011.5	1596.6	408.2	301.3	415.9	454	1	Eif3b
-5.66065e+18	FALSE	Medium	IsMasterProtein	Q8BJM7	S-adenosyl-L-methionine-dependent tRNA 4-demethylwyosine synthase OS=Mus musculus OX=10090 GN=Tyw1 PE=1 SV=1	0.013	2.028	2	1	1	1	721	81.5	7.83	0	NA	NA	1	NA	NA	0	NA	NA	NA	NA	NA	NA	NA	NA	NA	NA	NA	NA	1	Tyw1
-5.65925e+18	FALSE	Medium	None	D3YZU8	E3 ubiquitin-protein ligase RBBP6 (Fragment) OS=Mus musculus OX=10090 GN=Rbbp6 PE=1 SV=8	0.013	2.028	9	1	1	1	79	8.9	7.99	0	NA	NA	1	NA	NA	0	83.9	141.8	84.3	168.4	NA	NA	NA	NA	NA	NA	NA	NA	1	Rbbp6
-5.6566e+18	FALSE	Medium	IsMasterProtein	B2RUJ6	Rap guanine nucleotide exchange factor (GEF) 6 OS=Mus musculus OX=10090 GN=Rapgef6 PE=1 SV=1	0.047	1.32	0	1	1	1	1606	179.7	6.38	NA	NA	0	NA	NA	1	0	NA	NA	NA	NA	NA	NA	NA	NA	186	31.8	144.6	67.9	1	Rapgef6
-5.65579e+18	FALSE	High	IsMasterProtein	A0A087WPT7	Phosphatidylinositol 3,4,5-trisphosphate 5-phosphatase 2 (Fragment) OS=Mus musculus OX=10090 GN=Inppl1 PE=1 SV=1	0	7.007	2	2	5	1	1166	128.9	7.44	51	52	43	2	1	2	0	38	56.7	24	70	NA	NA	NA	NA	79.1	35.5	51.6	236.2	1	Inppl1
-5.65315e+18	FALSE	High	None	Q3TU25	Probable ATP-dependent RNA helicase DDX17 OS=Mus musculus OX=10090 GN=Ddx17 PE=1 SV=1	0	66.566	34	13	34	7	418	47.4	8.02	211	290	299	9	10	12	0	242.6	973	127.1	355.4	560	242.9	1881	429.8	2939.3	282.5	712.4	528.2	1	Ddx17
-5.64122e+18	FALSE	High	None	Q9WUA3-2	Isoform 2 of ATP-dependent 6-phosphofructokinase, platelet type OS=Mus musculus OX=10090 GN=Pfkp	0	33.534	21	8	17	6	496	53.6	7.88	130	161	119	7	5	2	0	279.7	298.9	233.8	881.1	1015.5	257.4	333.6	208.7	NA	NA	NA	NA	1	Pfkp
-5.6404e+18	FALSE	High	IsMasterProteinCandidate	P48725	Pericentrin OS=Mus musculus OX=10090 GN=Pcnt PE=1 SV=2	0	43.01	5	11	17	11	2898	329.3	5.36	128	126	114	5	6	6	0	315.1	552.9	189.2	396.2	1221.7	363.3	2136.2	845.3	2070.7	235.8	1008.9	614.6	1	Pcnt
-5.64015e+18	FALSE	Medium	None	Q8CIZ9	NADPH oxidase 1 OS=Mus musculus OX=10090 GN=Nox1 PE=1 SV=2	0.024	1.732	1	1	2	1	591	68.1	8.85	32	26	NA	1	1	NA	0	134	252.2	53.6	211.1	251.9	125.9	350.6	185.4	NA	NA	NA	NA	1	Nox1
-5.63604e+18	FALSE	Medium	IsMasterProtein	Q8R3N1	Nucleolar protein 14 OS=Mus musculus OX=10090 GN=Nop14 PE=1 SV=2	0.012	1.991	1	1	1	1	860	98.7	7.59	0	NA	NA	1	NA	NA	0	53.1	86.5	17.1	72.8	NA	NA	NA	NA	NA	NA	NA	NA	1	Nop14
-5.63348e+18	FALSE	High	IsMasterProtein	F8WJG3	Transformer-2 protein homolog beta OS=Mus musculus OX=10090 GN=Tra2b PE=1 SV=1	0	11.902	25	4	9	4	188	21.9	10.15	55	25	22	3	3	3	0	644.1	613.9	343.6	716.7	325.9	253.2	267	328.2	671.1	299.7	631.1	479.4	1	Tra2b
-5.63126e+18	FALSE	High	IsMasterProtein	Q9D4G5	Processing of precursor 1, ribonuclease P/MRP family, (S. cerevisiae) OS=Mus musculus OX=10090 GN=Pop1 PE=1 SV=1	0	51.772	16	11	21	11	1015	114	9.33	179	112	127	8	5	6	0	1571.2	2293.5	1227.2	2836.3	1386.5	628.2	1271.7	685.6	1889	718.5	1703.8	769.4	1	Pop1
-5.63081e+18	FALSE	Medium	IsMasterProteinCandidate	Q3UEB3-2	Isoform 2 of Poly(U)-binding-splicing factor PUF60 OS=Mus musculus OX=10090 GN=Puf60	0.044	1.353	2	1	1	1	547	58.5	5.35	NA	NA	0	NA	NA	1	0	NA	NA	NA	NA	NA	NA	NA	NA	110.7	25.2	50.4	54.2	1	Puf60
-5.62983e+18	FALSE	Medium	IsMasterProtein	O09131	Glutathione S-transferase omega-1 OS=Mus musculus OX=10090 GN=Gsto1 PE=1 SV=2	0.038	1.43	3	1	1	1	240	27.5	7.36	NA	0	NA	NA	1	NA	0	NA	NA	NA	NA	330.7	187.8	155.7	169.8	NA	NA	NA	NA	1	Gsto1
-5.62959e+18	FALSE	High	IsMasterProteinCandidate	E9PYS6	Rho GTPase-activating protein 4 OS=Mus musculus OX=10090 GN=Arhgap4 PE=1 SV=1	0	7.065	5	3	3	3	847	95.2	5.95	0	32	23	1	1	1	0	204.8	126.7	46.1	114.8	48.7	16.8	52.7	40.3	30.5	43.9	26.5	39.5	1	Arhgap4
-5.62866e+18	FALSE	Medium	IsMasterProtein	Q8CJG1	Protein argonaute-1 OS=Mus musculus OX=10090 GN=Ago1 PE=1 SV=2	0.038	1.427	1	1	1	1	857	97.2	9.16	NA	NA	0	NA	NA	1	0	NA	NA	NA	NA	NA	NA	NA	NA	445.5	140.7	347.7	228.1	1	Ago1
-5.62744e+18	FALSE	Medium	IsMasterProtein	Q99J27	Acetyl-coenzyme A transporter 1 OS=Mus musculus OX=10090 GN=Slc33a1 PE=1 SV=1	0.024	1.747	2	1	1	1	550	61	8.16	NA	0	NA	NA	1	NA	0	NA	NA	NA	NA	174	90.6	195.3	112.1	NA	NA	NA	NA	1	Slc33a1
-5.62393e+18	FALSE	High	IsMasterProteinCandidate	Q99PP6-2	Isoform Beta of Tripartite motif-containing protein 34A OS=Mus musculus OX=10090 GN=Trim34a	0	3.611	5	2	2	2	339	39.2	8.15	20	0	NA	1	1	NA	0	136.2	164.2	156.7	235.2	273.8	138.6	164.4	167.5	NA	NA	NA	NA	1	Trim34a
-5.61979e+18	FALSE	High	None	O08807	Peroxiredoxin-4 OS=Mus musculus OX=10090 GN=Prdx4 PE=1 SV=1	0.001	2.743	3	1	3	1	274	31	7.15	45	42	0	1	1	1	0	230.1	843.5	143.3	381.5	323.9	136.3	713.2	177.7	372	63.2	146.3	84.3	1	Prdx4
-5.60879e+18	FALSE	High	IsMasterProtein	A0A2R8VHF9	Myosin-11 OS=Mus musculus OX=10090 GN=Myh11 PE=1 SV=1	0	57.779	7	12	25	1	1938	223.2	5.5	130	147	177	7	8	10	0	NA	NA	NA	NA	NA	NA	NA	NA	229.1	117.1	78.1	544.8	1	Myh11
-5.60521e+18	FALSE	High	IsMasterProtein	Q9D1M0	Protein SEC13 homolog OS=Mus musculus OX=10090 GN=Sec13 PE=1 SV=3	0	5.771	11	2	4	2	322	35.5	5.38	31	0	30	2	1	1	0	109	100.9	43.2	132	NA	NA	NA	NA	131.2	35.5	89.2	49.6	1	Sec13
-5.60116e+18	FALSE	Medium	IsMasterProtein	A0A1Y7VJH3	Apoptosis-stimulating of p53 protein 1 (Fragment) OS=Mus musculus OX=10090 GN=Ppp1r13b PE=1 SV=1	0.03	1.636	1	1	2	1	964	104.4	7.23	28	NA	28	1	NA	1	0	123	149	93.3	368.2	NA	NA	NA	NA	175.5	125	403.4	109.3	1	Ppp1r13b
-5.59992e+18	FALSE	High	None	B7ZNR9	Map4k4 protein OS=Mus musculus OX=10090 GN=Map4k4 PE=1 SV=1	0	28.355	8	6	13	4	1208	137.8	7.55	52	85	63	3	5	5	0	235.6	334.7	129.3	412.6	604.3	286.6	561.4	389	833.6	253.9	656.9	382.5	1	Map4k4
-5.59961e+18	FALSE	High	IsMasterProtein	Q60960	Importin subunit alpha-5 OS=Mus musculus OX=10090 GN=Kpna1 PE=1 SV=2	0	5.327	4	2	2	1	538	60.1	5.01	0	40	NA	1	1	NA	1	84.9	307.9	41.2	141.6	49	21.3	106.5	36.1	NA	NA	NA	NA	1	Kpna1
-5.58847e+18	FALSE	High	None	A3KG57	Serine/arginine-rich-splicing factor 12 (Fragment) OS=Mus musculus OX=10090 GN=Srsf12 PE=1 SV=1	0.001	2.743	4	1	3	1	261	30.3	11.58	33	41	13	1	1	1	0	56	62.5	56.6	109.3	63.6	34.1	58.2	45.7	72.1	31.4	46	34	1	Srsf12
-5.57976e+18	FALSE	High	IsMasterProtein	Q569Z5	Probable ATP-dependent RNA helicase DDX46 OS=Mus musculus OX=10090 GN=Ddx46 PE=1 SV=2	0	53.893	18	17	34	17	1032	117.4	9.26	139	159	142	9	11	13	0	888.6	2657.5	278.9	1178.1	1978	649.3	4367.5	1364.6	5667.1	824.6	2143.9	1467.5	1	Ddx46
-5.57925e+18	FALSE	High	IsMasterProtein	P98078	Disabled homolog 2 OS=Mus musculus OX=10090 GN=Dab2 PE=1 SV=2	0	123.913	40	22	56	22	766	82.3	6.1	325	402	274	16	21	18	0	5340.7	4896.2	1819	5165.9	5797	2915.4	5683.8	5353.6	7090.2	2486	5070.8	4825.6	1	Dab2
-5.57419e+18	FALSE	Medium	IsMasterProtein	D3YX49	Zinc finger protein 384 OS=Mus musculus OX=10090 GN=Zfp384 PE=1 SV=1	0.035	1.538	2	1	1	1	468	50.9	8.56	0	NA	NA	1	NA	NA	0	138.4	299.9	91.6	266.6	NA	NA	NA	NA	NA	NA	NA	NA	1	Zfp384
-5.57359e+18	FALSE	High	None	G3UZ60	Predicted gene, 49325 OS=Mus musculus OX=10090 GN=Gm49325 PE=4 SV=1	0	4.941	16	1	3	1	75	8.6	9.2	72	78	69	1	1	1	0	76.3	164.6	43.3	316.4	250.2	35.3	119.9	49.6	308.3	69	490.3	88.5	1	Gm49325
-5.57299e+18	FALSE	High	IsMasterProtein	D3Z4B0	Serine/arginine-rich-splicing factor 11 (Fragment) OS=Mus musculus OX=10090 GN=Srsf11 PE=1 SV=1	0	5.513	13	2	3	2	192	19.3	4.84	NA	49	24	NA	2	1	0	NA	NA	NA	NA	208.2	94.1	254.5	143	131.4	25.8	84.1	56.5	1	Srsf11
-5.57193e+18	FALSE	High	None	A2A983	Serine/arginine repetitive matrix protein 1 (Fragment) OS=Mus musculus OX=10090 GN=Srrm1 PE=1 SV=1	0	3.978	6	1	3	1	198	23	9.11	0	21	14	1	1	1	0	177.4	585.1	77	172.9	182.6	134	683.3	190.3	580.3	78.5	126.9	123.9	1	Srrm1
-5.56495e+18	FALSE	High	IsMasterProtein	P35278	Ras-related protein Rab-5C OS=Mus musculus OX=10090 GN=Rab5c PE=1 SV=2	0	36.896	54	8	17	6	216	23.4	8.41	144	200	88	5	6	5	2	600.7	734.9	338.4	856.1	1068.7	550.9	980.9	677.4	1113.2	438.2	860.4	539.4	1	Rab5c
-5.56121e+18	FALSE	High	IsMasterProteinCandidate	E9Q3P9	Ras-related protein Rab-11A OS=Mus musculus OX=10090 GN=Rab11a PE=4 SV=1	0	12.306	28	4	7	4	153	17.4	7.5	53	46	49	3	3	1	0	314.7	380.6	177.6	539.1	526.1	247.9	410.9	358.6	202.4	69.9	184.1	90.9	1	Rab11a
-5.56054e+18	FALSE	High	None	B1AR17	Chromodomain helicase DNA-binding protein 3 OS=Mus musculus OX=10090 GN=Chd3 PE=1 SV=1	0	43.108	5	9	25	9	2055	232.6	6.27	201	131	152	7	7	7	0	3197.1	1068.4	553.5	1045.4	624	365.1	714.6	1778.1	2126.7	558.9	852.9	2526	1	Chd3
-5.55748e+18	FALSE	High	None	A0A1B0GRS3	Rho guanine nucleotide exchange factor 7 (Fragment) OS=Mus musculus OX=10090 GN=Arhgef7 PE=1 SV=1	0	3.747	10	2	3	1	200	22.5	6.1	0	0	26	1	1	1	0	NA	NA	NA	NA	NA	NA	NA	NA	201.8	71.5	123	202.4	1	Arhgef7
-5.55733e+18	FALSE	Medium	IsMasterProtein	Q8C8N2	Protein SCAI OS=Mus musculus OX=10090 GN=Scai PE=1 SV=2	0.036	1.502	1	1	1	1	606	70.2	8.6	NA	40	NA	NA	1	NA	0	NA	NA	NA	NA	491.2	261.1	414	300.4	NA	NA	NA	NA	1	Scai
-5.55726e+18	FALSE	High	None	A0A1L1SS28	Kinesin-like protein KIF15 (Fragment) OS=Mus musculus OX=10090 GN=Kif15 PE=1 SV=1	0.001	3.243	15	1	1	1	120	13.2	5.45	NA	NA	0	NA	NA	1	0	NA	NA	NA	NA	NA	NA	NA	NA	NA	NA	NA	NA	1	Kif15
-5.55294e+18	FALSE	High	None	E9Q108	Serine (or cysteine) peptidase inhibitor, clade B, member 6a (Fragment) OS=Mus musculus OX=10090 GN=Serpinb6a PE=1 SV=8	0	14.896	22	4	11	3	187	20.6	5.39	100	67	104	4	2	2	0	746.3	453.5	346.1	838.9	436.9	279.1	191.8	371.8	478.2	431.7	664.3	596.6	1	Serpinb6a
-5.55161e+18	FALSE	High	None	A0A1Y7VK75	ATP-dependent RNA helicase DDX24 (Fragment) OS=Mus musculus OX=10090 GN=Ddx24 PE=1 SV=1	0	14.826	23	3	9	3	176	20.3	8.69	66	102	77	3	3	3	0	493.2	786.4	297.5	763.6	622.8	295.1	762.6	370.2	1282.2	451.1	919.2	570	1	Ddx24
-5.54939e+18	FALSE	High	None	F7CHQ7	Nucleolar protein 56 (Fragment) OS=Mus musculus OX=10090 GN=Nop56 PE=1 SV=1	0	16.992	21	4	8	4	222	24.4	9.44	115	37	97	4	2	2	0	782	633.7	252.6	665.8	108.4	44.7	142.4	71.9	251.3	56.7	139.9	106.5	1	Nop56
-5.54577e+18	FALSE	High	IsMasterProteinCandidate	A0A0G2JDT0	Myocyte-specific enhancer factor 2C OS=Mus musculus OX=10090 GN=Mef2c PE=1 SV=1	0.001	3.503	3	1	2	1	418	45	9.22	56	NA	35	1	NA	1	0	28.8	131.2	11.9	77.7	NA	NA	NA	NA	118.7	14.1	49.3	21.1	1	Mef2c
-5.54151e+18	FALSE	High	IsMasterProteinCandidate	Q61584-3	Isoform B of Fragile X mental retardation syndrome-related protein 1 OS=Mus musculus OX=10090 GN=Fxr1	0	52.103	25	14	31	11	677	76.2	7.53	206	182	164	11	10	10	0	2103.9	1701.8	611.8	1957.5	2330.7	995.2	1974.1	2740.4	2085.6	644.4	1692.7	1633.3	1	Fxr1
-5.53905e+18	FALSE	Medium	IsMasterProtein	Q9QXT1	Dual adapter for phosphotyrosine and 3-phosphotyrosine and 3-phosphoinositide OS=Mus musculus OX=10090 GN=Dapp1 PE=1 SV=1	0.022	1.833	3	1	1	1	280	32.1	7.78	23	NA	NA	1	NA	NA	0	10	11.1	2	19.9	NA	NA	NA	NA	NA	NA	NA	NA	1	Dapp1
-5.53799e+18	FALSE	Medium	IsMasterProtein	Q3U182	CREB-regulated transcription coactivator 2 OS=Mus musculus OX=10090 GN=Crtc2 PE=1 SV=2	0.012	2.108	2	1	2	1	692	73.2	7.01	0	NA	15	1	NA	1	0	73	232.5	28.5	196.1	NA	NA	NA	NA	243.4	35.7	123.5	55	1	Crtc2
-5.53675e+18	FALSE	High	IsMasterProtein	Q9CR62	Mitochondrial 2-oxoglutarate/malate carrier protein OS=Mus musculus OX=10090 GN=Slc25a11 PE=1 SV=3	0	9.407	9	2	4	2	314	34.1	9.94	45	33	67	2	1	1	0	190.8	156.6	138.8	263.9	21.2	12	12.2	13	34.2	25.9	44.6	32.8	1	Slc25a11
-5.53606e+18	FALSE	High	IsMasterProtein	Q6P542	ATP-binding cassette sub-family F member 1 OS=Mus musculus OX=10090 GN=Abcf1 PE=1 SV=1	0	78.637	23	16	39	16	837	94.9	6.51	216	212	180	10	12	12	0	1541.9	4485.4	770.3	3331.6	3292	886.3	4100.9	1587.9	4792.4	753.4	2995.2	1298.8	1	Abcf1
-5.53491e+18	FALSE	High	IsMasterProtein	Q922Q4	Pyrroline-5-carboxylate reductase 2 OS=Mus musculus OX=10090 GN=Pycr2 PE=1 SV=1	0	13.179	15	3	6	3	320	33.6	7.77	57	71	72	1	2	3	0	81.8	102.8	44.6	138.6	384.1	183	316.8	219.3	1114.8	373.8	837.2	503.9	1	Pycr2
-5.53456e+18	FALSE	High	None	A0A2R8VHW9	Ras-related protein Rab-14 (Fragment) OS=Mus musculus OX=10090 GN=Rab14 PE=1 SV=1	0	25.38	70	4	13	4	83	9.3	6	57	102	162	4	3	4	0	585.5	1085.8	290.4	1155	317.3	138.2	417.2	214	810.7	237.5	481.1	340.9	1	Rab14
-5.53451e+18	FALSE	High	IsMasterProteinCandidate	F6QYF8	Aminopeptidase (Fragment) OS=Mus musculus OX=10090 GN=Npepps PE=1 SV=1	0	3.625	1	1	1	1	876	98.5	5.88	30	NA	NA	1	NA	NA	0	110.1	69.9	81.9	142.8	NA	NA	NA	NA	NA	NA	NA	NA	1	Npepps
-5.52637e+18	FALSE	High	IsMasterProtein	P60122	RuvB-like 1 OS=Mus musculus OX=10090 GN=Ruvbl1 PE=1 SV=1	0	8.359	8	3	4	3	456	50.2	6.42	47	NA	55	2	NA	2	0	84.8	107.7	53.4	134.4	NA	NA	NA	NA	248.3	81.3	204.1	215.2	1	Ruvbl1
-5.52311e+18	FALSE	High	None	F7DAB1	Eukaryotic translation initiation factor 4 gamma 2 (Fragment) OS=Mus musculus OX=10090 GN=Eif4g2 PE=1 SV=1	0	11.986	28	3	10	3	102	10.9	9.7	105	108	112	3	3	3	0	519.3	386.2	81	258.4	352.4	150.2	535.2	502	1421.1	295.3	832.3	908.8	1	Eif4g2
-5.51071e+18	FALSE	High	IsMasterProtein	Q7M6Y3	Phosphatidylinositol-binding clathrin assembly protein OS=Mus musculus OX=10090 GN=Picalm PE=1 SV=1	0	4.65	4	2	3	2	660	71.5	7.91	0	NA	0	2	NA	1	0	169.2	160.2	107.7	157.5	NA	NA	NA	NA	766.1	153.4	305.8	277.6	1	Picalm
-5.50962e+18	FALSE	High	IsMasterProteinCandidate	Q9DCK4-2	Isoform 2 of Zinc finger protein 414 OS=Mus musculus OX=10090 GN=Znf414	0.005	2.305	6	1	1	1	250	27	8.81	34	NA	NA	1	NA	NA	0	19.6	49.1	9.2	47.8	NA	NA	NA	NA	NA	NA	NA	NA	1	Znf414
-5.50697e+18	FALSE	High	None	G3UY64	Dynamin-2 OS=Mus musculus OX=10090 GN=Dnm2 PE=1 SV=1	0	9.833	72	3	5	2	69	7.4	8	43	56	0	1	2	2	0	NA	NA	NA	NA	122.1	64	145.8	91.6	128.5	30.6	94.4	57.7	1	Dnm2
-5.50643e+18	FALSE	High	IsMasterProtein	E9PZF5	Acidic leucine-rich nuclear phosphoprotein 32 family member E (Fragment) OS=Mus musculus OX=10090 GN=Anp32e PE=1 SV=1	0	14.752	19	3	5	3	171	19.2	3.8	97	44	37	3	1	1	0	155.1	536.8	139.7	695.3	353	73.5	316.3	67.9	418.7	82.3	400.4	67.5	1	Anp32e
-5.49927e+18	FALSE	High	IsMasterProtein	F6SQH7	Polymerase delta-interacting protein 2 (Fragment) OS=Mus musculus OX=10090 GN=Poldip2 PE=1 SV=1	0	12.846	27	5	8	5	284	32.6	7.91	0	0	27	1	3	3	0	453.7	534.5	276.4	580.7	627.2	339.7	512.3	464	299	110.8	207.6	157.1	1	Poldip2
-5.49896e+18	FALSE	High	IsMasterProtein	Q7TMB8	Cytoplasmic FMR1-interacting protein 1 OS=Mus musculus OX=10090 GN=Cyfip1 PE=1 SV=1	0	48.843	14	17	30	17	1253	145.1	6.9	192	151	67	16	9	5	0	3883.3	2889.8	1380.3	3908.6	1696.5	1003.8	1282.6	1848.7	1681.6	865.5	1736.5	1654.8	1	Cyfip1
-5.49645e+18	FALSE	High	IsMasterProtein	E9Q8N5	CLIP-associating protein 2 OS=Mus musculus OX=10090 GN=Clasp2 PE=1 SV=1	0.001	2.818	1	1	1	1	1286	140.6	8.63	NA	NA	33	NA	NA	1	0	NA	NA	NA	NA	NA	NA	NA	NA	50.9	17.4	44.1	34.9	1	Clasp2
-5.49179e+18	FALSE	High	None	E9PVX6-2	Isoform 2 of Proliferation marker protein Ki-67 OS=Mus musculus OX=10090 GN=Mki67	0	526.001	47	103	277	103	2936	324.5	9.73	1451	1775	1569	76	80	79	0	10959.1	25238.8	7130.7	25563.2	29152.6	12277.8	30663.8	12560.8	32033.1	10318.8	26851.8	10522.8	1	Mki67
-5.49115e+18	FALSE	Medium	IsMasterProtein	A2A5F7	potassium Voltage-gated channel, subfamily H (Eag-related), member 4 OS=Mus musculus OX=10090 GN=Kcnh4 PE=2 SV=1	0.047	1.3	1	1	1	1	1018	111.4	8.57	NA	18	NA	NA	1	NA	0	NA	NA	NA	NA	898.8	207.7	517.5	197.2	NA	NA	NA	NA	1	Kcnh4
-5.49041e+18	FALSE	High	IsMasterProteinCandidate	J3QP87	Predicted pseudogene 2035 OS=Mus musculus OX=10090 GN=Gm2035 PE=3 SV=1	0.005	2.349	7	1	1	1	144	16.5	5.22	24	NA	NA	1	NA	NA	0	152.5	178.7	95.8	218.6	NA	NA	NA	NA	NA	NA	NA	NA	1	Gm2035
-5.48771e+18	FALSE	High	IsMasterProtein	Q9DCH4	Eukaryotic translation initiation factor 3 subunit F OS=Mus musculus OX=10090 GN=Eif3f PE=1 SV=2	0	13.788	12	3	4	3	361	38	5.58	40	80	NA	1	3	NA	0	95.1	57.9	39.6	130.9	404	662.8	226.2	330.9	NA	NA	NA	NA	1	Eif3f
-5.48678e+18	FALSE	Medium	IsMasterProteinCandidate	Q8VGD7	Olfactory receptor 1395 OS=Mus musculus OX=10090 GN=Olfr1395 PE=3 SV=1	0.022	1.807	2	1	3	1	317	35.4	8.65	33	32	29	1	1	1	0	120.5	68.2	151.3	132.8	138.8	224.6	74.1	128.1	279.2	331.7	217.8	196.3	1	Olfr1395
-5.48677e+18	FALSE	High	None	Q9QXS1-9	Isoform PLEC-1D,2A of Plectin OS=Mus musculus OX=10090 GN=Plec	0	140.909	12	42	68	42	4516	514.1	5.78	283	253	282	26	24	18	0	2691	2690.4	1028.3	2414	2354	1190.2	2785.2	2711.7	2237.3	716.7	1505.1	1688.2	1	Plec
-5.48646e+18	FALSE	High	IsMasterProtein	Q8R574	Phosphoribosyl pyrophosphate synthase-associated protein 2 OS=Mus musculus OX=10090 GN=Prpsap2 PE=1 SV=1	0	6.554	6	1	2	1	369	40.9	7.17	0	30	NA	1	1	NA	0	NA	NA	NA	NA	21.8	10.7	10.2	11.5	NA	NA	NA	NA	1	Prpsap2
-5.48629e+18	FALSE	High	None	E9PUM3	Alpha-1,4 glucan phosphorylase OS=Mus musculus OX=10090 GN=Pygm PE=1 SV=1	0	4.541	3	2	2	2	754	87.5	8.51	NA	33	NA	NA	2	NA	0	NA	NA	NA	NA	224.4	158.3	203.5	185.5	NA	NA	NA	NA	1	Pygm
-5.48163e+18	FALSE	High	None	P15331	Peripherin OS=Mus musculus OX=10090 GN=Prph PE=1 SV=2	0	12.851	6	4	11	4	475	54.2	5.52	83	73	72	2	3	4	0	574.8	476.1	253.3	674.6	802.4	412.1	708.1	598.8	1049.8	569.1	1014.2	797	1	Prph
-5.47986e+18	FALSE	Medium	IsMasterProteinCandidate	A2A5R8	Double-stranded RNA-binding protein Staufen homolog 1 OS=Mus musculus OX=10090 GN=Stau1 PE=1 SV=1	0.03	1.658	1	1	2	1	485	53.7	9.55	NA	22	25	NA	1	1	0	NA	NA	NA	NA	197.4	74.2	251.3	105.1	329.6	61.7	234.1	111.4	1	Stau1
-5.47921e+18	FALSE	High	None	Q9R0I7	YLP motif-containing protein 1 OS=Mus musculus OX=10090 GN=Ylpm1 PE=2 SV=2	0	16.681	6	6	8	6	1386	155	6.65	59	57	49	3	2	3	0	106	205.8	63.7	191.8	167.2	58.4	272.3	116.1	540.8	44.4	195.8	96.3	1	Ylpm1
-5.47316e+18	FALSE	High	None	Q68FL4	Putative adenosylhomocysteinase 3 OS=Mus musculus OX=10090 GN=Ahcyl2 PE=1 SV=1	0	14.772	10	6	16	6	613	66.9	7.36	43	49	50	4	5	4	0	1057.9	876.7	535.6	1114.4	955.3	508	858.6	660	1848.6	681.5	1496.5	859.8	1	Ahcyl2
-5.46806e+18	FALSE	High	None	Q9ESL4-3	Isoform 3 of Mitogen-activated protein kinase kinase kinase 20 OS=Mus musculus OX=10090 GN=Map3k20	0.004	2.426	4	1	1	1	289	32.8	6.23	34	NA	NA	1	NA	NA	0	80.3	87.7	36.1	115.8	NA	NA	NA	NA	NA	NA	NA	NA	1	Map3k20
-5.46796e+18	FALSE	High	IsMasterProtein	P31938	Dual specificity mitogen-activated protein kinase kinase 1 OS=Mus musculus OX=10090 GN=Map2k1 PE=1 SV=2	0	14.163	12	4	6	2	393	43.4	6.7	78	24	14	3	2	1	0	213.9	300.1	122.9	350.3	262.8	143.7	242.4	180	NA	NA	NA	NA	1	Map2k1
-5.46722e+18	FALSE	High	IsMasterProtein	A0A0R4J1Q0	Enhancer of mRNA-decapping protein 4 OS=Mus musculus OX=10090 GN=Edc4 PE=1 SV=1	0	46.295	16	15	25	15	1390	150.6	5.68	150	113	118	11	8	6	0	808.3	2029.3	333.4	1043.1	700.5	279.2	2039.2	509.1	1449.7	179.5	461.3	335	1	Edc4
-5.46654e+18	FALSE	High	IsMasterProtein	P59999	Actin-related protein 2/3 complex subunit 4 OS=Mus musculus OX=10090 GN=Arpc4 PE=1 SV=3	0	21.723	40	5	11	5	168	19.7	8.43	82	77	98	3	3	5	0	451.1	349.8	278.6	566.9	651.4	409.4	407.3	433	2076.4	1180.7	2433.9	1245.1	1	Arpc4
-5.46554e+18	FALSE	High	IsMasterProtein	P35585	AP-1 complex subunit mu-1 OS=Mus musculus OX=10090 GN=Ap1m1 PE=1 SV=3	0.001	3.445	3	1	2	1	423	48.5	7.3	NA	0	39	NA	1	1	0	NA	NA	NA	NA	56	30	25.1	36.5	46.9	45.4	62.6	57.3	1	Ap1m1
-5.4609e+18	FALSE	High	IsMasterProtein	P47856	Glutamine--fructose-6-phosphate aminotransferase [isomerizing] 1 OS=Mus musculus OX=10090 GN=Gfpt1 PE=1 SV=3	0	72.738	32	18	37	18	697	78.5	6.84	181	106	161	11	12	14	0	1153.7	2866.8	670.4	3878.8	3165.9	677.5	2612.1	921.2	3880.7	785.2	3947.8	1102.7	1	Gfpt1
-5.45475e+18	FALSE	High	IsMasterProtein	P08103	Tyrosine-protein kinase HCK OS=Mus musculus OX=10090 GN=Hck PE=1 SV=4	0	38.248	23	11	27	8	524	59.1	7.24	123	116	58	9	9	6	0	296.8	629.7	155.7	636.7	1050	385.2	1202.6	505.5	930.6	199.1	672.1	283.5	1	Hck
-5.45358e+18	FALSE	High	IsMasterProtein	Q9JJY4	Probable ATP-dependent RNA helicase DDX20 OS=Mus musculus OX=10090 GN=Ddx20 PE=1 SV=2	0	55.41	16	10	30	10	825	91.7	6.74	201	178	230	9	8	9	0	2590.3	1806.6	994.6	2263.5	1963.5	1365.2	1519.7	2600.5	2364.9	1457.9	2427.5	2945.2	1	Ddx20
-5.44967e+18	FALSE	High	IsMasterProteinCandidate	Q80U28-7	Isoform 7 of MAP kinase-activating death domain protein OS=Mus musculus OX=10090 GN=Madd	0.005	2.365	1	1	2	1	1509	167.1	5.96	23	NA	25	1	NA	1	0	69.7	131.5	37.6	170.1	NA	NA	NA	NA	211.5	55.8	207.5	103.3	1	Madd
-5.44951e+18	FALSE	High	IsMasterProteinCandidate	A0A494B9Y0	ATPase family AAA domain-containing protein 1 OS=Mus musculus OX=10090 GN=Atad1 PE=4 SV=1	0	7.913	7	2	3	2	322	36.2	7.49	52	31	NA	2	1	NA	0	136.8	624.5	91.3	359.7	276.8	78.3	616.2	110.9	NA	NA	NA	NA	1	Atad1
-5.44541e+18	FALSE	High	IsMasterProteinCandidate	E9PUA2	Terminal uridylyltransferase 7 OS=Mus musculus OX=10090 GN=Tut7 PE=1 SV=1	0	5.102	2	2	2	2	1474	167	6.52	NA	36	0	NA	1	1	0	NA	NA	NA	NA	18.9	3.8	16.6	8.8	136.7	57.3	98.3	54.7	1	Tut7
-5.44533e+18	FALSE	High	None	S4R2M7	Phosphoglycerate kinase OS=Mus musculus OX=10090 GN=Pgk1 PE=1 SV=1	0	18.204	31	6	11	6	255	27.7	9.14	48	48	58	3	3	5	0	341.7	246.1	248.3	431.1	904.5	592.9	542.5	621.4	588	444.4	722.9	490.6	1	Pgk1
-5.44485e+18	FALSE	High	IsMasterProteinCandidate	Q7TNC4-2	Isoform 2 of Putative RNA-binding protein Luc7-like 2 OS=Mus musculus OX=10090 GN=Luc7l2	0.001	3.045	3	1	2	1	325	38.6	9.91	NA	31	33	NA	1	1	0	NA	NA	NA	NA	594.8	466.9	519.2	596.3	779.4	520.1	599.4	571	1	Luc7l2
-5.4446e+18	FALSE	High	None	Q5SW86	RAB1A, member RAS oncogene family OS=Mus musculus OX=10090 GN=Rab1a PE=1 SV=1	0	31.286	49	5	17	3	126	13.6	5.55	206	129	101	4	5	4	0	1445.3	2546.4	387.4	2032.9	1602.5	685.9	2172.3	1017.7	3510	702.9	1974.5	1010.9	1	Rab1a
-5.4444e+18	FALSE	High	None	F6TW20	Eukaryotic translation initiation factor 4 gamma 2 (Fragment) OS=Mus musculus OX=10090 GN=Eif4g2 PE=1 SV=1	0	14.338	30	4	11	4	161	17.2	8.76	105	112	112	3	4	3	0	519.3	386.2	81	258.4	436	200.2	637.1	586.4	1421.1	295.3	832.3	908.8	1	Eif4g2
-5.44137e+18	FALSE	High	None	F6TUC4	RAF proto-oncogene serine/threonine-protein kinase (Fragment) OS=Mus musculus OX=10090 GN=Raf1 PE=1 SV=2	0	10.771	9	2	6	1	205	22.4	10.68	88	77	68	2	2	2	0	174.5	360.9	78.9	424.7	1186.5	331.4	1132	455.3	459.6	106.1	412	142.9	1	Raf1
-5.4406e+18	FALSE	High	IsMasterProtein	Q9QZD9	Eukaryotic translation initiation factor 3 subunit I OS=Mus musculus OX=10090 GN=Eif3i PE=1 SV=1	0	29.212	37	7	12	7	325	36.4	5.64	119	83	82	4	2	5	0	387.5	485.5	222.9	583.3	223.6	125.9	206.6	134.5	965.8	400.1	863.1	454.2	1	Eif3i
-5.43998e+18	FALSE	High	IsMasterProtein	B1AU25	Apoptosis-inducing factor 1, mitochondrial OS=Mus musculus OX=10090 GN=Aifm1 PE=1 SV=1	0	17.421	10	5	10	5	608	66.1	9.11	80	64	74	4	2	4	0	473.6	685.7	298.2	623.1	967.7	588.2	1024.8	702.6	1197	451.5	860.8	605.7	1	Aifm1
-5.43671e+18	FALSE	High	None	E9PWZ3	Ribosomal protein L3-like OS=Mus musculus OX=10090 GN=Rpl3l PE=1 SV=1	0	18.722	5	3	10	3	407	46.5	10.45	62	76	82	3	3	3	0	1386.1	1705.9	784.9	1882.3	630.8	377.4	541.2	487.7	3007.4	1372.8	2735.9	1620.3	1	Rpl3l
-5.43536e+18	FALSE	High	IsMasterProteinCandidate	Q04692-2	Isoform 2 of SWI/SNF-related matrix-associated actin-dependent regulator of chromatin subfamily A containing DEAD/H box 1 OS=Mus musculus OX=10090 GN=Smarcad1	0	14.323	6	5	10	5	836	95.7	6.98	24	60	48	2	5	3	0	86	180.5	59.4	186.5	997.8	344.9	1013	494.9	545.4	116.3	390.8	145.6	1	Smarcad1
-5.43452e+18	FALSE	High	None	E9Q9N6	Non-specific serine/threonine protein kinase OS=Mus musculus OX=10090 GN=Mark2 PE=1 SV=1	0	7.471	5	3	6	3	707	79	9.64	31	36	49	3	2	1	0	206.6	436.9	118.5	465.4	259.9	71.2	272.1	92.6	138.7	36	148.1	59.8	1	Mark2
-5.43341e+18	FALSE	High	IsMasterProteinCandidate	G3X9G2	Misshapen-like kinase 1 OS=Mus musculus OX=10090 GN=Mink1 PE=1 SV=1	0	9.259	3	4	8	2	1344	151.1	7.96	45	31	44	3	3	2	0	79.7	199	64.6	186.2	292.2	150.1	154.9	190.3	NA	NA	NA	NA	1	Mink1
-5.43292e+18	FALSE	High	None	Q80VR5	Apaf1 protein OS=Mus musculus OX=10090 GN=Apaf1 PE=1 SV=1	0.001	3.526	3	1	3	1	258	28.8	8.79	32	37	33	1	1	1	0	61.3	144	16.3	110.8	117.1	30.4	168.1	55	259.5	31.6	150.8	42.4	1	Apaf1
-5.43218e+18	FALSE	High	None	Q6NZJ6-2	Isoform 2 of Eukaryotic translation initiation factor 4 gamma 1 OS=Mus musculus OX=10090 GN=Eif4g1	0	111.509	25	33	73	30	1586	174.5	5.38	289	294	272	26	22	22	0	2882.8	6201.7	903.9	3835.6	3832.2	1220.8	6839.5	2839.3	10388	1502.7	5175.2	3114.8	1	Eif4g1
-5.42684e+18	FALSE	High	IsMasterProtein	Q9Z1T1	AP-3 complex subunit beta-1 OS=Mus musculus OX=10090 GN=Ap3b1 PE=1 SV=2	0	15.816	6	6	9	6	1105	122.7	5.66	48	60	38	4	3	2	0	392.1	530.2	266.7	674.5	214.2	111.1	184.2	170.5	260.1	105.7	223.9	187.2	1	Ap3b1
-5.4266e+18	FALSE	High	IsMasterProtein	E9Q286	Little elongation complex subunit 1 OS=Mus musculus OX=10090 GN=Ice1 PE=1 SV=1	0.009	2.247	0	1	1	1	2241	242.1	5.48	NA	NA	32	NA	NA	1	0	NA	NA	NA	NA	NA	NA	NA	NA	3.7	NA	1.3	NA	1	Ice1
-5.42566e+18	FALSE	High	None	A2AMD0	Predicted gene 12666 (Fragment) OS=Mus musculus OX=10090 GN=Gm12666 PE=1 SV=1	0	4.174	5	1	2	1	254	28.4	9.72	0	NA	35	1	NA	1	0	36.1	88	11.8	76.2	NA	NA	NA	NA	159.1	24.2	74.2	32.2	1	Gm12666
-5.42336e+18	FALSE	High	IsMasterProtein	P70388	DNA repair protein RAD50 OS=Mus musculus OX=10090 GN=Rad50 PE=1 SV=1	0	16.561	5	7	8	7	1312	153.4	6.95	24	0	0	2	2	4	0	222.1	263.6	52.8	246.1	117.5	58.6	105.2	121.7	704.6	269.5	555.5	596.9	1	Rad50
-5.42223e+18	FALSE	High	IsMasterProteinCandidate	J3QNT6	Predicted gene 5039 OS=Mus musculus OX=10090 GN=Gm5039 PE=3 SV=1	0.005	2.349	7	1	1	1	144	16.5	5.35	24	NA	NA	1	NA	NA	0	152.5	178.7	95.8	218.6	NA	NA	NA	NA	NA	NA	NA	NA	1	Gm5039
-5.41604e+18	FALSE	High	None	A0A087WRP4	TAR DNA-binding protein 43 (Fragment) OS=Mus musculus OX=10090 GN=Tardbp PE=1 SV=1	0	24.901	33	5	13	5	138	15.9	6.76	182	143	153	5	4	4	0	377.9	1177.7	265.3	1873.8	2341.4	417.7	1381.6	514.5	1675.8	369.9	2047.7	420.7	1	Tardbp
-5.41261e+18	FALSE	Medium	IsMasterProtein	B1AW40	Rho GTPase activating protein 15, isoform CRA_c OS=Mus musculus OX=10090 GN=Arhgap15 PE=1 SV=1	0.011	2.148	2	1	1	1	477	55	9.58	0	NA	NA	1	NA	NA	0	53.6	116.6	23.8	116.9	NA	NA	NA	NA	NA	NA	NA	NA	1	Arhgap15
-5.40937e+18	FALSE	High	None	A0A2I3BRH1	FYN-binding protein (Fragment) OS=Mus musculus OX=10090 GN=Fyb PE=1 SV=1	0	5.404	26	2	2	2	125	13.2	9.82	50	0	NA	1	1	NA	0	4	7.9	NA	6.7	81.7	44.9	109.5	80.1	NA	NA	NA	NA	1	Fyb
-5.40745e+18	FALSE	High	IsMasterProtein	P62814	V-type proton ATPase subunit B, brain isoform OS=Mus musculus OX=10090 GN=Atp6v1b2 PE=1 SV=1	0	48.563	34	12	28	12	511	56.5	5.81	131	210	198	8	8	11	0	816.3	729.2	460.4	1167.7	1419.8	741.8	1037.4	1041.1	1101.7	553.5	1225.4	839.7	1	Atp6v1b2
-5.40287e+18	FALSE	High	IsMasterProtein	A0A1L1SQA8	40S ribosomal protein S25 OS=Mus musculus OX=10090 GN=Rps25 PE=1 SV=1	0	4.636	20	2	4	2	93	10.3	9.99	40	74	45	1	2	1	0	66.9	117.3	39.7	93.1	181.7	97.5	206.2	122.5	249.8	54.9	145.1	79.6	1	Rps25
-5.39942e+18	FALSE	High	None	A0A494BBL7	RAB1B, member RAS oncogene family, isoform CRA_a OS=Mus musculus OX=10090 GN=Rab1b PE=4 SV=1	0	19.707	31	7	14	2	189	21.1	7.59	74	60	91	5	4	5	0	439.1	1173.5	240.5	842	313.9	111.4	411.2	188.1	873	159.3	461.3	230.2	1	Rab1b
-5.39611e+18	FALSE	High	IsMasterProtein	Q5SWU9	Acetyl-CoA carboxylase 1 OS=Mus musculus OX=10090 GN=Acaca PE=1 SV=1	0	525.481	53	93	303	79	2345	265.1	6.39	1696	1857	1640	80	82	77	15	19967.3	5297.6	15913	12728.5	11225.3	18399	5101.3	16879.8	10481.5	18241.1	12155.1	16974.1	1	Acaca
-5.39597e+18	FALSE	High	None	D6RI23	Major facilitator superfamily domain-containing protein 10 OS=Mus musculus OX=10090 GN=Mfsd10 PE=1 SV=1	0	5.295	15	1	3	1	101	11.3	9.74	NA	31	36	NA	1	1	0	NA	NA	NA	NA	293.4	181.5	301	282.9	253.7	126.6	186.4	181.2	1	Mfsd10
-5.39038e+18	FALSE	High	IsMasterProteinCandidate	E9Q905	Catenin delta-1 OS=Mus musculus OX=10090 GN=Ctnnd1 PE=1 SV=1	0	40.904	15	10	18	10	866	96.6	6.24	108	78	94	4	6	7	0	450.6	1694.3	160.6	1189.1	1069.5	212.3	1637.1	404.7	2990.5	444.5	1672.9	780.9	1	Ctnnd1
-5.38859e+18	FALSE	Medium	IsMasterProtein	B7ZDF4	Histone deacetylase 5 (Fragment) OS=Mus musculus OX=10090 GN=Hdac5 PE=1 SV=1	0.047	1.316	18	1	1	1	175	20	9.03	0	NA	NA	1	NA	NA	0	35.3	23.9	24.5	31.2	NA	NA	NA	NA	NA	NA	NA	NA	1	Hdac5
-5.38849e+18	FALSE	High	None	Q8R4B8-4	Isoform 4 of NACHT, LRR and PYD domains-containing protein 3 OS=Mus musculus OX=10090 GN=Nlrp3	0	127.86	45	31	86	31	829	95.6	7.23	428	428	296	28	28	22	0	2517.9	4881	1148.5	4356.4	3048.2	1085.2	3609.9	1781.6	3410.5	634.8	2276.1	1402.5	1	Nlrp3
-5.38825e+18	FALSE	High	IsMasterProteinCandidate	Q3UHD6-2	Isoform 2 of Sorting nexin-27 OS=Mus musculus OX=10090 GN=Snx27	0	7.198	8	3	3	3	526	59.5	6.24	53	NA	NA	3	NA	NA	0	181.2	172.7	121	244.1	NA	NA	NA	NA	NA	NA	NA	NA	1	Snx27
-5.38161e+18	FALSE	High	IsMasterProteinCandidate	Q8CCP0-2	Isoform 2 of Nuclear export mediator factor Nemf OS=Mus musculus OX=10090 GN=Nemf	0	8.655	5	4	7	4	892	102	6.18	50	32	45	1	3	3	0	134.4	107.4	74.1	152.9	263.3	134.8	307.9	193.7	254.6	124	198.8	309.9	1	Nemf
-5.38098e+18	FALSE	High	IsMasterProtein	H3BJM1	Forkhead box protein P1 OS=Mus musculus OX=10090 GN=Foxp1 PE=1 SV=1	0	9.85	6	2	3	2	675	75.1	6.61	53	95	NA	2	1	NA	0	29.7	107.1	26.8	64.5	16.9	4	45.4	9.9	NA	NA	NA	NA	1	Foxp1
-5.3785e+18	FALSE	High	IsMasterProteinCandidate	Q8BG51-4	Isoform 4 of Mitochondrial Rho GTPase 1 OS=Mus musculus OX=10090 GN=Rhot1	0	8.003	5	3	4	2	704	80.8	7.09	36	18	39	1	1	2	0	27.4	61.1	14.3	63.5	48.2	39.7	39.7	27.1	308.8	71.7	196.2	110.2	1	Rhot1
-5.37685e+18	FALSE	High	IsMasterProtein	Q3U367	4-trimethylaminobutyraldehyde dehydrogenase OS=Mus musculus OX=10090 GN=Aldh9a1 PE=1 SV=1	0	42.256	29	12	23	12	518	55.9	7.46	77	116	154	8	7	8	0	955.4	1313.2	506.8	1754.2	1528.9	674.3	1211.2	856.3	1598.8	584.6	1389	892.9	1	Aldh9a1
-5.37611e+18	FALSE	High	IsMasterProteinCandidate	Q9CZ86	Zinc finger protein 248 OS=Mus musculus OX=10090 GN=Zfp248 PE=2 SV=1	0	4.882	2	1	2	1	475	54.6	8.88	0	NA	23	1	NA	1	0	NA	NA	NA	NA	NA	NA	NA	NA	59.1	11	40.8	13.1	1	Zfp248
-5.37293e+18	FALSE	High	IsMasterProtein	Q8K3A9	7SK snRNA methylphosphate capping enzyme OS=Mus musculus OX=10090 GN=Mepce PE=1 SV=2	0	16.226	15	5	7	5	666	72	9.25	59	80	72	1	4	2	0	150.5	134.8	47.6	217.4	848.4	383.8	775.3	449.7	2539.9	456.2	2159.2	531	1	Mepce
-5.36887e+18	FALSE	High	IsMasterProteinCandidate	Q8R326-2	Isoform 2 of Paraspeckle component 1 OS=Mus musculus OX=10090 GN=Pspc1	0	6.765	6	3	5	2	466	53	6.09	34	52	34	1	3	1	0	NA	NA	NA	NA	295.7	135	425.1	184.9	NA	NA	NA	NA	1	Pspc1
-5.36702e+18	FALSE	High	IsMasterProteinCandidate	Q8CJ67-5	Isoform 5 of Double-stranded RNA-binding protein Staufen homolog 2 OS=Mus musculus OX=10090 GN=Stau2	0.002	2.597	6	1	1	1	125	13.8	8.79	35	NA	NA	1	NA	NA	0	136.4	112	51.3	81.7	NA	NA	NA	NA	NA	NA	NA	NA	1	Stau2
-5.36021e+18	FALSE	High	IsMasterProteinCandidate	A0A1W2P6G5	Myosin light polypeptide 6 OS=Mus musculus OX=10090 GN=Myl6 PE=1 SV=1	0.005	2.338	9	1	2	1	139	15.4	4.54	NA	41	32	NA	1	1	0	NA	NA	NA	NA	65.3	34.4	62.2	44.2	55.5	42.8	78.3	56	1	Myl6
-5.35888e+18	FALSE	High	IsMasterProteinCandidate	Q3U1G5	Interferon-stimulated 20 kDa exonuclease-like 2 OS=Mus musculus OX=10090 GN=Isg20l2 PE=1 SV=2	0.001	2.801	7	2	2	2	368	41	10.01	0	NA	0	1	NA	1	0	84.4	175.2	29.4	145.9	NA	NA	NA	NA	NA	NA	NA	NA	1	Isg20l2
-5.35507e+18	FALSE	High	None	Q6PER3	Microtubule-associated protein RP/EB family member 3 OS=Mus musculus OX=10090 GN=Mapre3 PE=1 SV=1	0.003	2.543	4	1	1	1	281	31.9	5.54	0	NA	NA	1	NA	NA	0	89.7	172.2	36.2	194.9	NA	NA	NA	NA	NA	NA	NA	NA	1	Mapre3
-5.35224e+18	FALSE	Medium	None	Q8K2Z8-2	Isoform 2 of Ubiquitin-conjugating enzyme E2 Q2 OS=Mus musculus OX=10090 GN=Ube2q2	0.041	1.376	3	1	1	1	255	28.9	4.83	14	NA	NA	1	NA	NA	0	NA	NA	NA	NA	NA	NA	NA	NA	NA	NA	NA	NA	1	Ube2q2
-5.34217e+18	FALSE	High	IsMasterProteinCandidate	E9Q9F5	Septin-7 OS=Mus musculus OX=10090 GN=Sept7 PE=1 SV=2	0	7.256	6	3	6	3	437	50.6	8.5	35	51	31	2	1	3	0	554.6	473.2	169.9	548.8	67.4	50.3	71.4	77	828.6	317.9	663.4	502.6	1	2007-09-01
-5.34174e+18	FALSE	High	IsMasterProtein	Q3ULB0	RNA-binding motif protein 6 OS=Mus musculus OX=10090 GN=Rbm6 PE=1 SV=1	0.001	3.552	1	1	1	1	986	113.6	6.2	NA	NA	46	NA	NA	1	0	NA	NA	NA	NA	NA	NA	NA	NA	78.4	15.4	94.2	28.4	1	Rbm6
-5.34052e+18	FALSE	High	IsMasterProteinCandidate	B2ZAC8	Nuclear localized protein-1 isoform d (Fragment) OS=Mus musculus OX=10090 GN=Tcf25 PE=1 SV=1	0.009	2.235	2	1	1	1	651	73.9	5.83	NA	0	NA	NA	1	NA	0	NA	NA	NA	NA	80.2	46.6	61.2	66.3	NA	NA	NA	NA	1	Tcf25
-5.34016e+18	FALSE	High	IsMasterProtein	Q02257	Junction plakoglobin OS=Mus musculus OX=10090 GN=Jup PE=1 SV=3	0	20.339	15	7	9	7	745	81.7	6.14	30	87	29	3	5	1	0	164.7	126.2	188.1	185.1	413.5	331.1	366.9	303.2	NA	NA	NA	NA	1	Jup
-5.33984e+18	FALSE	Medium	IsMasterProtein	Q8VI84	Nucleolar complex protein 3 homolog OS=Mus musculus OX=10090 GN=Noc3l PE=2 SV=2	0.014	1.948	2	1	1	1	807	93.2	9.09	NA	22	NA	NA	1	NA	0	NA	NA	NA	NA	NA	NA	NA	NA	NA	NA	NA	NA	1	Noc3l
-5.33073e+18	FALSE	High	None	P98078-3	Isoform p67 of Disabled homolog 2 OS=Mus musculus OX=10090 GN=Dab2	0	77.973	34	14	37	14	548	58.8	6.13	190	232	173	11	13	13	0	3571.8	3677	1209.4	3514.3	3891.9	1911.1	4158.7	3468.2	5729.1	1799	3830.9	3472.7	1	Dab2
-5.32828e+18	FALSE	High	IsMasterProteinCandidate	P06800-6	Isoform 3 of Receptor-type tyrosine-protein phosphatase C OS=Mus musculus OX=10090 GN=Ptprc	0	46.78	16	13	32	13	1154	130.8	6.33	172	137	162	8	10	11	0	758.7	389.9	494	1025.8	3221.7	1933.9	1171.9	1985.9	2156.4	1694.6	3275.7	1931.2	1	Ptprc
-5.3227e+18	FALSE	High	None	A0A0G2JGD0	Ubiquitin-associated protein 2-like (Fragment) OS=Mus musculus OX=10090 GN=Ubap2l PE=1 SV=1	0	15.305	42	3	9	3	81	9.3	5.78	81	57	85	3	3	2	0	771.6	1704.9	122.4	627.2	388.8	120.5	897.5	403.1	1508.5	133.7	492.7	508.2	1	Ubap2l
-5.32247e+18	FALSE	Medium	IsMasterProtein	G5E905	RIKEN cDNA 9030612M13 OS=Mus musculus OX=10090 GN=Zfp871 PE=1 SV=1	0.015	1.906	1	1	1	1	615	71.5	8.28	NA	NA	42	NA	NA	1	0	NA	NA	NA	NA	NA	NA	NA	NA	65.8	76.9	162.1	121.2	1	Zfp871
-5.31948e+18	FALSE	High	None	Q64518-3	Isoform SERCA3C of Sarcoplasmic/endoplasmic reticulum calcium ATPase 3 OS=Mus musculus OX=10090 GN=Atp2a3	0	28.67	6	5	12	5	1025	112.2	6.09	178	132	118	4	4	3	0	287.5	472	107.4	439.7	692.8	323.1	1026.3	739.9	398.3	78.3	217.9	124.8	1	Atp2a3
-5.31914e+18	FALSE	High	IsMasterProtein	Q9EP69	Phosphatidylinositide phosphatase SAC1 OS=Mus musculus OX=10090 GN=Sacm1l PE=1 SV=1	0	15.659	6	4	8	4	587	66.9	7.3	80	72	68	3	3	2	0	591.8	915.7	273.5	756.8	587.8	334.3	932.2	505.7	1281.3	425.8	692.4	620	1	Sacm1l
-5.31639e+18	FALSE	High	IsMasterProteinCandidate	E9PVP4	Ena/VASP-like protein OS=Mus musculus OX=10090 GN=Evl PE=1 SV=1	0	10.513	8	2	4	2	401	42.9	8.98	85	85	63	2	1	1	0	94.8	116.8	29.4	107.1	134.3	69.1	168.6	119.8	292.8	87.5	174.6	153.6	1	Evl
-5.3161e+18	FALSE	High	IsMasterProtein	O88271	Craniofacial development protein 1 OS=Mus musculus OX=10090 GN=Cfdp1 PE=1 SV=1	0	4.561	10	2	2	2	295	32.9	4.86	45	NA	NA	2	NA	NA	0	483	332.7	80.5	174.7	NA	NA	NA	NA	NA	NA	NA	NA	1	Cfdp1
-5.3144e+18	FALSE	High	IsMasterProtein	E9Q4K7	Kinesin family member 13B OS=Mus musculus OX=10090 GN=Kif13b PE=1 SV=1	0	10.052	2	3	6	2	1843	204.4	5.8	52	46	47	1	3	2	1	143.9	309.5	64.7	222.6	293.8	125.4	412.4	165.7	171.9	42.3	94.2	68.2	1	Kif13b
-5.30873e+18	FALSE	High	IsMasterProtein	Q9D7H3	RNA 3'-terminal phosphate cyclase OS=Mus musculus OX=10090 GN=RtcA PE=1 SV=2	0	14.541	12	4	7	4	366	39.2	7.9	44	53	24	2	2	3	0	150.4	437	89.3	457	404.7	101.3	301	124.1	623.2	200.7	616.9	214.6	1	RtcA
-5.30698e+18	FALSE	Medium	IsMasterProtein	A0A0G2JF67	Phosphodiesterase OS=Mus musculus OX=10090 GN=Pde5a PE=1 SV=1	0.049	1.27	2	1	1	1	833	94.4	6.05	0	NA	NA	1	NA	NA	0	8.4	3.7	9.4	7.4	NA	NA	NA	NA	NA	NA	NA	NA	1	Pde5a
-5.30042e+18	FALSE	High	IsMasterProtein	P01582	Interleukin-1 alpha OS=Mus musculus OX=10090 GN=Il1a PE=1 SV=1	0	18.499	26	5	9	5	270	31	5.3	45	90	29	3	3	3	0	142.1	434.6	53	445.1	306.8	54.6	357.4	112.3	969.9	97.2	631.1	240	1	Il1a
-5.2978e+18	FALSE	High	IsMasterProteinCandidate	Q9R061	Cytosolic Fe-S cluster assembly factor NUBP2 OS=Mus musculus OX=10090 GN=Nubp2 PE=1 SV=1	0	5.269	11	2	3	2	275	29.5	6.52	0	0	0	1	1	1	0	14.8	25.6	4.3	31	125.9	29.4	116.6	42.3	60.4	16	50.7	42.1	1	Nubp2
-5.29255e+18	FALSE	High	None	Q61285	ATP-binding cassette sub-family D member 2 OS=Mus musculus OX=10090 GN=Abcd2 PE=1 SV=1	0	21.105	9	6	12	6	741	83.4	9.09	40	79	81	3	5	4	0	652.8	1979.5	169.7	990.8	855.3	327.5	1969.1	599.8	1942.9	225.8	607.6	484.5	1	Abcd2
-5.28645e+18	FALSE	High	IsMasterProteinCandidate	B1AUC0	Nuclear factor 1 OS=Mus musculus OX=10090 GN=Nfia PE=1 SV=1	0	4.261	3	1	1	1	498	54.6	8.31	0	NA	NA	1	NA	NA	0	126.7	429.7	79	235	NA	NA	NA	NA	NA	NA	NA	NA	1	Nfia
-5.28473e+18	FALSE	High	None	Q8C1C2	Ribosome-releasing factor 2, mitochondrial OS=Mus musculus OX=10090 GN=Gfm2 PE=1 SV=1	0	22.427	14	6	11	6	543	60.5	7.33	120	49	142	3	3	5	0	226.1	575.9	131.5	422.3	274.2	132.1	397.2	185.1	2495.7	310.6	819.1	462.2	1	Gfm2
-5.28138e+18	FALSE	High	IsMasterProtein	P21981	Protein-glutamine gamma-glutamyltransferase 2 OS=Mus musculus OX=10090 GN=Tgm2 PE=1 SV=4	0	49.905	22	13	22	13	686	77	5.1	66	135	67	6	8	7	0	916.8	1910.4	204.3	457.3	497.1	246.3	3226.1	1091.6	3183.6	172.6	483.7	590.3	1	Tgm2
-5.27955e+18	FALSE	High	None	Q9D6F9	Tubulin beta-4A chain OS=Mus musculus OX=10090 GN=Tubb4a PE=1 SV=3	0	147.461	63	18	86	2	444	49.6	4.88	430	476	472	15	17	16	0	182.7	351.9	157.7	458	303.9	129.8	259.4	144.8	629.7	274	617.9	238.1	1	Tubb4a
-5.27718e+18	FALSE	High	IsMasterProtein	P60867	40S ribosomal protein S20 OS=Mus musculus OX=10090 GN=Rps20 PE=1 SV=1	0	24.741	36	5	17	5	119	13.4	9.94	69	62	64	5	5	5	0	1406.3	1083.2	874.5	2225.6	2736.3	1422.1	1532.9	1658.6	1964.5	1544.4	3097.3	1812.9	1	Rps20
-5.27411e+18	FALSE	High	None	Q05920	Pyruvate carboxylase, mitochondrial OS=Mus musculus OX=10090 GN=Pc PE=1 SV=1	0	642.053	70	64	493	64	1178	129.6	6.71	3340	3401	2926	61	62	61	0	34523.9	10529.6	24162.2	17832.1	15402.5	28765.8	9698	29756.2	17731.5	24642.2	13593.1	25022.2	1	Pc
-5.26967e+18	FALSE	High	IsMasterProteinCandidate	Q05BC8	Nbr1 protein OS=Mus musculus OX=10090 GN=Nbr1 PE=1 SV=1	0	6.325	1	1	1	1	888	98.8	4.88	62	NA	NA	1	NA	NA	0	17.8	12.1	6.8	27	NA	NA	NA	NA	NA	NA	NA	NA	1	Nbr1
-5.26383e+18	FALSE	High	IsMasterProtein	Q62448	Eukaryotic translation initiation factor 4 gamma 2 OS=Mus musculus OX=10090 GN=Eif4g2 PE=1 SV=2	0	38.999	18	13	25	13	906	102	7.14	186	157	171	8	9	7	0	1449.3	1346	285.7	835.8	923.8	439.6	1490.3	1381.9	2974.8	593.4	1438.2	1888.7	1	Eif4g2
-5.26123e+18	FALSE	High	None	B2FDF6	Synaptosomal-associated protein 47 OS=Mus musculus OX=10090 GN=Snap47 PE=1 SV=1	0	24.163	18	4	7	4	329	37.1	5.69	50	100	32	2	3	2	0	40.1	44.3	21.9	60.2	247.8	85.4	200.4	135.3	253.9	92.7	241.3	117.5	1	Snap47
-5.25624e+18	FALSE	High	IsMasterProteinCandidate	Q6NXM6	Gene model 1008, (NCBI) OS=Mus musculus OX=10090 GN=Zfp663 PE=2 SV=1	0	4.882	2	1	2	1	656	74.2	8.97	0	NA	23	1	NA	1	0	NA	NA	NA	NA	NA	NA	NA	NA	59.1	11	40.8	13.1	1	Zfp663
-5.25355e+18	FALSE	High	IsMasterProteinCandidate	E9Q421	GPI-anchor transamidase OS=Mus musculus OX=10090 GN=Pigk PE=1 SV=1	0	3.787	5	2	3	2	362	40.8	5.8	0	0	NA	2	1	NA	0	212.8	258.8	173.8	300.9	308.7	184.9	294.9	226.3	NA	NA	NA	NA	1	Pigk
-5.25261e+18	FALSE	High	IsMasterProteinCandidate	O35226-4	Isoform Rpn10D of 26S proteasome non-ATPase regulatory subunit 4 OS=Mus musculus OX=10090 GN=Psmd4	0	5.079	4	1	1	1	349	37.9	5.36	NA	26	NA	NA	1	NA	0	NA	NA	NA	NA	NA	NA	NA	NA	NA	NA	NA	NA	1	Psmd4
-5.24924e+18	FALSE	Medium	IsMasterProtein	Q64310	Surfeit locus protein 4 OS=Mus musculus OX=10090 GN=Surf4 PE=1 SV=1	0.037	1.451	3	1	1	1	269	30.4	7.78	NA	NA	0	NA	NA	1	0	NA	NA	NA	NA	NA	NA	NA	NA	1714.5	286.7	1250.4	365.6	1	Surf4
-5.24767e+18	FALSE	High	IsMasterProtein	E9Q1M6	Ankyrin repeat and KH domain-containing 1 OS=Mus musculus OX=10090 GN=Ankhd1 PE=1 SV=1	0	15.886	2	5	9	4	2485	263.2	5.92	68	36	72	4	3	2	0	256.3	582.7	124	601.3	155.2	35.5	164.8	83.2	158.5	29	98.5	51.3	1	Ankhd1
-5.24048e+18	FALSE	High	IsMasterProtein	P17751	Triosephosphate isomerase OS=Mus musculus OX=10090 GN=Tpi1 PE=1 SV=4	0	47.73	53	12	24	12	299	32.2	5.74	198	168	195	10	7	7	0	1139.5	888	683.4	1591	1253.6	701.6	803.1	875.5	863.4	619.4	1143	743.1	1	Tpi1
-5.24025e+18	FALSE	High	IsMasterProteinCandidate	Q8R0S2	IQ motif and SEC7 domain-containing protein 1 OS=Mus musculus OX=10090 GN=Iqsec1 PE=1 SV=2	0	11.454	4	4	8	4	961	107.9	7.14	52	45	32	3	3	2	0	177.3	447.3	81.1	468.4	474.1	114.8	569	183.1	495.3	80.6	364.8	89.4	1	Iqsec1
-5.23939e+18	FALSE	High	IsMasterProtein	P51859	Hepatoma-derived growth factor OS=Mus musculus OX=10090 GN=Hdgf PE=1 SV=2	0.01	2.173	4	1	1	1	237	26.3	4.83	NA	0	NA	NA	1	NA	0	NA	NA	NA	NA	22.4	20	29	16.9	NA	NA	NA	NA	1	Hdgf
-5.23916e+18	FALSE	High	IsMasterProteinCandidate	E9QAS8	Synaptic functional regulator FMR1 OS=Mus musculus OX=10090 GN=Fmr1 PE=1 SV=1	0	43.065	15	8	18	5	631	70.8	7.61	141	106	165	4	8	4	0	103.2	37.1	27.8	38.3	779.9	453.8	861.2	1302.1	141.3	61.3	67.3	213.8	1	Fmr1
-5.23595e+18	FALSE	High	IsMasterProtein	A0A1B0GX27	Branched-chain-amino-acid aminotransferase OS=Mus musculus OX=10090 GN=Bcat2 PE=1 SV=1	0	13.69	11	3	7	3	388	43.5	8.43	63	88	52	2	3	2	0	67.8	184.9	58.1	170.9	437.1	196.3	539.8	184.5	247.8	41.5	97.6	45.1	1	Bcat2
-5.23587e+18	FALSE	High	None	V9GWY0	40S ribosomal protein S4 OS=Mus musculus OX=10090 GN=Gm15013 PE=3 SV=1	0	41.866	29	8	25	8	266	29.9	9.99	218	193	196	5	8	8	0	1814.2	1135.2	1037.1	2257.1	4424.4	2458	2232.6	2882.3	3004.9	2689.6	4785.2	2954.8	1	Gm15013
-5.23533e+18	FALSE	High	IsMasterProtein	A0A0R4J0D3	Dolichyl-diphosphooligosaccharide--protein glycosyltransferase subunit STT3B OS=Mus musculus OX=10090 GN=Stt3b PE=1 SV=1	0	9.324	5	5	9	3	823	93.3	9	62	37	35	4	2	3	0	453.7	427.3	208.6	642.9	163	109.2	133.8	140.5	69.3	36.6	75.7	44.2	1	Stt3b
-5.23275e+18	FALSE	High	IsMasterProtein	Q8VH51	RNA-binding protein 39 OS=Mus musculus OX=10090 GN=Rbm39 PE=1 SV=2	0	47.631	26	10	26	10	530	59.4	10.1	155	124	200	7	9	8	0	953.2	3431.7	506.2	2652.8	1918.9	539.5	2787.6	713.3	5066.3	936.3	3038.2	1240	1	Rbm39
-5.23216e+18	FALSE	High	None	A0A0G2JES3	60S ribosomal protein L9 (Fragment) OS=Mus musculus OX=10090 GN=Rpl9 PE=1 SV=1	0	61.31	37	6	32	6	191	21.7	9.91	374	356	298	6	6	5	0	3002.8	3267.2	1436.8	3326.3	2285.2	1292.8	2416.4	1819.5	3957.1	1627.7	2878.8	2162.7	1	Rpl9
-5.23202e+18	FALSE	High	None	A0A286YCD7	Adenosine kinase (Fragment) OS=Mus musculus OX=10090 GN=Adk PE=1 SV=1	0	5.88	10	2	2	2	205	22.9	7.09	17	0	NA	1	1	NA	0	69.4	88.6	53.3	103	91.7	25.6	122.2	55.9	NA	NA	NA	NA	1	Adk
-5.23065e+18	FALSE	High	None	A0A2R8VHI3	Poly(rC)-binding protein 2 OS=Mus musculus OX=10090 GN=Pcbp2 PE=1 SV=1	0	25.869	42	4	15	1	96	10.4	7.88	168	134	120	4	3	4	0	602.4	1285.8	215.4	1109.4	758.9	242.6	950.8	406.3	2046.8	369.4	1290.8	646.9	1	Pcbp2
-5.22802e+18	FALSE	Medium	IsMasterProtein	A0A140LIT2	7-dehydrocholesterol reductase OS=Mus musculus OX=10090 GN=Dhcr7 PE=1 SV=1	0.012	2.131	2	1	3	1	474	54.2	8.35	29	0	0	1	1	1	0	107.4	164	37.1	140.9	177.8	170.5	164.8	168.5	350	279.3	318.9	288.9	1	Dhcr7
-5.22165e+18	FALSE	High	IsMasterProteinCandidate	O88845-2	Isoform 2 of A-kinase anchor protein 10, mitochondrial OS=Mus musculus OX=10090 GN=Akap10	0	9.62	7	2	2	2	505	56.3	5.77	NA	31	42	NA	1	1	0	NA	NA	NA	NA	62.6	26.9	98.8	32.5	48.2	12.2	33.4	24.5	1	Akap10
-5.21645e+18	FALSE	High	None	D3YXK2	Scaffold attachment factor B1 OS=Mus musculus OX=10090 GN=Safb PE=1 SV=2	0	14.121	5	3	5	3	937	105	5.35	27	55	73	2	1	2	0	359	559.3	161.5	295.8	NA	NA	NA	NA	271.9	74.1	91	116.4	1	Safb
-5.21402e+18	FALSE	High	IsMasterProteinCandidate	Q9QY06-3	Isoform 3 of Unconventional myosin-IXb OS=Mus musculus OX=10090 GN=Myo9b	0	45.579	7	13	22	13	1961	222.3	8.4	144	67	148	7	6	8	0	776.1	1963.7	383.4	1471.5	1701.4	535.1	2320.8	919.2	4432.4	748.7	2545.5	1219.9	1	Myo9b
-5.20883e+18	FALSE	High	IsMasterProtein	Q640N3	Rho GTPase-activating protein 30 OS=Mus musculus OX=10090 GN=Arhgap30 PE=1 SV=3	0	11.11	4	4	7	4	1101	120	4.84	58	24	53	3	2	2	0	264.6	1081.3	148.9	877.7	104.6	27.1	184.1	41.5	594.9	77.4	375.9	142.4	1	Arhgap30
-5.20735e+18	FALSE	High	IsMasterProtein	Q3TH34	Protein FAM45A OS=Mus musculus OX=10090 GN=Fam45a PE=1 SV=1	0.001	3.406	4	1	1	1	236	26.6	5.45	NA	51	NA	NA	1	NA	0	NA	NA	NA	NA	161.8	107.7	83.7	127	NA	NA	NA	NA	1	Fam45a
-5.20536e+18	FALSE	Medium	IsMasterProtein	Q3UGP9	Leucine-rich repeat-containing protein 58 OS=Mus musculus OX=10090 GN=Lrrc58 PE=2 SV=1	0.012	2.009	4	1	1	1	366	40.1	6.62	NA	0	NA	NA	1	NA	0	NA	NA	NA	NA	95.5	73.6	58.1	36.6	NA	NA	NA	NA	1	Lrrc58
-5.20223e+18	FALSE	High	IsMasterProtein	Q9R0P3	S-formylglutathione hydrolase OS=Mus musculus OX=10090 GN=Esd PE=1 SV=1	0	24.868	26	5	11	5	282	31.3	7.12	111	96	106	4	3	3	0	242.2	388.8	109.5	316.6	468.1	301.9	675.8	361.6	755.4	278.2	445.6	328.9	1	Esd
-5.20196e+18	FALSE	Medium	IsMasterProteinCandidate	P97770-3	Isoform 3 of THUMP domain-containing protein 3 OS=Mus musculus OX=10090 GN=Thumpd3	0.047	1.323	7	1	1	1	315	35.4	6.21	NA	NA	0	NA	NA	1	0	NA	NA	NA	NA	NA	NA	NA	NA	67.7	34.2	65.9	49.7	1	Thumpd3
-5.19983e+18	FALSE	High	None	G3UXQ7	Ras-related protein Rab-2B OS=Mus musculus OX=10090 GN=Rab2b PE=1 SV=1	0	4.901	18	1	3	1	62	7.1	8.16	52	58	63	1	1	1	0	153.9	163	61	178.3	334.9	183.1	373.3	315.1	345.8	129.7	242.2	211.4	1	Rab2b
-5.19617e+18	FALSE	High	IsMasterProtein	E9PZP3	Receptor-interacting serine/threonine-protein kinase 3 OS=Mus musculus OX=10090 GN=Ripk3 PE=1 SV=1	0.008	2.26	2	1	1	1	422	46.2	6.47	0	NA	NA	1	NA	NA	0	65.6	189.9	29.5	207.4	NA	NA	NA	NA	NA	NA	NA	NA	1	Ripk3
-5.19512e+18	FALSE	High	None	A0A0J9YVC1	Eukaryotic translation initiation factor 4 gamma 1 (Fragment) OS=Mus musculus OX=10090 GN=Eif4g1 PE=1 SV=1	0	41.441	21	14	28	11	795	86.9	4.89	100	49	92	11	8	9	0	1224.9	2669.6	371.5	1520.9	1668.5	475.6	3134.4	1181.1	4431.8	590.4	1965.6	1377	1	Eif4g1
-5.1874e+18	FALSE	Medium	IsMasterProteinCandidate	A0A0A6YWP6	V-type proton ATPase subunit H OS=Mus musculus OX=10090 GN=Atp6v1h PE=1 SV=1	0.013	2.037	3	1	1	1	441	50.8	6.7	NA	0	NA	NA	1	NA	0	NA	NA	NA	NA	67.2	56.4	55.4	82.8	NA	NA	NA	NA	1	Atp6v1h
-5.1853e+18	FALSE	High	None	Q5SYD0-2	Isoform 2 of Unconventional myosin-Id OS=Mus musculus OX=10090 GN=Myo1d	0	5.487	1	1	3	1	944	109.2	9.45	49	58	67	1	1	1	0	82.2	138.6	36.8	144.5	163.7	51.3	181.7	86.7	223	49.3	148.2	74.3	1	Myo1d
-5.18417e+18	FALSE	High	IsMasterProtein	Q6ZQH8	Nucleoporin NUP188 homolog OS=Mus musculus OX=10090 GN=Nup188 PE=1 SV=2	0	40.136	8	10	17	10	1759	196.6	7.01	113	118	147	4	6	6	0	636.5	617	357.8	705.9	1155.4	934.9	1089.1	1078.1	876.5	581.3	859.4	742.6	1	Nup188
-5.18201e+18	FALSE	High	None	A0A0A6YWJ2	Mitogen-activated protein kinase kinase kinase kinase 4 (Fragment) OS=Mus musculus OX=10090 GN=Map4k4 PE=1 SV=1	0	6.324	14	1	2	1	236	25.4	5.33	NA	59	25	NA	1	1	0	NA	NA	NA	NA	85.5	45.3	62	43.6	111.5	26.7	60.8	50.7	1	Map4k4
-5.17992e+18	FALSE	High	IsMasterProteinCandidate	P35601-2	Isoform 2 of Replication factor C subunit 1 OS=Mus musculus OX=10090 GN=Rfc1	0	42.625	15	15	23	15	1130	125.8	9.33	53	106	101	7	10	6	0	675.7	1554.2	306.7	1271.6	2207.7	878.9	3125.1	1187.8	2212.3	289	1280.3	531.7	1	Rfc1
-5.1704e+18	FALSE	High	None	A2AP29	Probable ATP-dependent RNA helicase DDX58 (Fragment) OS=Mus musculus OX=10090 GN=Ddx58 PE=1 SV=1	0	17.092	9	5	8	5	707	80.1	5.78	37	48	36	2	3	3	0	407.7	421.9	242.1	526.4	307.8	248.2	224.2	148.4	507.3	243.7	428.4	305.5	1	Ddx58
-5.1689e+18	FALSE	High	IsMasterProtein	A0A0G2JH06	Histone-lysine N-methyltransferase SETD2 (Fragment) OS=Mus musculus OX=10090 GN=Setd2 PE=1 SV=1	0.001	2.753	1	1	3	1	1263	143.5	6.47	27	25	0	1	1	1	0	83.2	98.5	28.2	95.4	53.6	16.7	58.2	48.5	110.9	44.2	64.7	58.4	1	Setd2
-5.16631e+18	FALSE	High	None	Q80X50-5	Isoform 5 of Ubiquitin-associated protein 2-like OS=Mus musculus OX=10090 GN=Ubap2l	0	84.883	20	14	38	14	1112	117.3	7.12	404	293	324	13	9	11	0	2378.6	5229.2	426.8	2296.8	1060.3	339.7	2713.2	1183.4	4461.3	440.9	1507.2	1420.3	1	Ubap2l
-5.16284e+18	FALSE	High	IsMasterProtein	D3Z5I1	Zinc finger CCCH-type antiviral protein 1 OS=Mus musculus OX=10090 GN=Zc3hav1 PE=1 SV=1	0	115.863	36	30	59	30	996	112.5	8.07	444	478	280	21	19	17	0	2310.4	5344.8	1103.5	4158	4140.6	1593.6	5969.2	2282	8094.9	1417.3	4648.4	2245.4	1	Zc3hav1
-5.16116e+18	FALSE	High	IsMasterProteinCandidate	A0A2R8W6Y5	La-related protein 4 OS=Mus musculus OX=10090 GN=Larp4 PE=1 SV=1	0	12.374	9	4	5	4	610	67.4	5.26	19	50	45	1	2	2	0	40.5	71.5	20.9	79.8	NA	NA	NA	NA	324.3	82.8	290.8	144.6	1	Larp4
-5.15893e+18	FALSE	High	None	D3Z313	Chromobox protein homolog 3 (Fragment) OS=Mus musculus OX=10090 GN=Cbx3 PE=1 SV=1	0	6.875	13	1	3	1	110	12.5	8.03	33	0	48	1	1	1	0	94.5	349.4	57.5	168.4	118	56.6	232	72.7	416.7	91.3	227.8	128.8	1	Cbx3
-5.15794e+18	FALSE	Medium	IsMasterProtein	A2AC93	Dynein intermediate chain 2, axonemal OS=Mus musculus OX=10090 GN=Dnai2 PE=1 SV=2	0.039	1.416	1	1	1	1	623	70.9	4.88	NA	NA	0	NA	NA	1	0	NA	NA	NA	NA	NA	NA	NA	NA	343.9	134.3	306.7	168.1	1	Dnai2
-5.14965e+18	FALSE	High	None	E9Q9H3	DnaJ homolog subfamily C member 2 OS=Mus musculus OX=10090 GN=Dnajc2 PE=1 SV=1	0	11.061	6	3	5	3	619	71.2	8.24	56	34	NA	3	1	NA	0	180.9	482.3	108.4	446.5	45.4	23.1	50.4	26.1	NA	NA	NA	NA	1	Dnajc2
-5.14952e+18	FALSE	High	None	D3YVC1	40S ribosomal protein S2 (Fragment) OS=Mus musculus OX=10090 GN=Rps2 PE=1 SV=1	0	68.92	55	15	42	15	269	28.6	10.23	290	229	260	12	13	13	0	3504.6	2545.5	2528.5	5153.6	6462.7	3436.7	3451.9	4146	4030.8	3441	6478.1	3971.1	1	Rps2
-5.14658e+18	FALSE	High	IsMasterProteinCandidate	G3UY29	MCG22989, isoform CRA_a OS=Mus musculus OX=10090 GN=Rab11b PE=4 SV=1	0	12.306	29	4	7	4	149	16.9	6.96	53	46	49	3	3	1	0	314.7	380.6	177.6	539.1	526.1	247.9	410.9	358.6	202.4	69.9	184.1	90.9	1	Rab11b
-5.14589e+18	FALSE	High	IsMasterProtein	W4VSP4	Serine (Or cysteine) peptidase inhibitor, clade B, member 6C OS=Mus musculus OX=10090 GN=Serpinb6c PE=1 SV=1	0	4.459	5	2	2	1	379	42.9	6.05	0	NA	20	1	NA	1	0	NA	NA	NA	NA	NA	NA	NA	NA	62.9	91.7	134.7	55.5	1	Serpinb6c
-5.14383e+18	FALSE	High	IsMasterProteinCandidate	A2ARX1	Predicted gene 14391 OS=Mus musculus OX=10090 GN=Gm14391 PE=4 SV=1	0	4.882	8	1	2	1	522	60.3	9.16	0	NA	23	1	NA	1	0	NA	NA	NA	NA	NA	NA	NA	NA	59.1	11	40.8	13.1	1	Gm14391
-5.14289e+18	FALSE	High	IsMasterProtein	Q9CZH3	Proteasome assembly chaperone 3 OS=Mus musculus OX=10090 GN=Psmg3 PE=1 SV=1	0	3.661	12	1	3	1	122	13.3	8.66	34	0	30	1	1	1	0	187.6	227.4	105.6	290.9	156.4	114.7	99.5	129.1	258.8	133	274	174.2	1	Psmg3
-5.14163e+18	FALSE	High	None	D3YWU3	AP-3 complex subunit mu-1 (Fragment) OS=Mus musculus OX=10090 GN=Ap3m1 PE=1 SV=1	0.001	2.689	11	1	3	1	148	16.9	4.79	15	0	30	1	1	1	0	31.3	30.7	13.2	39.2	50	34.7	51.9	50.6	109	38.1	77.6	65.6	1	Ap3m1
-5.13719e+18	FALSE	High	IsMasterProtein	A0A0R4J114	Expressed sequence AA408296 OS=Mus musculus OX=10090 GN=Utp25 PE=1 SV=1	0	4.365	1	1	1	1	768	88.2	5.95	48	NA	NA	1	NA	NA	0	60.4	98.1	29.9	99.6	NA	NA	NA	NA	NA	NA	NA	NA	1	Utp25
-5.13653e+18	FALSE	High	None	A2AKV1	ATP synthase, H+-transporting, mitochondrial F1 complex, gamma polypeptide 1 (Fragment) OS=Mus musculus OX=10090 GN=Atp5c1 PE=1 SV=1	0	22.397	35	5	14	5	154	16.8	9.89	166	139	107	4	5	5	0	709	725	313.9	1508.9	1816.9	682.8	1034.9	910.1	1296.1	573.4	1611.5	746.2	1	Atp5c1
-5.13114e+18	FALSE	High	IsMasterProtein	Q9D8X5	CCR4-NOT transcription complex subunit 8 OS=Mus musculus OX=10090 GN=Cnot8 PE=2 SV=1	0	3.834	4	1	1	1	292	33.6	4.81	NA	49	NA	NA	1	NA	0	NA	NA	NA	NA	66.8	25	80.6	48	NA	NA	NA	NA	1	Cnot8
-5.12937e+18	FALSE	High	IsMasterProteinCandidate	Q5SQ20	Pescadillo homolog OS=Mus musculus OX=10090 GN=Pes1 PE=1 SV=1	0	27.75	17	8	20	8	588	68.2	6.84	104	143	142	5	7	7	0	428.7	870.6	235.9	788.3	1856.2	727.4	2080.3	962.7	1865.1	470.5	1301.4	662.1	1	Pes1
-5.11723e+18	FALSE	High	None	F6THG2	Actin-related protein 2/3 complex subunit 1B (Fragment) OS=Mus musculus OX=10090 GN=Arpc1b PE=1 SV=1	0	34.767	30	3	9	3	105	11.1	8.69	241	117	126	3	3	2	0	436.2	436.7	174.3	586	499.3	329.3	424.4	432.6	521.9	301.9	471.3	368.1	1	Arpc1b
-5.11326e+18	FALSE	High	IsMasterProtein	G3X8R5	Glutamine-rich protein 1 OS=Mus musculus OX=10090 GN=Qrich1 PE=1 SV=1	0.002	2.59	1	1	1	1	777	86.5	5.87	NA	0	NA	NA	1	NA	0	NA	NA	NA	NA	133.9	26.4	173	33	NA	NA	NA	NA	1	Qrich1
-5.10873e+18	FALSE	High	None	G3V022	Ras-related protein Rab-2B OS=Mus musculus OX=10090 GN=Rab2b PE=1 SV=1	0	4.901	15	1	3	1	71	7.9	8.16	52	58	63	1	1	1	0	153.9	163	61	178.3	334.9	183.1	373.3	315.1	345.8	129.7	242.2	211.4	1	Rab2b
-5.10684e+18	FALSE	High	None	P97461	40S ribosomal protein S5 OS=Mus musculus OX=10090 GN=Rps5 PE=1 SV=3	0	9.126	20	4	6	4	204	22.9	9.72	36	25	0	2	3	1	0	217.6	309.6	145.6	320.2	495.7	244.5	429.2	297.8	NA	NA	NA	NA	1	Rps5
-5.09583e+18	FALSE	High	None	E9Q4A8	Nucleolar transcription factor 1 OS=Mus musculus OX=10090 GN=Ubtf PE=1 SV=1	0	5.606	14	2	3	2	169	19.6	9.13	NA	0	38	NA	1	2	0	NA	NA	NA	NA	84	31.8	101.5	39.6	324.3	22	193.7	34.4	1	Ubtf
-5.09286e+18	FALSE	High	None	Q8CC88-3	Isoform 3 of von Willebrand factor A domain-containing protein 8 OS=Mus musculus OX=10090 GN=Vwa8	0.001	2.802	3	1	1	1	345	38.6	7.62	36	NA	NA	1	NA	NA	0	129.9	116.9	51.2	154.1	NA	NA	NA	NA	NA	NA	NA	NA	1	Vwa8
-5.09219e+18	FALSE	Medium	None	Q70FJ1	A-kinase anchor protein 9 OS=Mus musculus OX=10090 GN=Akap9 PE=1 SV=2	0.024	1.769	0	1	1	1	3797	435.9	5.03	NA	0	NA	NA	1	NA	0	NA	NA	NA	NA	118.8	36.5	184	88.9	NA	NA	NA	NA	1	Akap9
-5.08951e+18	FALSE	High	None	E9Q9J6	Plectin (Fragment) OS=Mus musculus OX=10090 GN=Plec PE=1 SV=1	0	5.62	4	2	3	2	676	77.6	7.66	41	0	0	1	1	1	0	118.2	116.9	46.8	112.1	118.9	45.7	105	101.4	141.9	39.5	102.8	90	1	Plec
-5.08677e+18	FALSE	High	IsMasterProtein	P47738	Aldehyde dehydrogenase, mitochondrial OS=Mus musculus OX=10090 GN=Aldh2 PE=1 SV=1	0	132.743	55	21	62	21	519	56.5	7.62	658	376	416	20	18	16	0	2639.9	2699.4	1209.9	3051	3451.3	1987.2	3124.1	2792.8	6373.4	1998.9	3706	2651.1	1	Aldh2
-5.08523e+18	FALSE	Medium	IsMasterProtein	Q921E6	Polycomb protein EED OS=Mus musculus OX=10090 GN=Eed PE=1 SV=1	0.024	1.756	2	1	1	1	441	50.2	7.03	24	NA	NA	1	NA	NA	0	58.8	62.9	42.7	80.9	NA	NA	NA	NA	NA	NA	NA	NA	1	Eed
-5.08434e+18	FALSE	High	IsMasterProtein	D0QMC3	Myeloid cell nuclear differentiation antigen-like protein OS=Mus musculus OX=10090 GN=Mndal PE=1 SV=1	0	46.729	27	12	33	2	538	60.5	9.28	132	120	153	7	9	11	0	178.5	288.9	71	226.5	NA	NA	NA	NA	636.1	128.4	223.4	231.2	1	Mndal
-5.08212e+18	FALSE	High	IsMasterProtein	Q60790	Ras GTPase-activating protein 3 OS=Mus musculus OX=10090 GN=Rasa3 PE=1 SV=2	0	15.005	7	5	10	5	834	95.9	7.34	85	31	28	5	3	2	0	495	709.7	223.7	844.7	468.9	169.8	505.7	272.3	389.2	109	309.5	158.1	1	Rasa3
-5.07274e+18	FALSE	High	IsMasterProtein	Q64514	Tripeptidyl-peptidase 2 OS=Mus musculus OX=10090 GN=Tpp2 PE=1 SV=3	0	26.567	10	9	11	9	1262	139.8	6.58	40	87	33	4	3	4	0	344.6	263.8	216.3	368.2	217.5	196.5	138.7	225	537.8	372.7	559.7	638.6	1	Tpp2
-5.07025e+18	FALSE	Medium	IsMasterProtein	Q3U3T8	WD repeat-containing protein 62 OS=Mus musculus OX=10090 GN=Wdr62 PE=1 SV=2	0.03	1.621	1	1	1	1	1523	167.2	5.48	0	NA	NA	1	NA	NA	0	23.3	36.3	4	41.5	NA	NA	NA	NA	NA	NA	NA	NA	1	Wdr62
-5.06898e+18	FALSE	High	None	A0A286YEC4	Heterogeneous nuclear ribonucleoprotein K (Fragment) OS=Mus musculus OX=10090 GN=Hnrnpk PE=1 SV=1	0	21.408	36	4	7	4	150	16.6	4.59	95	124	74	3	2	2	0	223.2	1442.4	106.7	471.3	240.6	59.3	957.8	91.4	1009.9	75.2	224.3	79.5	1	Hnrnpk
-5.06864e+18	FALSE	High	IsMasterProteinCandidate	P62492	Ras-related protein Rab-11A OS=Mus musculus OX=10090 GN=Rab11a PE=1 SV=3	0	12.306	20	4	7	4	216	24.4	6.57	53	46	49	3	3	1	0	314.7	380.6	177.6	539.1	526.1	247.9	410.9	358.6	202.4	69.9	184.1	90.9	1	Rab11a
-5.06503e+18	FALSE	Medium	IsMasterProteinCandidate	Q9CXR1	Dehydrogenase/reductase SDR family member 7 OS=Mus musculus OX=10090 GN=Dhrs7 PE=1 SV=2	0.015	1.915	2	1	1	1	338	38.1	8.32	0	NA	NA	1	NA	NA	0	NA	NA	NA	NA	NA	NA	NA	NA	NA	NA	NA	NA	1	Dhrs7
-5.06345e+18	FALSE	High	None	Q9QXS1-5	Isoform PLEC-1B of Plectin OS=Mus musculus OX=10090 GN=Plec	0	140.909	12	42	68	42	4543	517	5.8	283	253	282	26	24	18	0	2691	2690.4	1028.3	2414	2354	1190.2	2785.2	2711.7	2237.3	716.7	1505.1	1688.2	1	Plec
-5.05781e+18	FALSE	High	None	A0A286YCR8	Voltage-dependent anion-selective channel protein 2 (Fragment) OS=Mus musculus OX=10090 GN=Vdac2 PE=1 SV=1	0	48.3	35	6	26	6	246	26.7	6.54	203	223	166	6	6	6	0	1020.1	787.9	537.9	1033.4	1392.8	961.8	1060.1	1181.8	1673.7	815.5	1392.6	1027.4	1	Vdac2
-5.05383e+18	FALSE	Medium	IsMasterProteinCandidate	Q99J47-2	Isoform 2 of Dehydrogenase/reductase SDR family member 7B OS=Mus musculus OX=10090 GN=Dhrs7b	0.014	1.926	5	1	1	1	314	34	9.5	NA	0	NA	NA	1	NA	0	NA	NA	NA	NA	18.2	13	16.4	15.8	NA	NA	NA	NA	1	Dhrs7b
-5.05234e+18	FALSE	High	IsMasterProtein	H3BIX0	Treacle protein (Fragment) OS=Mus musculus OX=10090 GN=Tcof1 PE=1 SV=1	0	25.433	9	8	16	8	1056	107	6.95	60	111	102	5	7	4	0	927.1	1087.2	229.2	354.9	565.5	480.3	1861.8	1484.5	1399.5	229.6	312.5	637.1	1	Tcof1
-5.0457e+18	FALSE	High	None	A0A494BAG3	Mucosa-associated lymphoid tissue lymphoma translocation protein 1 homolog (Fragment) OS=Mus musculus OX=10090 GN=Malt1 PE=4 SV=1	0.005	2.366	5	1	3	1	170	19.3	4.96	0	32	23	1	1	1	0	165.1	102.1	52.9	154.3	135.2	44.4	99	96.9	147.6	36.1	118.1	73.9	1	Malt1
-5.04475e+18	FALSE	High	None	G3UYJ6	General transcription factor II-I (Fragment) OS=Mus musculus OX=10090 GN=Gtf2i PE=1 SV=2	0	15.499	15	3	6	3	437	49.6	7.69	91	37	108	3	2	1	0	133.2	500.6	49.7	391.9	243.3	45.4	379.9	80	312.1	18.4	173.5	52.4	1	Gtf2i
-5.04449e+18	FALSE	High	None	Q8R4B8-2	Isoform 2 of NACHT, LRR and PYD domains-containing protein 3 OS=Mus musculus OX=10090 GN=Nlrp3	0	165.052	45	35	100	35	976	112	6.9	485	521	393	31	32	24	0	2671.9	5215.1	1216.3	4700.6	3262.2	1159.4	3848	1886.4	3500.5	655.4	2340	1429.4	1	Nlrp3
-5.04327e+18	FALSE	High	IsMasterProteinCandidate	A0A0J9YV01	Zinc finger E-box-binding homeobox 2 OS=Mus musculus OX=10090 GN=Zeb2 PE=1 SV=1	0	33.514	11	9	13	9	1191	133.9	6.51	113	110	82	6	5	2	0	430.1	990.3	150	924.3	1297.5	255.3	1387.8	604.3	973.4	71	581	174.1	1	Zeb2
-5.03361e+18	FALSE	High	IsMasterProtein	E9Q2H1	E3 ubiquitin-protein ligase UBR5 OS=Mus musculus OX=10090 GN=Ubr5 PE=1 SV=2	0	5.813	1	2	4	2	2792	308.1	5.83	44	32	56	1	2	1	0	31.6	87.1	7.1	108.9	203.5	75.3	194.4	108	62.1	8.2	54.1	9.5	1	Ubr5
-5.0286e+18	FALSE	Medium	None	A0A0A6YXX6	Serine/arginine-rich-splicing factor 6 OS=Mus musculus OX=10090 GN=Srsf6 PE=1 SV=1	0.01	2.163	5	1	3	1	135	15.5	5.34	0	36	34	1	1	1	0	402.2	446.7	258.6	605.9	507.1	280.6	279.2	328.2	535.2	332.7	625.7	368.9	1	Srsf6
-5.02406e+18	FALSE	High	IsMasterProteinCandidate	Q02780-7	Isoform 7 of Nuclear factor 1 A-type OS=Mus musculus OX=10090 GN=Nfia	0	4.261	3	1	1	1	509	55.9	8.44	0	NA	NA	1	NA	NA	0	126.7	429.7	79	235	NA	NA	NA	NA	NA	NA	NA	NA	1	Nfia
-5.02405e+18	FALSE	High	None	Q6PGB6-5	Isoform 5 of N-alpha-acetyltransferase 50 OS=Mus musculus OX=10090 GN=Naa50	0	5.58	12	2	5	2	162	18.6	9.57	0	21	0	2	2	1	0	444.1	392.6	298.9	600.8	744	446.1	480.8	577.1	359.6	235.5	446.8	334.1	1	Naa50
-5.02338e+18	FALSE	High	IsMasterProtein	A0A338P731	40S ribosomal protein S10 (Fragment) OS=Mus musculus OX=10090 GN=Rps10 PE=1 SV=1	0	5.548	15	2	3	1	107	12.8	10.04	0	29	40	1	1	1	0	NA	NA	NA	NA	314.8	166.1	318.3	231.3	605.2	163.1	374.7	198.4	1	Rps10
-5.02332e+18	FALSE	High	IsMasterProteinCandidate	Q8BW96-2	Isoform 2 of Calcium/calmodulin-dependent protein kinase type 1D OS=Mus musculus OX=10090 GN=Camk1d	0	5.85	7	2	2	2	362	41.1	6.74	NA	29	29	NA	1	1	0	NA	NA	NA	NA	42.4	9.8	62.1	40.2	292.7	41.3	154.5	71	1	Camk1d
-5.02065e+18	FALSE	High	None	E9Q614	Chromodomain helicase DNA-binding protein 3 OS=Mus musculus OX=10090 GN=Chd3 PE=1 SV=1	0	43.108	5	9	25	9	2021	228.8	6.35	201	131	152	7	7	7	0	3197.1	1068.4	553.5	1045.4	624	365.1	714.6	1778.1	2126.7	558.9	852.9	2526	1	Chd3
[truncated: 5,259 more rows]

## Sheet: ST1.2
ST2: Uniprot reviewed Mouse proteins list for updates version on 03/2021
Entry	Entry name
Q9D2V8	MFS10_MOUSE
Q8VHK5	MLC1_MOUSE
Q5SW45	MKS1_MOUSE
[truncated: 17,079 more rows]

## Sheet: ST1.3
ST3: Final 1252 proteins for comparison in groups of activated BASU-PLK1 (PT) vs primed BASU-PLK1 (PUT) differential expressed proteins' list
[truncated: 1,253 more rows]

[truncated: 4 more sheets: ST1.4, ST1.5, ST1.6, ST1.7]
