# Supplementary material for: PLK1 inhibition dampens NLRP3 inflammasome–elicited response in inflammatory disease models
Source: J Clin Invest. 2023 Nov 1;133(21):e162129. doi: 10.1172/JCI162129 (PMC10617773; doi:10.1172/JCI162129)
Supplement: Supplemental table 2 [file jci-133-162129-s190.xlsx]

## Sheet:  Index
	Supplementary Table 2. Enriched Gene Ontology pathway analysis of PLK1 interactome in NLRP3 inflammasome pathway.
Index	Enriched Gene Ontology pathways for Biological Process (BP), Molecular Function (MF) and Cellular Components (CC) (Fig. 3f)
Supp D2.1	RNA processing,stablization and localization
Supp D2.2	Metabolic process
Supp D2.3	Cell shape and cell polarity
Supp D2.4	Circadian rhythm
Supp D2.5	Protein phosphorylation
Supp D2.6	Cytoskeleton organization
Supp D2.7	Microtubule organization and microtubule-based motor activity
Supp D2.8	Protein localization
Supp D2.9	Immune response
Supp D2.10	Regulation of pattern recognition receptor signalling
Supp D2.11	Intracellular transport
Supp D2.12	KEGG pathway

## Sheet: Enrich GO Pathways
	ONTOLOGY	ID	Description	GeneRatio	BgRatio	pvalue	p.adjust	qvalue	geneID	Count
GO:1903311	BP	GO:1903311	regulation of mRNA metabolic process	32/389	259/23355	9.75345e-19	3.83701e-15	2.87675e-15	Hnrnpm/Mbnl2/Mbnl1/Mbnl3/Gigyf2/Hnrnpa0/Pum1/Tardbp/Ptbp3/Son/Celf1/Sf1/Hnrnpu/Ptbp1/Rbm10/Igf2bp1/Rbm25/Larp4b/Eif4a3/Rbm39/Hspa8/Larp1/Hnrnpc/Hnrnpk/Elavl1/Pabpc1/Ddx5/Hnrnpd/Syncrip/Safb2/Fus/Fxr2	32
GO:0008380	BP	GO:0008380	RNA splicing	38/389	393/23355	2.48982e-18	4.89747e-15	3.67183e-15	Hnrnpm/Mbnl2/Mbnl1/Mbnl3/Ptbp2/Hnrnpf/Tardbp/Ptbp3/Son/Celf1/Hnrnph2/Sf1/Hnrnpu/Ptbp1/Rbm10/Srrm2/Raly/Rbm25/Luc7l3/Ddx1/Hnrnph1/Prpf40a/Ccar2/Eif4a3/Rbm39/Hspa8/Hnrnpc/Hnrnpk/Pabpc1/Snrpd3/Ddx5/Ddx20/Syncrip/Prmt5/Snrnp40/Fus/Fxr2/Smn1	38
GO:0006397	BP	GO:0006397	mRNA processing	38/389	466/23355	7.29737e-16	9.56929e-13	7.17447e-13	Hnrnpm/Mbnl2/Mbnl1/Mbnl3/Ptbp2/Hnrnpf/Tardbp/Ptbp3/Son/Celf1/Sf1/Hnrnpu/Ptbp1/Rbm10/Srrm2/Raly/Rbm25/Luc7l3/Ddx1/Pcbp1/Hnrnph1/Prpf40a/Ccar2/Eif4a3/Rbm39/Hspa8/Hnrnpc/Hnrnpk/Pabpc1/Snrpd3/Ddx5/Ddx20/Syncrip/Prmt5/Snrnp40/Safb2/Fxr2/Smn1	38
GO:0006417	BP	GO:0006417	regulation of translation	32/389	350/23355	6.47702e-15	6.37015e-12	4.77595e-12	Cnbp/Ddx3x/Gigyf2/Pum1/Tardbp/Celf1/Igf2bp3/Ptbp1/Igf2bp1/Abcf1/Larp4b/Eif2ak2/Eif4a3/Poldip3/Dhfr/Larp1/Eif4g1/Gapdh/Igf2bp2/Elavl1/Hnrnpd/Syncrip/Rack1/Pkm/Rps3/Shmt2/Calr/Fxr2/Eif3b/Eef2/Tcof1/Shmt1	32
GO:0043484	BP	GO:0043484	regulation of RNA splicing	22/389	151/23355	9.00631e-15	7.08616e-12	5.31277e-12	Mbnl2/Mbnl1/Mbnl3/Ptbp2/Hnrnpf/Ptbp3/Son/Celf1/Hnrnph2/Sf1/Hnrnpu/Ptbp1/Rbm10/Rbm25/Hnrnph1/Eif4a3/Rbm39/Hspa8/Hnrnpk/Ddx5/Fxr2/Smn1	22
GO:0043488	BP	GO:0043488	regulation of mRNA stability	18/389	107/23355	1.97625e-13	1.29576e-10	9.71485e-11	Hnrnpm/Gigyf2/Hnrnpa0/Pum1/Tardbp/Celf1/Hnrnpu/Ptbp1/Rbm10/Igf2bp1/Larp4b/Larp1/Hnrnpc/Elavl1/Hnrnpd/Syncrip/Fus/Fxr2	18
GO:0034248	BP	GO:0034248	regulation of cellular amide metabolic process	32/389	409/23355	4.82875e-13	2.71376e-10	2.03461e-10	Cnbp/Ddx3x/Gigyf2/Pum1/Tardbp/Celf1/Igf2bp3/Ptbp1/Igf2bp1/Abcf1/Larp4b/Eif2ak2/Eif4a3/Poldip3/Dhfr/Larp1/Eif4g1/Gapdh/Igf2bp2/Elavl1/Hnrnpd/Syncrip/Rack1/Pkm/Rps3/Shmt2/Calr/Fxr2/Eif3b/Eef2/Tcof1/Shmt1	32
GO:0061013	BP	GO:0061013	regulation of mRNA catabolic process	19/389	131/23355	6.73228e-13	2.95253e-10	2.21363e-10	Hnrnpm/Gigyf2/Hnrnpa0/Pum1/Tardbp/Celf1/Hnrnpu/Ptbp1/Rbm10/Igf2bp1/Larp4b/Larp1/Hnrnpc/Elavl1/Pabpc1/Hnrnpd/Syncrip/Fus/Fxr2	19
GO:1902373	BP	GO:1902373	negative regulation of mRNA catabolic process	14/389	59/23355	6.75464e-13	2.95253e-10	2.21363e-10	Hnrnpa0/Tardbp/Hnrnpu/Ptbp1/Rbm10/Igf2bp1/Larp4b/Larp1/Hnrnpc/Elavl1/Pabpc1/Hnrnpd/Syncrip/Fus	14
GO:0000375	BP	GO:0000375	RNA splicing, via transesterification reactions	26/389	277/23355	1.3159e-12	4.31396e-10	3.23434e-10	Hnrnpm/Mbnl2/Mbnl1/Mbnl3/Ptbp2/Ptbp3/Son/Celf1/Sf1/Hnrnpu/Ptbp1/Rbm10/Rbm25/Luc7l3/Prpf40a/Eif4a3/Rbm39/Hspa8/Hnrnpc/Hnrnpk/Snrpd3/Ddx5/Ddx20/Prmt5/Fxr2/Smn1	26
GO:0000377	BP	GO:0000377	RNA splicing, via transesterification reactions with bulged adenosine as nucleophile	26/389	277/23355	1.3159e-12	4.31396e-10	3.23434e-10	Hnrnpm/Mbnl2/Mbnl1/Mbnl3/Ptbp2/Ptbp3/Son/Celf1/Sf1/Hnrnpu/Ptbp1/Rbm10/Rbm25/Luc7l3/Prpf40a/Eif4a3/Rbm39/Hspa8/Hnrnpc/Hnrnpk/Snrpd3/Ddx5/Ddx20/Prmt5/Fxr2/Smn1	26
GO:0000398	BP	GO:0000398	mRNA splicing, via spliceosome	26/389	277/23355	1.3159e-12	4.31396e-10	3.23434e-10	Hnrnpm/Mbnl2/Mbnl1/Mbnl3/Ptbp2/Ptbp3/Son/Celf1/Sf1/Hnrnpu/Ptbp1/Rbm10/Rbm25/Luc7l3/Prpf40a/Eif4a3/Rbm39/Hspa8/Hnrnpc/Hnrnpk/Snrpd3/Ddx5/Ddx20/Prmt5/Fxr2/Smn1	26
GO:0043487	BP	GO:0043487	regulation of RNA stability	18/389	120/23355	1.51948e-12	4.59817e-10	3.44743e-10	Hnrnpm/Gigyf2/Hnrnpa0/Pum1/Tardbp/Celf1/Hnrnpu/Ptbp1/Rbm10/Igf2bp1/Larp4b/Larp1/Hnrnpc/Elavl1/Hnrnpd/Syncrip/Fus/Fxr2	18
GO:0048255	BP	GO:0048255	mRNA stabilization	13/389	51/23355	1.67163e-12	4.69729e-10	3.52174e-10	Hnrnpa0/Tardbp/Hnrnpu/Ptbp1/Rbm10/Igf2bp1/Larp4b/Larp1/Hnrnpc/Elavl1/Hnrnpd/Syncrip/Fus	13
GO:1903312	BP	GO:1903312	negative regulation of mRNA metabolic process	16/389	90/23355	1.80514e-12	4.73427e-10	3.54947e-10	Hnrnpa0/Tardbp/Ptbp3/Hnrnpu/Ptbp1/Rbm10/Igf2bp1/Larp4b/Larp1/Hnrnpc/Hnrnpk/Elavl1/Pabpc1/Hnrnpd/Syncrip/Fus	16
GO:0048024	BP	GO:0048024	regulation of mRNA splicing, via spliceosome	17/389	107/23355	2.44462e-12	6.0107e-10	4.50646e-10	Mbnl2/Mbnl1/Mbnl3/Ptbp3/Son/Celf1/Sf1/Hnrnpu/Ptbp1/Rbm10/Rbm25/Eif4a3/Rbm39/Hspa8/Hnrnpk/Ddx5/Fxr2	17
GO:0017148	BP	GO:0017148	negative regulation of translation	19/389	146/23355	4.87401e-12	1.1279e-09	8.45633e-10	Ddx3x/Gigyf2/Pum1/Tardbp/Celf1/Igf2bp1/Eif2ak2/Eif4a3/Dhfr/Larp1/Eif4g1/Gapdh/Hnrnpd/Syncrip/Rack1/Rps3/Calr/Fxr2/Shmt1	19
GO:1902369	BP	GO:1902369	negative regulation of RNA catabolic process	14/389	71/23355	1.02022e-11	2.1124e-09	1.58375e-09	Hnrnpa0/Tardbp/Hnrnpu/Ptbp1/Rbm10/Igf2bp1/Larp4b/Larp1/Hnrnpc/Elavl1/Pabpc1/Hnrnpd/Syncrip/Fus	14
GO:0043489	BP	GO:0043489	RNA stabilization	13/389	60/23355	1.58387e-11	3.11548e-09	2.33579e-09	Hnrnpa0/Tardbp/Hnrnpu/Ptbp1/Rbm10/Igf2bp1/Larp4b/Larp1/Hnrnpc/Elavl1/Hnrnpd/Syncrip/Fus	13
GO:0006402	BP	GO:0006402	mRNA catabolic process	22/389	220/23355	2.09978e-11	3.8488e-09	2.88559e-09	Hnrnpm/Gigyf2/Hnrnpa0/Pum1/Tardbp/Celf1/Csde1/Hnrnpu/Ptbp1/Rbm10/Igf2bp1/Larp4b/Eif4a3/Larp1/Hnrnpc/Elavl1/Pabpc1/Ddx5/Hnrnpd/Syncrip/Fus/Fxr2	22
GO:0044403	BP	GO:0044403	biological process involved in symbiotic interaction	29/389	390/23355	2.15235e-11	3.8488e-09	2.88559e-09	Ddx3x/Tardbp/Csde1/Ptbp1/Ncf1/Snx3/Pcbp1/Oasl2/Rsad2/Eif2ak2/Rraga/Hspa8/Cfl1/Larp1/Pcbp2/Gapdh/Oasl1/Pabpc1/Ddx5/Pi4ka/Hacd3/Top2a/Rab5a/Sugt1/Eif3b/Hcfc1/Ccl5/Gbp2/Banf1	29
GO:0050684	BP	GO:0050684	regulation of mRNA processing	18/389	145/23355	3.99305e-11	6.82985e-09	5.12061e-09	Mbnl2/Mbnl1/Mbnl3/Ptbp3/Son/Celf1/Sf1/Hnrnpu/Ptbp1/Rbm10/Rbm25/Eif4a3/Rbm39/Hspa8/Hnrnpk/Ddx5/Safb2/Fxr2	18
GO:0034249	BP	GO:0034249	negative regulation of cellular amide metabolic process	19/389	169/23355	6.58682e-11	1.07969e-08	8.09485e-09	Ddx3x/Gigyf2/Pum1/Tardbp/Celf1/Igf2bp1/Eif2ak2/Eif4a3/Dhfr/Larp1/Eif4g1/Gapdh/Hnrnpd/Syncrip/Rack1/Rps3/Calr/Fxr2/Shmt1	19
GO:0006401	BP	GO:0006401	RNA catabolic process	23/389	258/23355	7.59679e-11	1.19543e-08	8.96261e-09	Hnrnpm/Gigyf2/Hnrnpa0/Pum1/Tardbp/Celf1/Csde1/Hnrnpu/Ptbp1/Rbm10/Igf2bp1/Larp4b/Eif4a3/Fen1/Larp1/Hnrnpc/Elavl1/Pabpc1/Ddx5/Hnrnpd/Syncrip/Fus/Fxr2	23
GO:0009117	BP	GO:0009117	nucleotide metabolic process	30/389	440/23355	8.17315e-11	1.23666e-08	9.27173e-09	Pfkl/Ncf2/Dtymk/Acsl3/Pfkp/Galk1/Ncf1/Acsl4/Acsl1/Coasy/Foxk1/Oasl2/Cad/Rrm1/Mthfd1/Gapdh/Ncor1/Fasn/Acly/Pkm/Pgk1/Acot10/Acot9/Idh2/Aldoa/Aldob/Aldoc/Shmt1/Ldhc/Acaca	30
GO:0006753	BP	GO:0006753	nucleoside phosphate metabolic process	30/389	449/23355	1.33664e-10	1.94753e-08	1.46014e-08	Pfkl/Ncf2/Dtymk/Acsl3/Pfkp/Galk1/Ncf1/Acsl4/Acsl1/Coasy/Foxk1/Oasl2/Cad/Rrm1/Mthfd1/Gapdh/Ncor1/Fasn/Acly/Pkm/Pgk1/Acot10/Acot9/Idh2/Aldoa/Aldob/Aldoc/Shmt1/Ldhc/Acaca	30
GO:0044270	BP	GO:0044270	cellular nitrogen compound catabolic process	28/389	399/23355	1.84281e-10	2.58915e-08	1.94119e-08	Hnrnpm/Gigyf2/Hnrnpa0/Pum1/Tardbp/Celf1/Csde1/Ncf2/Hnrnpu/Ptbp1/Rbm10/Ncf1/Igf2bp1/Por/Larp4b/Eif4a3/Fen1/Apaf1/Larp1/Hnrnpc/Elavl1/Pabpc1/Ddx5/Hnrnpd/Syncrip/Ahcy/Fus/Fxr2	28
GO:0034655	BP	GO:0034655	nucleobase-containing compound catabolic process	27/389	373/23355	1.97319e-10	2.67674e-08	2.00686e-08	Hnrnpm/Gigyf2/Hnrnpa0/Pum1/Tardbp/Celf1/Csde1/Ncf2/Hnrnpu/Ptbp1/Rbm10/Ncf1/Igf2bp1/Larp4b/Eif4a3/Fen1/Apaf1/Larp1/Hnrnpc/Elavl1/Pabpc1/Ddx5/Hnrnpd/Syncrip/Ahcy/Fus/Fxr2	27
GO:0046700	BP	GO:0046700	heterocycle catabolic process	27/389	400/23355	9.23981e-10	1.17256e-07	8.79116e-08	Hnrnpm/Gigyf2/Hnrnpa0/Pum1/Tardbp/Celf1/Csde1/Ncf2/Hnrnpu/Ptbp1/Rbm10/Ncf1/Igf2bp1/Larp4b/Eif4a3/Fen1/Apaf1/Larp1/Hnrnpc/Elavl1/Pabpc1/Ddx5/Hnrnpd/Syncrip/Ahcy/Fus/Fxr2	27
GO:0072521	BP	GO:0072521	purine-containing compound metabolic process	26/389	381/23355	1.51521e-09	1.86276e-07	1.39659e-07	Pfkl/Acsl3/Pfkp/Galk1/Acsl4/Acsl1/Coasy/Foxk1/Oasl2/Mthfd1/Gapdh/Ncor1/Fasn/Acly/Pkm/Pgk1/Ahcy/Acot10/Shmt2/Acot9/Aldoa/Aldob/Aldoc/Shmt1/Ldhc/Acaca	26
GO:0034504	BP	GO:0034504	protein localization to nucleus	23/389	301/23355	1.58918e-09	1.8945e-07	1.42038e-07	Hnrnpm/Sumo3/Tardbp/Hnrnpu/Nvl/Dtx3l/Syk/Parp9/Ubr5/Cdk1/Hspa8/Cfl1/Sumo1/Elavl1/Ddx5/Lmna/Nup188/Calr/Gbp4/Hcls1/Gbp2/Med1/Plk1	23
GO:0019439	BP	GO:0019439	aromatic compound catabolic process	27/389	419/23355	2.52733e-09	2.92427e-07	2.19244e-07	Hnrnpm/Gigyf2/Hnrnpa0/Pum1/Tardbp/Celf1/Csde1/Ncf2/Hnrnpu/Ptbp1/Rbm10/Ncf1/Igf2bp1/Larp4b/Eif4a3/Fen1/Apaf1/Larp1/Hnrnpc/Elavl1/Pabpc1/Ddx5/Hnrnpd/Syncrip/Ahcy/Fus/Fxr2	27
GO:0008360	BP	GO:0008360	regulation of cell shape	16/389	154/23355	6.81745e-09	7.66281e-07	5.74511e-07	Prpf40a/Kif3a/Mark2/Cfl1/Fmnl2/Rhoc/Fmnl1/Hck/Arhgdia/Wdr1/Aldoa/Rdx/Msn/Ezr/Myh9/Myh10	16
GO:1901361	BP	GO:1901361	organic cyclic compound catabolic process	27/389	446/23355	9.54769e-09	1.04335e-06	7.82241e-07	Hnrnpm/Gigyf2/Hnrnpa0/Pum1/Tardbp/Celf1/Csde1/Ncf2/Hnrnpu/Ptbp1/Rbm10/Ncf1/Igf2bp1/Larp4b/Eif4a3/Fen1/Apaf1/Larp1/Hnrnpc/Elavl1/Pabpc1/Ddx5/Hnrnpd/Syncrip/Ahcy/Fus/Fxr2	27
GO:0009895	BP	GO:0009895	negative regulation of catabolic process	22/389	310/23355	1.39828e-08	1.44759e-06	1.08531e-06	Hnrnpa0/Tardbp/Tlk2/Il1b/Hnrnpu/Ptbp1/Rbm10/Snx3/Igf2bp1/Foxk1/Ccar2/Larp4b/Rraga/Larp1/Hnrnpc/Eif4g1/Elavl1/Ncor1/Pabpc1/Hnrnpd/Syncrip/Fus	22
GO:0006090	BP	GO:0006090	pyruvate metabolic process	14/389	121/23355	1.51043e-08	1.5236e-06	1.1423e-06	Pfkl/Pfkp/Galk1/Foxk1/Gapdh/Ncor1/Pkm/Pgk1/Aldoa/Aldob/Aldoc/Ldhc/Ldhb/Ldha	14
GO:0000381	BP	GO:0000381	regulation of alternative mRNA splicing, via spliceosome	10/389	57/23355	3.15011e-08	3.07466e-06	2.30519e-06	Mbnl2/Mbnl1/Mbnl3/Celf1/Hnrnpu/Ptbp1/Rbm10/Rbm25/Ddx5/Fxr2	10
GO:0070935	BP	GO:0070935	3'-UTR-mediated mRNA stabilization	7/389	21/23355	3.2044e-08	3.07466e-06	2.30519e-06	Hnrnpa0/Tardbp/Ptbp1/Rbm10/Larp4b/Hnrnpc/Elavl1	7
GO:0000380	BP	GO:0000380	alternative mRNA splicing, via spliceosome	11/389	73/23355	3.35581e-08	3.14328e-06	2.35664e-06	Hnrnpm/Mbnl2/Mbnl1/Mbnl3/Celf1/Hnrnpu/Ptbp1/Rbm10/Rbm25/Ddx5/Fxr2	11
GO:0031330	BP	GO:0031330	negative regulation of cellular catabolic process	19/389	246/23355	3.59804e-08	3.29179e-06	2.46798e-06	Hnrnpa0/Tardbp/Tlk2/Hnrnpu/Ptbp1/Rbm10/Igf2bp1/Foxk1/Ccar2/Larp4b/Rraga/Larp1/Hnrnpc/Eif4g1/Elavl1/Pabpc1/Hnrnpd/Syncrip/Fus	19
GO:0045727	BP	GO:0045727	positive regulation of translation	14/389	130/23355	3.80952e-08	3.40606e-06	2.55366e-06	Cnbp/Ddx3x/Ptbp1/Abcf1/Larp4b/Eif4a3/Poldip3/Larp1/Eif4g1/Elavl1/Hnrnpd/Pkm/Fxr2/Eef2	14
GO:0006163	BP	GO:0006163	purine nucleotide metabolic process	23/389	360/23355	4.5992e-08	4.02072e-06	3.01449e-06	Pfkl/Acsl3/Pfkp/Galk1/Acsl4/Acsl1/Coasy/Foxk1/Oasl2/Mthfd1/Gapdh/Ncor1/Fasn/Acly/Pkm/Pgk1/Acot10/Acot9/Aldoa/Aldob/Aldoc/Ldhc/Acaca	23
GO:0071346	BP	GO:0071346	cellular response to interferon-gamma	13/389	113/23355	5.30856e-08	4.53997e-06	3.40379e-06	Actg1/Parp9/Gapdh/Gbp5/Parp14/Actr3/Mrc1/Syncrip/Capg/Gbp4/Ccl5/Gbp2/Med1	13
GO:0061615	BP	GO:0061615	glycolytic process through fructose-6-phosphate	6/389	14/23355	5.51158e-08	4.61331e-06	3.45878e-06	Pfkl/Pfkp/Galk1/Foxk1/Aldoa/Aldob	6
GO:0016053	BP	GO:0016053	organic acid biosynthetic process	20/389	280/23355	5.76291e-08	4.72319e-06	3.54116e-06	Hpgds/Il1b/Acsl3/Ass1/Phgdh/Syk/Cad/Fads2/Mthfd1/Abcd2/Fasn/Acly/Hacd3/Pkm/Shmt2/Shmt1/Ldhc/Ldhb/Ldha/Acaca	20
GO:0046034	BP	GO:0046034	ATP metabolic process	19/389	256/23355	6.78313e-08	5.44589e-06	4.08299e-06	Pfkl/Msh2/Pfkp/Galk1/Foxk1/Cdk1/Hspa8/Gapdh/Atp6v1a/Ncor1/Pkm/Pgk1/Atp1a2/Shmt2/Aldoa/Aldob/Aldoc/Ldhc/Ldha	19
GO:0030865	BP	GO:0030865	cortical cytoskeleton organization	10/389	63/23355	8.53094e-08	6.58053e-06	4.93368e-06	Plek/Fmnl2/Arf6/Rhoc/Fmnl1/Wdr1/Kif23/Tln1/Calr/Ezr	10
GO:0043254	BP	GO:0043254	regulation of protein-containing complex assembly	25/389	441/23355	1.2099e-07	9.15338e-06	6.86264e-06	Ddx3x/Plek/Syk/Eif2ak2/Raf1/Cfl1/Sumo1/Eif4g1/Arf6/Iqgap2/Rhoc/Gbp5/Hck/Actr3/Rack1/Capzb/Rps3/Vdac2/Capg/Hcls1/Rdx/Msn/Hcfc1/Capza2/Lcp1	25
GO:0032970	BP	GO:0032970	regulation of actin filament-based process	24/389	411/23355	1.26174e-07	9.36544e-06	7.02163e-06	Il1a/Actg1/Acta2/Plek/Dstn/Cfl2/Cfl1/Sumo1/Arf6/Iqgap2/Rhoc/Hck/Actr3/Arhgdia/Wdr1/Atp1a1/Capzb/Atp1a2/Capg/Hcls1/Rdx/Dsp/Capza2/Myh9	24
GO:0009259	BP	GO:0009259	ribonucleotide metabolic process	22/389	354/23355	1.46432e-07	1.06678e-05	7.99808e-06	Pfkl/Acsl3/Pfkp/Galk1/Acsl4/Acsl1/Coasy/Foxk1/Cad/Gapdh/Ncor1/Fasn/Acly/Pkm/Pgk1/Acot10/Acot9/Aldoa/Aldob/Aldoc/Ldhc/Acaca	22
GO:0007623	BP	GO:0007623	circadian rhythm	17/389	218/23355	1.64957e-07	1.16258e-05	8.71631e-06	Tardbp/Mat2a/Gfpt1/Hnrnpu/Ass1/Ccar2/Cdk1/Ncor1/Ddx5/Hnrnpd/Ndufa9/Top2a/Prmt5/Mta1/Ahcy/Usp9x/Alb	17
GO:0022604	BP	GO:0022604	regulation of cell morphogenesis	21/389	328/23355	1.7196e-07	1.16258e-05	8.71631e-06	Prpf40a/Kif3a/Mark2/Cfl1/Dvl3/Fmnl2/Hnrnpk/Rhoc/Fmnl1/Hck/Actr3/Arhgdia/Wdr1/Capzb/Calr/Aldoa/Rdx/Msn/Ezr/Myh9/Myh10	21
GO:0030866	BP	GO:0030866	cortical actin cytoskeleton organization	8/389	38/23355	1.74179e-07	1.16258e-05	8.71631e-06	Plek/Fmnl2/Arf6/Fmnl1/Kif23/Tln1/Calr/Ezr	8
GO:1903829	BP	GO:1903829	positive regulation of cellular protein localization	19/389	272/23355	1.75498e-07	1.16258e-05	8.71631e-06	Hnrnpm/Tardbp/Acsl3/Dtx3l/Parp9/Ubr5/Gnl3/Cdk1/Cfl1/Arf6/Hnrnpk/Gnai1/Actr3/Rack1/Fcer1g/Hcls1/Rdx/Msn/Ezr	19
GO:0045104	BP	GO:0045104	intermediate filament cytoskeleton organization	9/389	52/23355	1.75847e-07	1.16258e-05	8.71631e-06	Raf1/Des/Dsp/Krt14/Krt10/Krt18/Krt6a/Krt6b/Krt16	9
GO:0046394	BP	GO:0046394	carboxylic acid biosynthetic process	19/389	273/23355	1.85789e-07	1.16281e-05	8.71801e-06	Hpgds/Il1b/Acsl3/Ass1/Phgdh/Syk/Fads2/Mthfd1/Abcd2/Fasn/Acly/Hacd3/Pkm/Shmt2/Shmt1/Ldhc/Ldhb/Ldha/Acaca	19
GO:0140546	BP	GO:0140546	defense response to symbiont	18/389	246/23355	1.86214e-07	1.16281e-05	8.71801e-06	Pum1/Il1b/Abcf3/Dtx3l/Ddx1/Parp9/Oasl2/Rsad2/Eif2ak2/Ifih1/Pcbp2/G3bp1/Dhx58/Oasl1/Nlrp3/Ddx58/Gbp4/Ccl5	18
GO:0048511	BP	GO:0048511	rhythmic process	20/389	302/23355	1.97326e-07	1.21294e-05	9.09389e-06	Tardbp/Mat2a/Gfpt1/Nfkb2/Hnrnpu/Ass1/Ccar2/Cdk1/Runx1/Ncor1/Ddx5/Hnrnpd/Ndufa9/Rack1/Top2a/Prmt5/Mta1/Ahcy/Usp9x/Alb	20
GO:0045103	BP	GO:0045103	intermediate filament-based process	9/389	53/23355	2.08728e-07	1.26329e-05	9.47136e-06	Raf1/Des/Dsp/Krt14/Krt10/Krt18/Krt6a/Krt6b/Krt16	9
GO:0051014	BP	GO:0051014	actin filament severing	6/389	17/23355	2.17719e-07	1.29774e-05	9.72965e-06	Dstn/Cfl2/Cfl1/Fmnl1/Capg/Myh9	6
GO:0009150	BP	GO:0009150	purine ribonucleotide metabolic process	21/389	335/23355	2.44313e-07	1.43451e-05	1.07551e-05	Pfkl/Acsl3/Pfkp/Galk1/Acsl4/Acsl1/Coasy/Foxk1/Gapdh/Ncor1/Fasn/Acly/Pkm/Pgk1/Acot10/Acot9/Aldoa/Aldob/Aldoc/Ldhc/Acaca	21
GO:0019693	BP	GO:0019693	ribose phosphate metabolic process	22/389	365/23355	2.47959e-07	1.43451e-05	1.07551e-05	Pfkl/Acsl3/Pfkp/Galk1/Acsl4/Acsl1/Coasy/Foxk1/Cad/Gapdh/Ncor1/Fasn/Acly/Pkm/Pgk1/Acot10/Acot9/Aldoa/Aldob/Aldoc/Ldhc/Acaca	22
GO:0006913	BP	GO:0006913	nucleocytoplasmic transport	20/389	307/23355	2.56764e-07	1.44301e-05	1.08188e-05	Tardbp/Anp32a/Syk/Ubr5/Ddx19a/Abce1/Cdk1/Poldip3/Hspa8/Cfl1/Sdad1/Xpo5/Elavl1/Ddx5/Lmna/Nup188/Calr/Gbp4/Hcls1/Med1	20
GO:0051169	BP	GO:0051169	nuclear transport	20/389	307/23355	2.56764e-07	1.44301e-05	1.08188e-05	Tardbp/Anp32a/Syk/Ubr5/Ddx19a/Abce1/Cdk1/Poldip3/Hspa8/Cfl1/Sdad1/Xpo5/Elavl1/Ddx5/Lmna/Nup188/Calr/Gbp4/Hcls1/Med1	20
GO:0030834	BP	GO:0030834	regulation of actin filament depolymerization	9/389	56/23355	3.41456e-07	1.89195e-05	1.41847e-05	Plek/Dstn/Cfl2/Cfl1/Wdr1/Capzb/Capg/Rdx/Capza2	9
GO:0006096	BP	GO:0006096	glycolytic process	11/389	93/23355	4.26972e-07	2.31862e-05	1.73836e-05	Pfkl/Pfkp/Galk1/Foxk1/Gapdh/Ncor1/Pkm/Pgk1/Aldoa/Aldob/Aldoc	11
GO:0022613	BP	GO:0022613	ribonucleoprotein complex biogenesis	23/389	408/23355	4.30247e-07	2.31862e-05	1.73836e-05	Mbnl1/Ptbp2/Ddx3x/Celf1/Nvl/Esf1/Rps28/Luc7l3/Nifk/Kri1/Abce1/Sdad1/Nob1/Snrpd3/Dimt1/Ddx20/Nop2/Brix1/Dhx30/Prmt5/Rpl10a/Rps17/Smn1	23
GO:0050764	BP	GO:0050764	regulation of phagocytosis	12/389	114/23355	4.61716e-07	2.45458e-05	1.8403e-05	Il1b/Abr/Snx3/Csk/Syk/Hspa8/Dock2/Hck/Rack1/Fcer1g/Cyba/Calr	12
GO:0034250	BP	GO:0034250	positive regulation of cellular amide metabolic process	14/389	159/23355	4.73216e-07	2.46613e-05	1.84896e-05	Cnbp/Ddx3x/Ptbp1/Abcf1/Larp4b/Eif4a3/Poldip3/Larp1/Eif4g1/Elavl1/Hnrnpd/Pkm/Fxr2/Eef2	14
GO:0006757	BP	GO:0006757	ATP generation from ADP	11/389	94/23355	4.76426e-07	2.46613e-05	1.84896e-05	Pfkl/Pfkp/Galk1/Foxk1/Gapdh/Ncor1/Pkm/Pgk1/Aldoa/Aldob/Aldoc	11
GO:0034341	BP	GO:0034341	response to interferon-gamma	13/389	137/23355	5.15719e-07	2.63486e-05	1.97546e-05	Actg1/Parp9/Gapdh/Gbp5/Parp14/Actr3/Mrc1/Syncrip/Capg/Gbp4/Ccl5/Gbp2/Med1	13
GO:1904375	BP	GO:1904375	regulation of protein localization to cell periphery	13/389	139/23355	6.09559e-07	3.04986e-05	2.2866e-05	Acsl3/Camk2d/Actb/Iqsec2/Camk2a/Csk/Arf6/Gnai1/Actr3/Rack1/Cltc/Ezr/Plk1	13
GO:0022411	BP	GO:0022411	cellular component disassembly	22/389	385/23355	6.12452e-07	3.04986e-05	2.2866e-05	Iqsec1/Nsf/Plek/Dstn/Cfl2/Abce1/Cdk1/Apaf1/Hspa8/Cfl1/Hspa2/Arf6/Wdr1/Top2a/Capzb/C1qb/Capg/Rdx/Capza2/Lcp1/Smn1/Plk1	22
GO:0030042	BP	GO:0030042	actin filament depolymerization	9/389	60/23355	6.28314e-07	3.08974e-05	2.3165e-05	Plek/Dstn/Cfl2/Cfl1/Wdr1/Capzb/Capg/Rdx/Capza2	9
GO:0030388	BP	GO:0030388	fructose 1,6-bisphosphate metabolic process	5/389	12/23355	8.98768e-07	4.36513e-05	3.27271e-05	Pfkl/Pfkp/Aldoa/Aldob/Aldoc	5
GO:0017038	BP	GO:0017038	protein import	16/389	220/23355	9.70369e-07	4.65541e-05	3.49034e-05	Hnrnpm/Tardbp/Syk/Ubr5/Cdk1/Hspa8/Cfl1/Elavl1/Ddx5/Tomm40/Hspa4/Lmna/Nup188/Gbp4/Hcls1/Med1	16
GO:0043624	BP	GO:0043624	cellular protein complex disassembly	13/389	145/23355	9.89241e-07	4.68876e-05	3.51535e-05	Nsf/Plek/Dstn/Cfl2/Abce1/Hspa8/Cfl1/Wdr1/Capzb/Capg/Rdx/Capza2/Smn1	13
GO:0046031	BP	GO:0046031	ADP metabolic process	11/389	102/23355	1.09159e-06	5.11229e-05	3.83289e-05	Pfkl/Pfkp/Galk1/Foxk1/Gapdh/Ncor1/Pkm/Pgk1/Aldoa/Aldob/Aldoc	11
GO:0007163	BP	GO:0007163	establishment or maintenance of cell polarity	16/389	224/23355	1.23134e-06	5.69894e-05	4.27272e-05	Actb/Arf4/Kif3a/Mark2/Cfl1/Arf6/Rhoc/Myo9b/Dock2/Actr3/Wdr1/Lmna/Msn/Ezr/Myh9/Plk1	16
GO:0030836	BP	GO:0030836	positive regulation of actin filament depolymerization	5/389	13/23355	1.44053e-06	6.5896e-05	4.94048e-05	Plek/Dstn/Cfl2/Cfl1/Wdr1	5
GO:0009132	BP	GO:0009132	nucleoside diphosphate metabolic process	12/389	127/23355	1.48057e-06	6.69492e-05	5.01944e-05	Pfkl/Dtymk/Pfkp/Galk1/Foxk1/Gapdh/Ncor1/Pkm/Pgk1/Aldoa/Aldob/Aldoc	12
GO:0009135	BP	GO:0009135	purine nucleoside diphosphate metabolic process	11/389	106/23355	1.60514e-06	7.05405e-05	5.2887e-05	Pfkl/Pfkp/Galk1/Foxk1/Gapdh/Ncor1/Pkm/Pgk1/Aldoa/Aldob/Aldoc	11
GO:0009179	BP	GO:0009179	purine ribonucleoside diphosphate metabolic process	11/389	106/23355	1.60514e-06	7.05405e-05	5.2887e-05	Pfkl/Pfkp/Galk1/Foxk1/Gapdh/Ncor1/Pkm/Pgk1/Aldoa/Aldob/Aldoc	11
GO:0019320	BP	GO:0019320	hexose catabolic process	6/389	23/23355	1.63172e-06	7.05405e-05	5.2887e-05	Pfkl/Pfkp/Galk1/Foxk1/Aldob/Ldha	6
GO:0019674	BP	GO:0019674	NAD metabolic process	6/389	23/23355	1.63172e-06	7.05405e-05	5.2887e-05	Pfkl/Pfkp/Foxk1/Aldob/Ldhb/Ldha	6
GO:0006165	BP	GO:0006165	nucleoside diphosphate phosphorylation	11/389	107/23355	1.7627e-06	7.53745e-05	5.65112e-05	Pfkl/Pfkp/Galk1/Foxk1/Gapdh/Ncor1/Pkm/Pgk1/Aldoa/Aldob/Aldoc	11
GO:0046939	BP	GO:0046939	nucleotide phosphorylation	11/389	110/23355	2.31981e-06	9.70864e-05	7.27895e-05	Pfkl/Pfkp/Galk1/Foxk1/Gapdh/Ncor1/Pkm/Pgk1/Aldoa/Aldob/Aldoc	11
GO:0009185	BP	GO:0009185	ribonucleoside diphosphate metabolic process	11/389	111/23355	2.53706e-06	0.000105061	7.87684e-05	Pfkl/Pfkp/Galk1/Foxk1/Gapdh/Ncor1/Pkm/Pgk1/Aldoa/Aldob/Aldoc	11
GO:0046365	BP	GO:0046365	monosaccharide catabolic process	6/389	26/23355	3.56743e-06	0.00014619	0.000109604	Pfkl/Pfkp/Galk1/Foxk1/Aldob/Ldha	6
GO:0061077	BP	GO:0061077	chaperone-mediated protein folding	8/389	56/23355	3.89541e-06	0.000157985	0.000118447	Hsph1/Hspa14/Hspa8/Hspa2/Fkbp5/Chordc1/Hspa5/St13	8
GO:0016052	BP	GO:0016052	carbohydrate catabolic process	12/389	142/23355	4.79125e-06	0.000192335	0.000144201	Pfkl/Pfkp/Galk1/Foxk1/Gapdh/Ncor1/Pkm/Pgk1/Aldoa/Aldob/Aldoc/Ldha	12
GO:0006606	BP	GO:0006606	protein import into nucleus	13/389	168/23355	5.13916e-06	0.000204217	0.000153109	Tardbp/Syk/Ubr5/Cdk1/Hspa8/Cfl1/Elavl1/Ddx5/Lmna/Nup188/Gbp4/Hcls1/Med1	13
GO:0051170	BP	GO:0051170	import into nucleus	13/389	172/23355	6.64821e-06	0.000258951	0.000194146	Tardbp/Syk/Ubr5/Cdk1/Hspa8/Cfl1/Elavl1/Ddx5/Lmna/Nup188/Gbp4/Hcls1/Med1	13
GO:0045109	BP	GO:0045109	intermediate filament organization	6/389	29/23355	7.05604e-06	0.000272142	0.000204035	Des/Dsp/Krt14/Krt10/Krt6a/Krt6b	6
GO:0051261	BP	GO:0051261	protein depolymerization	11/389	124/23355	7.47659e-06	0.000285562	0.000214097	Plek/Dstn/Cfl2/Hspa8/Cfl1/Wdr1/Capzb/Capg/Rdx/Capza2/Smn1	11
GO:0009165	BP	GO:0009165	nucleotide biosynthetic process	14/389	203/23355	8.5196e-06	0.00032227	0.000241618	Dtymk/Acsl4/Acsl1/Coasy/Oasl2/Cad/Rrm1/Mthfd1/Acly/Pkm/Idh2/Aldoa/Shmt1/Ldhc	14
GO:0090068	BP	GO:0090068	positive regulation of cell cycle process	16/389	261/23355	8.80939e-06	0.00032917	0.000246792	Ddx3x/Il1a/Anp32b/Celf1/Il1b/Camk2d/Hnrnpu/Fen1/Cdk1/Kif3b/Hspa2/Eif4g1/Kif23/Mta3/Rdx/Med1	16
GO:0042026	BP	GO:0042026	protein refolding	5/389	18/23355	8.95302e-06	0.00032917	0.000246792	Hspa14/Hspa8/Hspa2/Hspa5/St13	5
GO:1901881	BP	GO:1901881	positive regulation of protein depolymerization	5/389	18/23355	8.95302e-06	0.00032917	0.000246792	Plek/Dstn/Cfl2/Cfl1/Wdr1	5
GO:0031647	BP	GO:0031647	regulation of protein stability	17/389	292/23355	9.15234e-06	0.000333382	0.00024995	Tardbp/Ctnnd1/Rassf2/Ubr5/Ccar2/Hspa8/Dvl3/Sumo1/Gapdh/Mfsd1/Lmna/Sugt1/Calr/Usp9x/Ddost/Hcfc1/Plk1	17
GO:0006790	BP	GO:0006790	sulfur compound metabolic process	17/389	294/23355	1.00059e-05	0.000361129	0.000270753	Hpgds/Mat2a/Acsl3/Cps1/Acsl4/Acsl1/Phgdh/Nubp2/Sqor/Mthfd1/Mpst/Fasn/Acly/Ahcy/Acot10/Acot9/Acaca	17
GO:1901293	BP	GO:1901293	nucleoside phosphate biosynthetic process	14/389	208/23355	1.12386e-05	0.000401933	0.000301345	Dtymk/Acsl4/Acsl1/Coasy/Oasl2/Cad/Rrm1/Mthfd1/Acly/Pkm/Idh2/Aldoa/Shmt1/Ldhc	14
GO:0051085	BP	GO:0051085	chaperone cofactor-dependent protein refolding	6/389	32/23355	1.29045e-05	0.000449259	0.000336827	Hsph1/Hspa14/Hspa8/Hspa2/Hspa5/St13	6
GO:0043903	BP	GO:0043903	regulation of biological process involved in symbiotic interaction	13/389	184/23355	1.37747e-05	0.000475349	0.000356387	Ddx3x/Snx3/Oasl2/Rsad2/Eif2ak2/Larp1/Oasl1/Pabpc1/Ddx5/Hacd3/Top2a/Ccl5/Banf1	13
GO:0072594	BP	GO:0072594	establishment of protein localization to organelle	21/389	433/23355	1.40204e-05	0.00047962	0.00035959	Tardbp/Iqsec1/Hsph1/Syk/Ubr5/Cdk1/Hspa8/Cfl1/Elavl1/Ddx5/Tomm40/Ap2b1/Hspa4/Lmna/Sec61a1/Nup188/Sec61a2/Hspa5/Gbp4/Hcls1/Med1	21
GO:0006457	BP	GO:0006457	protein folding	12/389	158/23355	1.42885e-05	0.000484577	0.000363307	Fkbp8/Hsph1/Hspa14/Hspa8/Hspa2/Fkbp5/Chordc1/Calr/Hspa5/Nudc/Hsp90b1/St13	12
GO:0061620	BP	GO:0061620	glycolytic process through glucose-6-phosphate	4/389	10/23355	1.47007e-05	0.000490106	0.000367452	Pfkl/Pfkp/Galk1/Foxk1	4
GO:1902946	BP	GO:1902946	protein localization to early endosome	4/389	10/23355	1.47007e-05	0.000490106	0.000367452	Dtx3l/Rdx/Msn/Ezr	4
GO:0006541	BP	GO:0006541	glutamine metabolic process	5/389	20/23355	1.57619e-05	0.000521069	0.000390666	Gfpt2/Gfpt1/Cps1/Phgdh/Cad	5
GO:0018105	BP	GO:0018105	peptidyl-serine phosphorylation	18/389	337/23355	1.61792e-05	0.000527295	0.000395333	Rps6ka2/Tlk1/Tlk2/Nek6/Camk2d/Rps6ka1/Camk2a/Plk2/Rassf2/Syk/Cdk2/Cdk1/Mark2/Raf1/Eif4g1/Rack1/Hcls1/Plk1	18
GO:0006091	BP	GO:0006091	generation of precursor metabolites and energy	20/389	404/23355	1.67151e-05	0.000538993	0.000404104	Pfkl/Msh2/Gfpt1/Pfkp/Galk1/Foxk1/Cdk1/Gapdh/Ncor1/Pkm/Acadm/Adh5/Pgk1/Shmt2/Idh2/Aldoa/Aldob/Aldoc/Slc25a22/Ldha	20
GO:0046847	BP	GO:0046847	filopodium assembly	8/389	69/23355	1.89937e-05	0.00060749	0.000455459	Fgd2/Arf6/Actr3/Dock11/Capzb/Rab5a/Fxr2/Ezr	8
GO:0008064	BP	GO:0008064	regulation of actin polymerization or depolymerization	13/389	190/23355	1.93833e-05	0.00061495	0.000461052	Plek/Dstn/Cfl2/Cfl1/Arf6/Iqgap2/Actr3/Wdr1/Capzb/Capg/Hcls1/Rdx/Capza2	13
GO:1903076	BP	GO:1903076	regulation of protein localization to plasma membrane	10/389	113/23355	1.98175e-05	0.000623695	0.000467609	Acsl3/Camk2d/Actb/Camk2a/Csk/Arf6/Actr3/Rack1/Cltc/Ezr	10
GO:0007015	BP	GO:0007015	actin filament organization	21/389	445/23355	2.10364e-05	0.000656804	0.000492432	Actg1/Acta1/Actc1/Plek/Dstn/Cfl2/Cfl1/Arf6/Iqgap2/Rhoc/Actr3/Wdr1/Capzb/Capg/Hcls1/Hsp90b1/Rdx/Ezr/Capza2/Lcp1/Myh10	21
GO:0072330	BP	GO:0072330	monocarboxylic acid biosynthetic process	13/389	192/23355	2.16533e-05	0.00067074	0.00050288	Hpgds/Il1b/Acsl3/Fads2/Abcd2/Fasn/Acly/Hacd3/Pkm/Ldhc/Ldhb/Ldha/Acaca	13
GO:0030832	BP	GO:0030832	regulation of actin filament length	13/389	193/23355	2.28732e-05	0.000697543	0.000522975	Plek/Dstn/Cfl2/Cfl1/Arf6/Iqgap2/Actr3/Wdr1/Capzb/Capg/Hcls1/Rdx/Capza2	13
GO:0032606	BP	GO:0032606	type I interferon production	9/389	92/23355	2.31164e-05	0.000699538	0.000524471	Ddx3x/Syk/Ifih1/G3bp1/Dhx58/Rel/Ddx58/Plcg2/Gbp4	9
GO:0001819	BP	GO:0001819	positive regulation of cytokine production	21/389	452/23355	2.64568e-05	0.000794512	0.000595677	Ddx3x/Il1a/Il1b/Ddx1/Syk/Rsad2/Eif2ak2/Ifih1/Runx1/Gapdh/Dhx58/Rel/Gbp5/Lgals9/Nlrp3/Ddx58/Plcg2/Rps3/Fcer1g/Cyba/Ccl5	21
GO:0060147	BP	GO:0060147	regulation of posttranscriptional gene silencing	7/389	53/23355	2.68521e-05	0.000800274	0.000599997	Pum1/Nfkb1/Eif4g1/Xpo5/Elavl1/Ncor1/Ddx5	7
GO:1901879	BP	GO:1901879	regulation of protein depolymerization	9/389	95/23355	2.99252e-05	0.000885157	0.000663637	Plek/Dstn/Cfl2/Cfl1/Wdr1/Capzb/Capg/Rdx/Capza2	9
GO:0060966	BP	GO:0060966	regulation of gene silencing by RNA	7/389	54/23355	3.04139e-05	0.000890025	0.000667287	Pum1/Nfkb1/Eif4g1/Xpo5/Elavl1/Ncor1/Ddx5	7
GO:0006458	BP	GO:0006458	'de novo' protein folding	6/389	37/23355	3.08597e-05	0.000890025	0.000667287	Hsph1/Hspa14/Hspa8/Hspa2/Hspa5/St13	6
GO:0051084	BP	GO:0051084	'de novo' posttranslational protein folding	6/389	37/23355	3.08597e-05	0.000890025	0.000667287	Hsph1/Hspa14/Hspa8/Hspa2/Hspa5/St13	6
GO:0009896	BP	GO:0009896	positive regulation of catabolic process	21/389	457/23355	3.10638e-05	0.000890025	0.000667287	Sumo3/Gigyf2/Pum1/Tardbp/Celf1/Il1b/Dtx3l/Nsf/Plk2/Larp1/Sumo1/Abcd2/Pabpc1/Hnrnpd/Snx1/Rack1/Mtdh/Rdx/Msn/Ezr/Plk1	21
GO:0043547	BP	GO:0043547	positive regulation of GTPase activity	14/389	228/23355	3.1349e-05	0.000890025	0.000667287	Vav1/Abr/Iqsec1/Iqsec3/Tbc1d17/Gmip/Dvl2/Dvl3/Myo9b/Lars/Rack1/Dock11/Dock10/Ccl5	14
GO:0022618	BP	GO:0022618	ribonucleoprotein complex assembly	12/389	171/23355	3.14473e-05	0.000890025	0.000667287	Mbnl1/Ptbp2/Celf1/Rps28/Luc7l3/Snrpd3/Ddx20/Nop2/Brix1/Dhx30/Prmt5/Smn1	12
GO:0031331	BP	GO:0031331	positive regulation of cellular catabolic process	19/389	389/23355	3.25711e-05	0.000908758	0.000681331	Sumo3/Gigyf2/Pum1/Tardbp/Celf1/Il1b/Dtx3l/Plk2/Larp1/Sumo1/Abcd2/Pabpc1/Hnrnpd/Rack1/Mtdh/Rdx/Msn/Ezr/Plk1	19
GO:0036010	BP	GO:0036010	protein localization to endosome	5/389	23/23355	3.28295e-05	0.000909517	0.0006819	Dtx3l/Arf6/Rdx/Msn/Ezr	5
GO:0035437	BP	GO:0035437	maintenance of protein localization in endoplasmic reticulum	4/389	12/23355	3.37466e-05	0.000921939	0.000691214	Kdelr1/Kdelr2/Kdelr3/Hspa5	4
GO:1905668	BP	GO:1905668	positive regulation of protein localization to endosome	4/389	12/23355	3.37466e-05	0.000921939	0.000691214	Dtx3l/Rdx/Msn/Ezr	4
GO:0002831	BP	GO:0002831	regulation of response to biotic stimulus	16/389	297/23355	4.2921e-05	0.00116029	0.000869918	Matr3/Pum1/Vav1/Il1b/Dtx3l/Parp9/Pcbp2/Dhx58/Gbp5/Lgals9/Parp14/Ddx58/Cyba/Gbp4/Ccl5/Med1	16
GO:0018209	BP	GO:0018209	peptidyl-serine modification	18/389	363/23355	4.30613e-05	0.00116029	0.000869918	Rps6ka2/Tlk1/Tlk2/Nek6/Camk2d/Rps6ka1/Camk2a/Plk2/Rassf2/Syk/Cdk2/Cdk1/Mark2/Raf1/Eif4g1/Rack1/Hcls1/Plk1	18
GO:0032956	BP	GO:0032956	regulation of actin cytoskeleton organization	18/389	364/23355	4.4623e-05	0.0011942	0.000895336	Il1a/Actg1/Plek/Dstn/Cfl2/Cfl1/Arf6/Iqgap2/Rhoc/Hck/Actr3/Arhgdia/Wdr1/Capzb/Capg/Hcls1/Rdx/Capza2	18
GO:0071826	BP	GO:0071826	ribonucleoprotein complex subunit organization	12/389	178/23355	4.6602e-05	0.00123873	0.000928726	Mbnl1/Ptbp2/Celf1/Rps28/Luc7l3/Snrpd3/Ddx20/Nop2/Brix1/Dhx30/Prmt5/Smn1	12
GO:0046777	BP	GO:0046777	protein autophosphorylation	14/389	237/23355	4.78607e-05	0.00126163	0.000945894	Ddx3x/Nek6/Camk2d/Ctnnd1/Camk2a/Btk/Csk/Rassf2/Syk/Cad/Eif2ak2/Mark2/Hspa8/Hck	14
GO:1905666	BP	GO:1905666	regulation of protein localization to endosome	4/389	13/23355	4.81049e-05	0.00126163	0.000945894	Dtx3l/Rdx/Msn/Ezr	4
GO:0002697	BP	GO:0002697	regulation of immune effector process	20/389	437/23355	5.05998e-05	0.00131828	0.000988362	Msh2/Vav1/Il1b/Abr/Dtx3l/Btk/Ddx1/Syk/Parp9/Rsad2/Hspa8/Pcbp2/Dhx58/Lgals9/Parp3/Nlrp3/Ddx58/Fcer1g/Gbp4/Ccl5	20
GO:0031334	BP	GO:0031334	positive regulation of protein-containing complex assembly	14/389	239/23355	5.24242e-05	0.00132825	0.00099584	Ddx3x/Plek/Syk/Sumo1/Eif4g1/Arf6/Iqgap2/Rhoc/Gbp5/Actr3/Rack1/Rps3/Msn/Lcp1	14
GO:0010657	BP	GO:0010657	muscle cell apoptotic process	9/389	102/23355	5.26708e-05	0.00132825	0.00099584	Rps6ka2/Camk2d/Rbm10/Camk2a/Apaf1/Hspa8/Gapdh/Naca/Slc25a4	9
GO:0033865	BP	GO:0033865	nucleoside bisphosphate metabolic process	9/389	102/23355	5.26708e-05	0.00132825	0.00099584	Acsl3/Acsl4/Acsl1/Coasy/Fasn/Acly/Acot10/Acot9/Acaca	9
GO:0033875	BP	GO:0033875	ribonucleoside bisphosphate metabolic process	9/389	102/23355	5.26708e-05	0.00132825	0.00099584	Acsl3/Acsl4/Acsl1/Coasy/Fasn/Acly/Acot10/Acot9/Acaca	9
GO:0034032	BP	GO:0034032	purine nucleoside bisphosphate metabolic process	9/389	102/23355	5.26708e-05	0.00132825	0.00099584	Acsl3/Acsl4/Acsl1/Coasy/Fasn/Acly/Acot10/Acot9/Acaca	9
GO:0060996	BP	GO:0060996	dendritic spine development	10/389	128/23355	5.80775e-05	0.00145527	0.00109107	Iqsec1/Camk2a/Acsl4/Plk2/Arf4/Cfl1/Arf6/Hnrnpk/Actr3/Dock10	10
GO:0030048	BP	GO:0030048	actin filament-based movement	10/389	129/23355	6.20401e-05	0.00154472	0.00115814	Camk2d/Acta2/Actc1/Sumo1/Myo9b/Atp1a1/Atp1a2/Dsp/Myh9/Myh10	10
GO:0006520	BP	GO:0006520	cellular amino acid metabolic process	14/389	244/23355	6.55341e-05	0.00162145	0.00121567	Gfpt2/Gfpt1/Ass1/Cps1/Phgdh/Cad/Mthfd1/Lars/Mpst/Tars/Rars/Ahcy/Shmt2/Shmt1	14
GO:0006002	BP	GO:0006002	fructose 6-phosphate metabolic process	4/389	14/23355	6.64628e-05	0.001624	0.00121758	Pfkl/Gfpt2/Gfpt1/Pfkp	4
GO:0006007	BP	GO:0006007	glucose catabolic process	4/389	14/23355	6.64628e-05	0.001624	0.00121758	Pfkl/Pfkp/Foxk1/Ldha	4
GO:0110053	BP	GO:0110053	regulation of actin filament organization	15/389	276/23355	6.71069e-05	0.00162962	0.00122179	Actg1/Plek/Dstn/Cfl2/Cfl1/Arf6/Iqgap2/Rhoc/Actr3/Wdr1/Capzb/Capg/Hcls1/Rdx/Capza2	15
GO:0051222	BP	GO:0051222	positive regulation of protein transport	16/389	309/23355	6.8647e-05	0.00165679	0.00124216	Hnrnpm/Il1a/Tardbp/Acsl3/Ptbp1/Aacs/Acsl4/Ubr5/Cdk1/Kif3a/Arf6/Actr3/Rack1/Hcls1/Ezr/Myh10	16
GO:0008154	BP	GO:0008154	actin polymerization or depolymerization	13/389	215/23355	6.99893e-05	0.00166871	0.0012511	Plek/Dstn/Cfl2/Cfl1/Arf6/Iqgap2/Actr3/Wdr1/Capzb/Capg/Hcls1/Rdx/Capza2	13
GO:0032984	BP	GO:0032984	protein-containing complex disassembly	13/389	215/23355	6.99893e-05	0.00166871	0.0012511	Nsf/Plek/Dstn/Cfl2/Abce1/Hspa8/Cfl1/Wdr1/Capzb/Capg/Rdx/Capza2/Smn1	13
GO:0060968	BP	GO:0060968	regulation of gene silencing	8/389	83/23355	7.31874e-05	0.00173445	0.00130039	Pum1/Nfkb1/Cdk2/Eif4g1/Xpo5/Elavl1/Ncor1/Ddx5	8
GO:0062208	BP	GO:0062208	positive regulation of pattern recognition receptor signaling pathway	6/389	43/23355	7.43926e-05	0.00174363	0.00130727	Ddx3x/Pum1/Pik3ap1/Rsad2/Dhx58/Cyba	6
GO:0051052	BP	GO:0051052	regulation of DNA metabolic process	18/389	379/23355	7.48909e-05	0.00174363	0.00130727	Msh2/Msh6/Camk2d/Hnrnpu/Nvl/Dtx3l/Parp9/Ubr5/Cdk2/Gnl3/Apaf1/Hnrnpc/Parp3/Hnrnpd/Prmt5/Rps3/Lmna/Usp9x	18
GO:0031623	BP	GO:0031623	receptor internalization	10/389	132/23355	7.53367e-05	0.00174363	0.00130727	Iqsec1/Nsf/Syk/Plcg2/Snx1/Ap2b1/Cltc/Fcer1g/Rab5a/Ezr	10
GO:0010658	BP	GO:0010658	striated muscle cell apoptotic process	7/389	62/23355	7.53477e-05	0.00174363	0.00130727	Rps6ka2/Camk2d/Camk2a/Apaf1/Hspa8/Naca/Slc25a4	7
GO:0006281	BP	GO:0006281	DNA repair	21/389	489/23355	8.17556e-05	0.00188086	0.00141015	Uhrf1/Msh2/Msh6/Vcpip1/Gtf2i/Dtx3l/Ddx1/Lig1/Mcm5/Parp9/Ubr5/Cdk2/Fen1/Pold3/Parp3/Rfc1/Trrap/Mta1/Morc2b/Rps3/Usp10	21
GO:0006637	BP	GO:0006637	acyl-CoA metabolic process	8/389	85/23355	8.67554e-05	0.00197281	0.00147909	Acsl3/Acsl4/Acsl1/Fasn/Acly/Acot10/Acot9/Acaca	8
GO:0035383	BP	GO:0035383	thioester metabolic process	8/389	85/23355	8.67554e-05	0.00197281	0.00147909	Acsl3/Acsl4/Acsl1/Fasn/Acly/Acot10/Acot9/Acaca	8
GO:0009070	BP	GO:0009070	serine family amino acid biosynthetic process	4/389	15/23355	8.9442e-05	0.00199012	0.00149207	Phgdh/Mthfd1/Shmt2/Shmt1	4
GO:0046112	BP	GO:0046112	nucleobase biosynthetic process	4/389	15/23355	8.9442e-05	0.00199012	0.00149207	Cps1/Cad/Shmt2/Shmt1	4
GO:0051016	BP	GO:0051016	barbed-end actin filament capping	5/389	28/23355	8.954e-05	0.00199012	0.00149207	Cfl1/Capzb/Capg/Rdx/Capza2	5
GO:0032479	BP	GO:0032479	regulation of type I interferon production	8/389	86/23355	9.42835e-05	0.00208377	0.00156228	Ddx3x/Syk/Ifih1/Dhx58/Rel/Ddx58/Plcg2/Gbp4	8
GO:0043087	BP	GO:0043087	regulation of GTPase activity	16/389	318/23355	9.6014e-05	0.00211016	0.00158207	Vav1/Abr/Iqsec1/Iqsec3/Tbc1d17/Gmip/Dvl2/Dvl3/Iqgap2/Myo9b/Lars/Rack1/Dock11/Dock10/Rdx/Ccl5	16
GO:0032768	BP	GO:0032768	regulation of monooxygenase activity	6/389	45/23355	9.66442e-05	0.00211221	0.00158361	Il1a/Il1b/Nfkb1/Nosip/Por/Dhfr	6
GO:0072522	BP	GO:0072522	purine-containing compound biosynthetic process	11/389	165/23355	0.000106032	0.00229428	0.00172011	Acsl4/Acsl1/Coasy/Oasl2/Mthfd1/Acly/Pkm/Shmt2/Aldoa/Shmt1/Ldhc	11
GO:0033119	BP	GO:0033119	negative regulation of RNA splicing	5/389	29/23355	0.000106724	0.00229428	0.00172011	Ptbp2/Ptbp3/Ptbp1/Rbm10/Hnrnpk	5
GO:1901992	BP	GO:1901992	positive regulation of mitotic cell cycle phase transition	8/389	88/23355	0.000110967	0.00237252	0.00177877	Ddx3x/Anp32b/Camk2d/Cdk1/Hspa2/Eif4g1/Mta3/Rdx	8
GO:0038061	BP	GO:0038061	NIK/NF-kappaB signaling	9/389	113/23355	0.000116961	0.00248716	0.00186472	Ddx3x/Il1b/Nfkb2/Rassf2/Eif2ak2/Rel/Nlrp3/Rps3/Calr	9
GO:0019081	BP	GO:0019081	viral translation	4/389	16/23355	0.000117692	0.00248925	0.00186629	Csde1/Ptbp1/Pcbp2/Eif3b	4
GO:1904951	BP	GO:1904951	positive regulation of establishment of protein localization	16/389	325/23355	0.000123489	0.00259789	0.00194774	Hnrnpm/Il1a/Tardbp/Acsl3/Ptbp1/Aacs/Acsl4/Ubr5/Cdk1/Kif3a/Arf6/Actr3/Rack1/Hcls1/Ezr/Myh10	16
GO:0051341	BP	GO:0051341	regulation of oxidoreductase activity	8/389	90/23355	0.000130019	0.00271996	0.00203926	Il1a/Il1b/Nfkb1/Nosip/Por/Dhfr/Lgals9/Cyba	8
GO:0006909	BP	GO:0006909	phagocytosis	17/389	361/23355	0.000130674	0.00271996	0.00203926	Vav1/Il1b/Ncf2/Abr/Snx3/Csk/Syk/Ncf4/Hspa8/Dock2/Hck/Rack1/Fcer1g/Rab5a/Cyba/Calr/Myh9	17
GO:0042254	BP	GO:0042254	ribosome biogenesis	15/389	294/23355	0.000135418	0.00279133	0.00209277	Ddx3x/Nvl/Esf1/Rps28/Nifk/Kri1/Abce1/Sdad1/Nob1/Dimt1/Nop2/Brix1/Dhx30/Rpl10a/Rps17	15
GO:0015931	BP	GO:0015931	nucleobase-containing compound transport	12/389	199/23355	0.000135522	0.00279133	0.00209277	Igf2bp3/Hnrnpu/Igf2bp1/Ddx19a/Abce1/Poldip3/Sdad1/Xpo5/Igf2bp2/Slc25a5/Nup188/Slc25a4	12
GO:1900180	BP	GO:1900180	regulation of protein localization to nucleus	10/389	142/23355	0.000138478	0.00283735	0.00212727	Hnrnpm/Sumo3/Tardbp/Nvl/Dtx3l/Parp9/Ubr5/Cdk1/Gbp4/Hcls1	10
GO:0006734	BP	GO:0006734	NADH metabolic process	5/389	31/23355	0.000148579	0.00300652	0.0022541	Pfkl/Pfkp/Foxk1/Aldob/Ldha	5
GO:0060148	BP	GO:0060148	positive regulation of posttranscriptional gene silencing	5/389	31/23355	0.000148579	0.00300652	0.0022541	Pum1/Nfkb1/Eif4g1/Xpo5/Ddx5	5
GO:0045787	BP	GO:0045787	positive regulation of cell cycle	17/389	365/23355	0.000149027	0.00300652	0.0022541	Ddx3x/Il1a/Anp32b/Celf1/Il1b/Camk2d/Hnrnpu/Fen1/Cdk1/Kif3b/Hspa2/Eif4g1/Kif23/Mta3/Calr/Rdx/Med1	17
GO:0002703	BP	GO:0002703	regulation of leukocyte mediated immunity	14/389	264/23355	0.000150805	0.00301782	0.00226257	Msh2/Vav1/Il1b/Abr/Btk/Ddx1/Syk/Rsad2/Hspa8/Lgals9/Parp3/Nlrp3/Ddx58/Fcer1g	14
GO:0002181	BP	GO:0002181	cytoplasmic translation	8/389	92/23355	0.000151691	0.00301782	0.00226257	Cnbp/Rps28/Rpl31/Eif4a1/Pkm/Rpl10a/Eef2/Rpl29	8
GO:0044546	BP	GO:0044546	NLRP3 inflammasome complex assembly	4/389	17/23355	0.000151888	0.00301782	0.00226257	Ddx3x/Eif2ak2/Gbp5/Nlrp3	4
GO:1901605	BP	GO:1901605	alpha-amino acid metabolic process	11/389	172/23355	0.00015319	0.00302838	0.0022705	Gfpt2/Gfpt1/Ass1/Cps1/Phgdh/Cad/Mthfd1/Mpst/Ahcy/Shmt2/Shmt1	11
GO:1990778	BP	GO:1990778	protein localization to cell periphery	17/389	367/23355	0.000159021	0.00312793	0.00234513	Acsl3/Camk2d/Actb/Iqsec2/Camk2a/Csk/Nsf/Arf6/Gnai1/Actr3/Rack1/Cltc/Fcer1g/Rdx/Ezr/Krt18/Plk1	17
GO:0007264	BP	GO:0007264	small GTPase mediated signal transduction	19/389	439/23355	0.000160355	0.00313849	0.00235305	Vav1/Abr/Camk2d/Iqsec1/Iqsec2/Iqsec3/Arhgap30/Fgd2/Plk2/Arf6/Rhoc/Myo9b/Rheb/Nisch/Dock2/Arhgdia/Hacd3/Dock11/Dock10	19
GO:0007052	BP	GO:0007052	mitotic spindle organization	9/389	118/23355	0.000162872	0.00317197	0.00237815	Hnrnpu/Plk2/Kif3b/Parp3/Gnai1/Kif23/Cltc/Nudc/Plk1	9
GO:0060964	BP	GO:0060964	regulation of gene silencing by miRNA	6/389	50/23355	0.000175804	0.00340696	0.00255433	Pum1/Nfkb1/Eif4g1/Elavl1/Ncor1/Ddx5	6
GO:0042273	BP	GO:0042273	ribosomal large subunit biogenesis	7/389	72/23355	0.000195745	0.00377045	0.00282686	Nvl/Nifk/Sdad1/Nop2/Brix1/Dhx30/Rpl10a	7
GO:0045071	BP	GO:0045071	negative regulation of viral genome replication	6/389	51/23355	0.000196478	0.00377045	0.00282686	Oasl2/Rsad2/Eif2ak2/Oasl1/Ccl5/Banf1	6
GO:1903313	BP	GO:1903313	positive regulation of mRNA metabolic process	8/389	96/23355	0.000203999	0.00389579	0.00292083	Gigyf2/Pum1/Tardbp/Celf1/Eif4a3/Hspa8/Pabpc1/Hnrnpd	8
GO:0006631	BP	GO:0006631	fatty acid metabolic process	18/389	412/23355	0.000211616	0.00402172	0.00301524	Hpgds/Il1b/Acsl3/Aacs/Por/Acsl4/Acsl1/Fads2/Abcd2/Ncor1/Fasn/Acly/Hacd3/Acadm/Adh5/Lipa/Acad9/Acaca	18
GO:0051489	BP	GO:0051489	regulation of filopodium assembly	6/389	52/23355	0.000219022	0.00412521	0.00309283	Arf6/Actr3/Dock11/Capzb/Rab5a/Fxr2	6
GO:0070252	BP	GO:0070252	actin-mediated cell contraction	8/389	97/23355	0.000219159	0.00412521	0.00309283	Camk2d/Acta2/Actc1/Sumo1/Myo9b/Atp1a1/Atp1a2/Dsp	8
GO:0009069	BP	GO:0009069	serine family amino acid metabolic process	5/389	34/23355	0.000233553	0.00433395	0.00324933	Phgdh/Mthfd1/Mpst/Shmt2/Shmt1	5
GO:0061157	BP	GO:0061157	mRNA destabilization	5/389	34/23355	0.000233553	0.00433395	0.00324933	Gigyf2/Pum1/Tardbp/Celf1/Hnrnpd	5
GO:1902903	BP	GO:1902903	regulation of supramolecular fiber organization	17/389	380/23355	0.000239462	0.00442274	0.0033159	Actg1/Plek/Dstn/Cfl2/Hspa8/Cfl1/Arf6/Iqgap2/Rhoc/Actr3/Wdr1/Capzb/Rps3/Capg/Hcls1/Rdx/Capza2	17
GO:2000641	BP	GO:2000641	regulation of early endosome to late endosome transport	4/389	19/23355	0.000240924	0.00442896	0.00332056	Snx3/Rdx/Msn/Ezr	4
GO:0002720	BP	GO:0002720	positive regulation of cytokine production involved in immune response	6/389	53/23355	0.000243554	0.00445647	0.00334119	Il1b/Ddx1/Rsad2/Nlrp3/Ddx58/Fcer1g	6
GO:0006898	BP	GO:0006898	receptor-mediated endocytosis	13/389	245/23355	0.000256226	0.00466663	0.00349875	Iqsec1/Nsf/Syk/Kif3a/Hnrnpk/Plcg2/Snx1/Mrc1/Ap2b1/Cltc/Fcer1g/Rab5a/Ezr	13
GO:0043243	BP	GO:0043243	positive regulation of protein-containing complex disassembly	5/389	35/23355	0.000268785	0.00487281	0.00365334	Plek/Dstn/Cfl2/Cfl1/Wdr1	5
GO:0061014	BP	GO:0061014	positive regulation of mRNA catabolic process	6/389	54/23355	0.000270196	0.00487593	0.00365567	Gigyf2/Pum1/Tardbp/Celf1/Pabpc1/Hnrnpd	6
GO:0090150	BP	GO:0090150	establishment of protein localization to membrane	13/389	247/23355	0.000277188	0.00497925	0.00373314	Acsl3/Ncf1/Csk/Nsf/Actr3/Tomm40/Rack1/Hspa4/Naca/Sec61a1/Sec61a2/Hspa5/Krt18	13
GO:0050657	BP	GO:0050657	nucleic acid transport	10/389	155/23355	0.000282607	0.00503066	0.00377169	Igf2bp3/Hnrnpu/Igf2bp1/Ddx19a/Abce1/Poldip3/Sdad1/Xpo5/Igf2bp2/Nup188	10
GO:0050658	BP	GO:0050658	RNA transport	10/389	155/23355	0.000282607	0.00503066	0.00377169	Igf2bp3/Hnrnpu/Igf2bp1/Ddx19a/Abce1/Poldip3/Sdad1/Xpo5/Igf2bp2/Nup188	10
GO:0046653	BP	GO:0046653	tetrahydrofolate metabolic process	4/389	20/23355	0.000297215	0.00522916	0.0039205	Dhfr/Mthfd1/Shmt2/Shmt1	4
GO:0043507	BP	GO:0043507	positive regulation of JUN kinase activity	7/389	77/23355	0.000297631	0.00522916	0.0039205	Zeb2/Il1b/Fgd2/Syk/Dvl2/Dvl3/Rps3	7
GO:0032481	BP	GO:0032481	positive regulation of type I interferon production	6/389	55/23355	0.000299075	0.00522916	0.0039205	Ddx3x/Syk/Ifih1/Dhx58/Ddx58/Plcg2	6
GO:1901607	BP	GO:1901607	alpha-amino acid biosynthetic process	6/389	55/23355	0.000299075	0.00522916	0.0039205	Ass1/Phgdh/Cad/Mthfd1/Shmt2/Shmt1	6
GO:0032755	BP	GO:0032755	positive regulation of interleukin-6 production	8/389	102/23355	0.00030947	0.00533972	0.00400339	Il1a/Il1b/Syk/Ifih1/Lgals9/Ddx58/Fcer1g/Cyba	8
GO:0002221	BP	GO:0002221	pattern recognition receptor signaling pathway	10/389	157/23355	0.000313205	0.00535716	0.00401648	Ddx3x/Pum1/Pik3ap1/Rsad2/Ifih1/Arf6/Dhx58/Lgals9/Ddx58/Cyba	10
GO:0016482	BP	GO:0016482	cytosolic transport	10/389	157/23355	0.000313205	0.00535716	0.00401648	Snx3/Tbc1d17/Snx5/Snx1/Vps26a/Cltc/Rab5a/Rdx/Msn/Ezr	10
GO:0043244	BP	GO:0043244	regulation of protein-containing complex disassembly	9/389	129/23355	0.00031816	0.00541835	0.00406235	Plek/Dstn/Cfl2/Cfl1/Wdr1/Capzb/Capg/Rdx/Capza2	9
GO:0051236	BP	GO:0051236	establishment of RNA localization	10/389	158/23355	0.000329512	0.0055875	0.00418916	Igf2bp3/Hnrnpu/Igf2bp1/Ddx19a/Abce1/Poldip3/Sdad1/Xpo5/Igf2bp2/Nup188	10
GO:0050779	BP	GO:0050779	RNA destabilization	5/389	37/23355	0.000351197	0.00592965	0.00444569	Gigyf2/Pum1/Tardbp/Celf1/Hnrnpd	5
GO:1903131	BP	GO:1903131	mononuclear cell differentiation	19/389	468/23355	0.000357894	0.00601691	0.00451111	Il1a/Msh2/Vav1/Il1b/Btk/Syk/Rsad2/Runx1/Lgals9/Kdelr1/Ncor1/Nlrp3/Dock2/Fasn/Plcg2/Dock11/Fcer1g/Dock10/Med1	19
GO:0043112	BP	GO:0043112	receptor metabolic process	11/389	191/23355	0.000378984	0.00634435	0.00475661	Iqsec1/Dtx3l/Nsf/Syk/Plcg2/Snx1/Ap2b1/Cltc/Fcer1g/Rab5a/Ezr	11
GO:0090407	BP	GO:0090407	organophosphate biosynthetic process	18/389	434/23355	0.000395175	0.00658736	0.0049388	Dtymk/Acsl3/Cps1/Acsl4/Acsl1/Coasy/Plek/Oasl2/Cad/Rrm1/Mthfd1/Plcg2/Acly/Pkm/Idh2/Aldoa/Shmt1/Ldhc	18
GO:0016441	BP	GO:0016441	posttranscriptional gene silencing	10/389	162/23355	0.000402001	0.00667288	0.00500292	Ddx3x/Gigyf2/Pum1/Celf1/Nfkb1/Eif4g1/Xpo5/Elavl1/Ncor1/Ddx5	10
GO:0010659	BP	GO:0010659	cardiac muscle cell apoptotic process	6/389	59/23355	0.0004396	0.00726632	0.00544785	Rps6ka2/Camk2d/Camk2a/Apaf1/Hspa8/Slc25a4	6
GO:1905475	BP	GO:1905475	regulation of protein localization to membrane	11/389	195/23355	0.00045159	0.00743329	0.00557303	Acsl3/Camk2d/Actb/Iqsec2/Camk2a/Csk/Arf6/Actr3/Rack1/Cltc/Ezr	11
GO:0072659	BP	GO:0072659	protein localization to plasma membrane	14/389	296/23355	0.000482526	0.00790941	0.00593	Acsl3/Camk2d/Actb/Camk2a/Csk/Nsf/Arf6/Actr3/Rack1/Cltc/Fcer1g/Rdx/Ezr/Krt18	14
GO:0002444	BP	GO:0002444	myeloid leukocyte mediated immunity	8/389	109/23355	0.000484825	0.00791412	0.00593353	Abr/Ncf1/Btk/Ddx1/Syk/Ddx58/Wdr1/Fcer1g	8
GO:0002705	BP	GO:0002705	positive regulation of leukocyte mediated immunity	10/389	166/23355	0.000487297	0.00792159	0.00593913	Msh2/Vav1/Il1b/Btk/Ddx1/Rsad2/Hspa8/Nlrp3/Ddx58/Fcer1g	10
GO:0006266	BP	GO:0006266	DNA ligation	3/389	10/23355	0.00050438	0.00807289	0.00605256	Lig1/Parp3/Top2a	3
GO:2000767	BP	GO:2000767	positive regulation of cytoplasmic translation	3/389	10/23355	0.00050438	0.00807289	0.00605256	Cnbp/Pkm/Eef2	3
GO:0050766	BP	GO:0050766	positive regulation of phagocytosis	7/389	84/23355	0.00050757	0.00807289	0.00605256	Il1b/Abr/Hspa8/Dock2/Fcer1g/Cyba/Calr	7
GO:0006730	BP	GO:0006730	one-carbon metabolic process	5/389	40/23355	0.000508916	0.00807289	0.00605256	Mat2a/Dhfr/Mthfd1/Shmt2/Shmt1	5
GO:0043001	BP	GO:0043001	Golgi to plasma membrane protein transport	5/389	40/23355	0.000508916	0.00807289	0.00605256	Acsl3/Csk/Nsf/Rack1/Krt18	5
GO:0090224	BP	GO:0090224	regulation of spindle organization	5/389	40/23355	0.000508916	0.00807289	0.00605256	Hnrnpu/Parp3/Gnai1/Cltc/Plk1	5
GO:0002366	BP	GO:0002366	leukocyte activation involved in immune response	14/389	298/23355	0.000515766	0.00814869	0.00610939	Msh2/Abr/Msh6/Btk/Syk/Lgals9/Parp3/Nlrp3/Dock2/Plcg2/Dock11/Fcer1g/Dock10/Lcp1	14
GO:0032496	BP	GO:0032496	response to lipopolysaccharide	16/389	372/23355	0.000555892	0.00874752	0.00655836	Il1a/Hnrnpa0/Il1b/Ncf2/Abr/Nfkb1/Cps1/Eif2ak2/Lgals9/Nlrp3/Plcg2/Mrc1/Adh5/Mtdh/Ccl5/Gbp2	16
GO:0072593	BP	GO:0072593	reactive oxygen species metabolic process	14/389	301/23355	0.000569271	0.00882082	0.00661332	Vav1/Il1b/Eef1a1/Ncf2/Ass1/Ncf1/Cps1/Por/Syk/Arf4/Ncf4/Dhfr/Abcd2/Cyba	14
GO:0032781	BP	GO:0032781	positive regulation of ATPase activity	5/389	41/23355	0.000571762	0.00882082	0.00661332	Msh2/Msh6/Hnrnpu/Hspa2/Aldob	5
GO:0045022	BP	GO:0045022	early endosome to late endosome transport	5/389	41/23355	0.000571762	0.00882082	0.00661332	Snx3/Rab5a/Rdx/Msn/Ezr	5
GO:0051693	BP	GO:0051693	actin filament capping	5/389	41/23355	0.000571762	0.00882082	0.00661332	Cfl1/Capzb/Capg/Rdx/Capza2	5
GO:0072595	BP	GO:0072595	maintenance of protein localization in organelle	5/389	41/23355	0.000571762	0.00882082	0.00661332	Hnrnpu/Kdelr1/Kdelr2/Kdelr3/Hspa5	5
GO:0002263	BP	GO:0002263	cell activation involved in immune response	14/389	302/23355	0.000588122	0.00900262	0.00674962	Msh2/Abr/Msh6/Btk/Syk/Lgals9/Parp3/Nlrp3/Dock2/Plcg2/Dock11/Fcer1g/Dock10/Lcp1	14
GO:0031954	BP	GO:0031954	positive regulation of protein autophosphorylation	4/389	24/23355	0.000618441	0.00939362	0.00704277	Ddx3x/Ctnnd1/Rassf2/Syk	4
GO:0048025	BP	GO:0048025	negative regulation of mRNA splicing, via spliceosome	4/389	24/23355	0.000618441	0.00939362	0.00704277	Ptbp3/Ptbp1/Rbm10/Hnrnpk	4
GO:0001738	BP	GO:0001738	morphogenesis of a polarized epithelium	7/389	87/23355	0.000627561	0.00949548	0.00711913	Actb/Actg1/Ctnnd1/Dvl2/Dvl3/Wdr1/Msn	7
GO:0007346	BP	GO:0007346	regulation of mitotic cell cycle	18/389	453/23355	0.000651981	0.00982718	0.00736782	Ddx3x/Il1a/Gigyf2/Anp32b/Msh2/Il1b/Nek6/Camk2d/Hnrnpu/Plk2/Cdk2/Cdk1/Hspa2/Eif4g1/Trrap/Mta3/Rdx/Plk1	18
GO:0009064	BP	GO:0009064	glutamine family amino acid metabolic process	6/389	64/23355	0.000682242	0.0101304	0.00759516	Gfpt2/Gfpt1/Ass1/Cps1/Phgdh/Cad	6
GO:0034154	BP	GO:0034154	toll-like receptor 7 signaling pathway	3/389	11/23355	0.000684974	0.0101304	0.00759516	Ddx3x/Pik3ap1/Rsad2	3
GO:0035336	BP	GO:0035336	long-chain fatty-acyl-CoA metabolic process	3/389	11/23355	0.000684974	0.0101304	0.00759516	Acsl3/Acsl4/Acsl1	3
GO:0042996	BP	GO:0042996	regulation of Golgi to plasma membrane protein transport	3/389	11/23355	0.000684974	0.0101304	0.00759516	Acsl3/Csk/Rack1	3
GO:0140289	BP	GO:0140289	protein mono-ADP-ribosylation	3/389	11/23355	0.000684974	0.0101304	0.00759516	Parp9/Parp3/Parp14	3
GO:0098927	BP	GO:0098927	vesicle-mediated transport between endosomal compartments	5/389	43/23355	0.00071471	0.0105306	0.0078952	Snx3/Rab5a/Rdx/Msn/Ezr	5
GO:0006760	BP	GO:0006760	folic acid-containing compound metabolic process	4/389	25/23355	0.000726633	0.0106267	0.00796723	Dhfr/Mthfd1/Shmt2/Shmt1	4
GO:0072528	BP	GO:0072528	pyrimidine-containing compound biosynthetic process	4/389	25/23355	0.000726633	0.0106267	0.00796723	Dtymk/Cps1/Cad/Shmt1	4
GO:0045862	BP	GO:0045862	positive regulation of proteolysis	15/389	345/23355	0.000734935	0.0107083	0.00802841	Ddx3x/Sumo3/Il1b/Ctnnd1/Plk2/Syk/Apaf1/Hspa8/Cfl1/Sumo1/Nlrp3/Rack1/Rps3/Myh9/Plk1	15
GO:0019318	BP	GO:0019318	hexose metabolic process	12/389	241/23355	0.000769503	0.0110887	0.00831366	Pfkl/Gfpt1/Pfkp/Galk1/Foxk1/Gapdh/Pkm/Acadm/Pgk1/Aldoa/Aldob/Ldha	12
GO:0030216	BP	GO:0030216	keratinocyte differentiation	8/389	117/23355	0.000775883	0.0111399	0.00835199	Il1a/Clic4/Dsp/Med1/Krt10/Krt6a/Krt6b/Krt16	8
GO:0006633	BP	GO:0006633	fatty acid biosynthetic process	9/389	146/23355	0.000783804	0.0112127	0.00840657	Hpgds/Il1b/Acsl3/Fads2/Abcd2/Fasn/Acly/Hacd3/Acaca	9
GO:0042594	BP	GO:0042594	response to starvation	10/389	177/23355	0.000802232	0.0114119	0.00855596	Foxk1/Cad/Eif2ak2/Rraga/Rragb/Larp1/Lars/Acadm/Hspa5/Alb	10
GO:0006801	BP	GO:0006801	superoxide metabolic process	6/389	66/23355	0.000804082	0.0114119	0.00855596	Ncf2/Ncf1/Syk/Ncf4/Dhfr/Cyba	6
GO:0051702	BP	GO:0051702	biological process involved in interaction with symbiont	7/389	91/23355	0.000821406	0.0115408	0.00865255	Tardbp/Ncf1/Hspa8/Cfl1/Gapdh/Sugt1/Ccl5	7
GO:0032303	BP	GO:0032303	regulation of icosanoid secretion	4/389	26/23355	0.000847549	0.0118657	0.00889617	Il1a/Il1b/Acsl4/Syk	4
GO:0030010	BP	GO:0030010	establishment of cell polarity	9/389	148/23355	0.000863617	0.0120224	0.00901367	Mark2/Cfl1/Arf6/Myo9b/Dock2/Lmna/Msn/Myh9/Plk1	9
GO:0030239	BP	GO:0030239	myofibril assembly	6/389	67/23355	0.000870967	0.0120224	0.00901367	Actg1/Acta1/Actc1/Cfl2/Wdr1/Myh10	6
GO:0032623	BP	GO:0032623	interleukin-2 production	6/389	67/23355	0.000870967	0.0120224	0.00901367	Il1a/Il1b/Runx1/Rps3/Fcer1g/Ezr	6
GO:0070972	BP	GO:0070972	protein localization to endoplasmic reticulum	6/389	67/23355	0.000870967	0.0120224	0.00901367	Kdelr1/Kdelr2/Kdelr3/Sec61a1/Sec61a2/Hspa5	6
GO:1903115	BP	GO:1903115	regulation of actin filament-based movement	5/389	45/23355	0.0008828	0.0121431	0.00910418	Acta2/Sumo1/Atp1a1/Atp1a2/Dsp	5
GO:0032725	BP	GO:0032725	positive regulation of granulocyte macrophage colony-stimulating factor production	3/389	12/23355	0.00090205	0.0122368	0.00917439	Il1b/Syk/Ddx58	3
GO:0035999	BP	GO:0035999	tetrahydrofolate interconversion	3/389	12/23355	0.00090205	0.0122368	0.00917439	Mthfd1/Shmt2/Shmt1	3
GO:0071639	BP	GO:0071639	positive regulation of monocyte chemotactic protein-1 production	3/389	12/23355	0.00090205	0.0122368	0.00917439	Il1a/Il1b/Syk	3
GO:0072697	BP	GO:0072697	protein localization to cell cortex	3/389	12/23355	0.00090205	0.0122368	0.00917439	Gnai1/Ezr/Plk1	3
GO:0006403	BP	GO:0006403	RNA localization	10/389	180/23355	0.000912429	0.012335	0.00924805	Igf2bp3/Hnrnpu/Igf2bp1/Ddx19a/Abce1/Poldip3/Sdad1/Xpo5/Igf2bp2/Nup188	10
GO:0043506	BP	GO:0043506	regulation of JUN kinase activity	7/389	93/23355	0.000934591	0.0125484	0.00940802	Zeb2/Il1b/Fgd2/Syk/Dvl2/Dvl3/Rps3	7
GO:0000281	BP	GO:0000281	mitotic cytokinesis	6/389	68/23355	0.000942058	0.0125629	0.0094189	Son/Cfl1/Rhoc/Kif23/Myh10/Plk1	6
GO:0032722	BP	GO:0032722	positive regulation of chemokine production	6/389	68/23355	0.000942058	0.0125629	0.0094189	Il1a/Il1b/Syk/Eif2ak2/Lgals9/Ccl5	6
GO:0050821	BP	GO:0050821	protein stabilization	10/389	181/23355	0.000951808	0.01265	0.00948423	Ctnnd1/Rassf2/Dvl3/Sumo1/Gapdh/Mfsd1/Sugt1/Calr/Usp9x/Hcfc1	10
GO:0006376	BP	GO:0006376	mRNA splice site selection	4/389	27/23355	0.000981981	0.012758	0.00956519	Mbnl1/Ptbp2/Celf1/Luc7l3	4
GO:0032069	BP	GO:0032069	regulation of nuclease activity	4/389	27/23355	0.000981981	0.012758	0.00956519	Oasl2/Abce1/Oasl1/Rps3	4
GO:0045730	BP	GO:0045730	respiratory burst	4/389	27/23355	0.000981981	0.012758	0.00956519	Ncf2/Ncf1/Ncf4/Cyba	4
GO:0031047	BP	GO:0031047	gene silencing by RNA	10/389	182/23355	0.00099257	0.012758	0.00956519	Ddx3x/Ddx4/Pum1/Nfkb1/Eif4g1/Xpo5/Elavl1/Ncor1/Pabpc1/Ddx5	10
GO:0002237	BP	GO:0002237	response to molecule of bacterial origin	16/389	393/23355	0.000994953	0.012758	0.00956519	Il1a/Hnrnpa0/Il1b/Ncf2/Abr/Nfkb1/Cps1/Eif2ak2/Lgals9/Nlrp3/Plcg2/Mrc1/Adh5/Mtdh/Ccl5/Gbp2	16
GO:0062207	BP	GO:0062207	regulation of pattern recognition receptor signaling pathway	7/389	94/23355	0.000995606	0.012758	0.00956519	Ddx3x/Pum1/Pik3ap1/Rsad2/Arf6/Dhx58/Cyba	7
GO:1900182	BP	GO:1900182	positive regulation of protein localization to nucleus	7/389	94/23355	0.000995606	0.012758	0.00956519	Hnrnpm/Tardbp/Dtx3l/Parp9/Ubr5/Cdk1/Hcls1	7
GO:1901222	BP	GO:1901222	regulation of NIK/NF-kappaB signaling	7/389	94/23355	0.000995606	0.012758	0.00956519	Ddx3x/Il1b/Rassf2/Eif2ak2/Nlrp3/Rps3/Calr	7
GO:1904377	BP	GO:1904377	positive regulation of protein localization to cell periphery	6/389	69/23355	0.00101753	0.0129966	0.00974408	Acsl3/Arf6/Gnai1/Actr3/Rack1/Ezr	6
GO:0045931	BP	GO:0045931	positive regulation of mitotic cell cycle	8/389	123/23355	0.00107525	0.0136446	0.0102299	Ddx3x/Anp32b/Camk2d/Cdk1/Hspa2/Eif4g1/Mta3/Rdx	8
GO:0051098	BP	GO:0051098	regulation of binding	16/389	396/23355	0.00107695	0.0136446	0.0102299	Sumo3/Actb/Nvl/Dtx3l/Plk2/Parp9/Eif4a3/Mark2/Sumo1/Eif4g1/Hnrnpk/Lgals9/Actr3/Rack1/Hspa4/Plk1	16
GO:0030835	BP	GO:0030835	negative regulation of actin filament depolymerization	5/389	47/23355	0.00107867	0.0136446	0.0102299	Cfl1/Capzb/Capg/Rdx/Capza2	5
GO:0070507	BP	GO:0070507	regulation of microtubule cytoskeleton organization	9/389	153/23355	0.00109237	0.0137345	0.0102973	Hnrnpu/Hsph1/Mark2/Parp3/Gnai1/Capzb/Rps3/Cltc/Plk1	9
GO:0032647	BP	GO:0032647	regulation of interferon-alpha production	4/389	28/23355	0.00113072	0.0141664	0.0106211	Ddx3x/Ifih1/Ddx58/Gbp4	4
GO:0006544	BP	GO:0006544	glycine metabolic process	3/389	13/23355	0.00115823	0.0143738	0.0107766	Phgdh/Shmt2/Shmt1	3
GO:0009263	BP	GO:0009263	deoxyribonucleotide biosynthetic process	3/389	13/23355	0.00115823	0.0143738	0.0107766	Dtymk/Rrm1/Shmt1	3
GO:1903651	BP	GO:1903651	positive regulation of cytoplasmic transport	3/389	13/23355	0.00115823	0.0143738	0.0107766	Rdx/Msn/Ezr	3
GO:0038066	BP	GO:0038066	p38MAPK cascade	5/389	48/23355	0.00118786	0.014649	0.0109829	Il1b/Hsph1/Ncf1/Map2k3/Ezr	5
GO:1990928	BP	GO:1990928	response to amino acid starvation	5/389	48/23355	0.00118786	0.014649	0.0109829	Eif2ak2/Rraga/Rragb/Larp1/Lars	5
GO:0010660	BP	GO:0010660	regulation of muscle cell apoptotic process	7/389	97/23355	0.00119763	0.0147233	0.0110386	Camk2d/Rbm10/Camk2a/Hspa8/Gapdh/Naca/Slc25a4	7
GO:0051054	BP	GO:0051054	positive regulation of DNA metabolic process	11/389	220/23355	0.00121902	0.0149397	0.0112008	Msh2/Camk2d/Nvl/Dtx3l/Parp9/Cdk2/Gnl3/Parp3/Hnrnpd/Rps3/Usp9x	11
GO:0002833	BP	GO:0002833	positive regulation of response to biotic stimulus	9/389	156/23355	0.00125163	0.0152474	0.0114316	Matr3/Pum1/Vav1/Parp9/Dhx58/Gbp5/Lgals9/Cyba/Med1	9
GO:0032886	BP	GO:0032886	regulation of microtubule-based process	12/389	255/23355	0.00125189	0.0152474	0.0114316	Hnrnpu/Hsph1/Plk2/Kif3a/Mark2/Parp3/Gnai1/Chordc1/Capzb/Rps3/Cltc/Plk1	12
GO:1990266	BP	GO:1990266	neutrophil migration	8/389	126/23355	0.00125614	0.0152521	0.0114351	Il1a/Vav1/Il1b/Mpp1/Syk/Wdr1/Fcer1g/Ccl5	8
GO:0045732	BP	GO:0045732	positive regulation of protein catabolic process	11/389	221/23355	0.00126421	0.0152558	0.0114379	Sumo3/Il1b/Nsf/Plk2/Sumo1/Snx1/Rack1/Rdx/Msn/Ezr/Plk1	11
GO:0051495	BP	GO:0051495	positive regulation of cytoskeleton organization	11/389	221/23355	0.00126421	0.0152558	0.0114379	Plek/Dstn/Cfl2/Cfl1/Arf6/Iqgap2/Rhoc/Hck/Actr3/Wdr1/Rps3	11
GO:0002888	BP	GO:0002888	positive regulation of myeloid leukocyte mediated immunity	4/389	29/23355	0.00129456	0.0154327	0.0115705	Btk/Ddx1/Ddx58/Fcer1g	4
GO:0034123	BP	GO:0034123	positive regulation of toll-like receptor signaling pathway	4/389	29/23355	0.00129456	0.0154327	0.0115705	Ddx3x/Pik3ap1/Rsad2/Cyba	4
GO:0071353	BP	GO:0071353	cellular response to interleukin-4	4/389	29/23355	0.00129456	0.0154327	0.0115705	Parp14/Fasn/Mrc1/Hspa5	4
GO:1903649	BP	GO:1903649	regulation of cytoplasmic transport	4/389	29/23355	0.00129456	0.0154327	0.0115705	Snx3/Rdx/Msn/Ezr	4
GO:0032675	BP	GO:0032675	regulation of interleukin-6 production	9/389	157/23355	0.00130869	0.0155541	0.0116615	Il1a/Il1b/Csk/Syk/Ifih1/Lgals9/Ddx58/Fcer1g/Cyba	9
GO:0016458	BP	GO:0016458	gene silencing	13/389	293/23355	0.0013582	0.0160938	0.0120662	Ddx3x/Ddx4/Gigyf2/Pum1/Celf1/Nfkb1/Cdk2/Eif4g1/Xpo5/Elavl1/Ncor1/Pabpc1/Ddx5	13
GO:0002886	BP	GO:0002886	regulation of myeloid leukocyte mediated immunity	6/389	73/23355	0.00136681	0.0161473	0.0121062	Abr/Btk/Ddx1/Syk/Ddx58/Fcer1g	6
GO:0005996	BP	GO:0005996	monosaccharide metabolic process	12/389	258/23355	0.00138252	0.0162839	0.0122087	Pfkl/Gfpt1/Pfkp/Galk1/Foxk1/Gapdh/Pkm/Acadm/Pgk1/Aldoa/Aldob/Ldha	12
GO:0001889	BP	GO:0001889	liver development	8/389	128/23355	0.00138963	0.0163188	0.0122349	Rps6ka1/Aacs/Runx1/Arf6/Mpst/Pkm/Acadm/Med1	8
GO:0034660	BP	GO:0034660	ncRNA metabolic process	17/389	445/23355	0.00139571	0.0163415	0.0122518	Ddx3x/Ddx4/Nfkb1/Nvl/Esf1/Rps28/Ddx1/Nifk/Kri1/Nob1/Lars/Dimt1/Nop2/Tars/Rars/Rpl10a/Rps17	17
GO:0001660	BP	GO:0001660	fever generation	3/389	14/23355	0.00145599	0.0167481	0.0125567	Il1a/Il1b/Ccl5	3
GO:0030213	BP	GO:0030213	hyaluronan biosynthetic process	3/389	14/23355	0.00145599	0.0167481	0.0125567	Il1b/Nfkb1/Cltc	3
GO:0032604	BP	GO:0032604	granulocyte macrophage colony-stimulating factor production	3/389	14/23355	0.00145599	0.0167481	0.0125567	Il1b/Syk/Ddx58	3
GO:0032645	BP	GO:0032645	regulation of granulocyte macrophage colony-stimulating factor production	3/389	14/23355	0.00145599	0.0167481	0.0125567	Il1b/Syk/Ddx58	3
GO:0045176	BP	GO:0045176	apical protein localization	3/389	14/23355	0.00145599	0.0167481	0.0125567	Actb/Arf4/Rdx	3
GO:0050667	BP	GO:0050667	homocysteine metabolic process	3/389	14/23355	0.00145599	0.0167481	0.0125567	Cps1/Mthfd1/Mpst	3
GO:0001885	BP	GO:0001885	endothelial cell development	6/389	74/23355	0.0014669	0.0168112	0.012604	Il1b/Clic4/Fasn/Rdx/Msn/Ezr	6
GO:1902751	BP	GO:1902751	positive regulation of cell cycle G2/M phase transition	4/389	30/23355	0.00147429	0.0168112	0.012604	Camk2d/Cdk1/Hspa2/Mta3	4
GO:2000637	BP	GO:2000637	positive regulation of gene silencing by miRNA	4/389	30/23355	0.00147429	0.0168112	0.012604	Pum1/Nfkb1/Eif4g1/Ddx5	4
GO:0006164	BP	GO:0006164	purine nucleotide biosynthetic process	9/389	160/23355	0.00149259	0.0169706	0.0127235	Acsl4/Acsl1/Coasy/Oasl2/Mthfd1/Acly/Pkm/Aldoa/Ldhc	9
GO:0042752	BP	GO:0042752	regulation of circadian rhythm	8/389	130/23355	0.00153415	0.0173929	0.0130401	Tardbp/Ccar2/Cdk1/Hnrnpd/Top2a/Mta1/Usp9x/Alb	8
GO:0007006	BP	GO:0007006	mitochondrial membrane organization	7/389	102/23355	0.00160427	0.0180836	0.013558	Camk2a/Tomm40/Immt/Hspa4/Vdac2/Slc25a5/Slc25a4	7
GO:0032760	BP	GO:0032760	positive regulation of tumor necrosis factor production	7/389	102/23355	0.00160427	0.0180836	0.013558	Il1a/Syk/Ifih1/Lgals9/Ddx58/Fcer1g/Cyba	7
GO:0061008	BP	GO:0061008	hepaticobiliary system development	8/389	131/23355	0.00161074	0.0181047	0.0135738	Rps6ka1/Aacs/Runx1/Arf6/Mpst/Pkm/Acadm/Med1	8
GO:0032271	BP	GO:0032271	regulation of protein polymerization	11/389	228/23355	0.0016206	0.0181636	0.013618	Cfl1/Arf6/Iqgap2/Actr3/Capzb/Rps3/Vdac2/Capg/Hcls1/Rdx/Capza2	11
GO:0042558	BP	GO:0042558	pteridine-containing compound metabolic process	4/389	31/23355	0.00167069	0.018619	0.0139594	Dhfr/Mthfd1/Shmt2/Shmt1	4
GO:0070670	BP	GO:0070670	response to interleukin-4	4/389	31/23355	0.00167069	0.018619	0.0139594	Parp14/Fasn/Mrc1/Hspa5	4
GO:0050810	BP	GO:0050810	regulation of steroid biosynthetic process	6/389	76/23355	0.00168375	0.0187114	0.0140287	Il1a/Sf1/Nfkb1/Por/Ddx20/Atp1a1	6
GO:0071383	BP	GO:0071383	cellular response to steroid hormone stimulus	9/389	163/23355	0.0016967	0.018714	0.0140306	Hnrnpu/Ubr5/Ncor1/Ddx5/Atp1a1/Safb2/Atp1a2/Calr/Med1	9
GO:1903557	BP	GO:1903557	positive regulation of tumor necrosis factor superfamily cytokine production	7/389	103/23355	0.00169713	0.018714	0.0140306	Il1a/Syk/Ifih1/Lgals9/Ddx58/Fcer1g/Cyba	7
GO:0061028	BP	GO:0061028	establishment of endothelial barrier	5/389	52/23355	0.00170776	0.018714	0.0140306	Il1b/Fasn/Rdx/Msn/Ezr	5
GO:0002367	BP	GO:0002367	cytokine production involved in immune response	7/389	104/23355	0.00179411	0.0192694	0.014447	Il1b/Ddx1/Rsad2/Kdelr1/Nlrp3/Ddx58/Fcer1g	7
GO:0006413	BP	GO:0006413	translational initiation	7/389	104/23355	0.00179411	0.0192694	0.014447	Ddx3x/Abcf1/Abce1/Larp1/Eif4g1/Eif4a1/Eif3b	7
GO:0030007	BP	GO:0030007	cellular potassium ion homeostasis	3/389	15/23355	0.00179763	0.0192694	0.014447	Camk2d/Atp1a1/Atp1a2	3
GO:0060330	BP	GO:0060330	regulation of response to interferon-gamma	3/389	15/23355	0.00179763	0.0192694	0.014447	Parp9/Parp14/Med1	3
GO:0060334	BP	GO:0060334	regulation of interferon-gamma-mediated signaling pathway	3/389	15/23355	0.00179763	0.0192694	0.014447	Parp9/Parp14/Med1	3
GO:0060700	BP	GO:0060700	regulation of ribonuclease activity	3/389	15/23355	0.00179763	0.0192694	0.014447	Oasl2/Abce1/Oasl1	3
GO:0072350	BP	GO:0072350	tricarboxylic acid metabolic process	3/389	15/23355	0.00179763	0.0192694	0.014447	Ass1/Acly/Idh2	3
GO:1900225	BP	GO:1900225	regulation of NLRP3 inflammasome complex assembly	3/389	15/23355	0.00179763	0.0192694	0.014447	Ddx3x/Eif2ak2/Gbp5	3
GO:0032535	BP	GO:0032535	regulation of cellular component size	16/389	417/23355	0.00182722	0.0195334	0.014645	Plek/Dstn/Cfl2/Cfl1/Arf6/Iqgap2/Lars/Actr3/Wdr1/Capzb/Rab5a/Capg/Hcls1/Rdx/Ezr/Capza2	16
GO:0055002	BP	GO:0055002	striated muscle cell development	8/389	134/23355	0.00185882	0.0197701	0.0148225	Actg1/Acta1/Actc1/Cfl2/Wdr1/Capzb/Naca/Myh10	8
GO:0051353	BP	GO:0051353	positive regulation of oxidoreductase activity	5/389	53/23355	0.00186028	0.0197701	0.0148225	Il1b/Por/Dhfr/Lgals9/Cyba	5
GO:0000387	BP	GO:0000387	spliceosomal snRNP assembly	4/389	32/23355	0.00188455	0.0197701	0.0148225	Snrpd3/Ddx20/Prmt5/Smn1	4
GO:0009112	BP	GO:0009112	nucleobase metabolic process	4/389	32/23355	0.00188455	0.0197701	0.0148225	Cps1/Cad/Shmt2/Shmt1	4
GO:0032607	BP	GO:0032607	interferon-alpha production	4/389	32/23355	0.00188455	0.0197701	0.0148225	Ddx3x/Ifih1/Ddx58/Gbp4	4
GO:0032743	BP	GO:0032743	positive regulation of interleukin-2 production	4/389	32/23355	0.00188455	0.0197701	0.0148225	Il1a/Il1b/Runx1/Rps3	4
GO:0050686	BP	GO:0050686	negative regulation of mRNA processing	4/389	32/23355	0.00188455	0.0197701	0.0148225	Ptbp3/Ptbp1/Rbm10/Hnrnpk	4
GO:0002699	BP	GO:0002699	positive regulation of immune effector process	12/389	268/23355	0.0019019	0.0198992	0.0149192	Msh2/Vav1/Il1b/Btk/Ddx1/Syk/Rsad2/Hspa8/Dhx58/Nlrp3/Ddx58/Fcer1g	12
GO:0009991	BP	GO:0009991	response to extracellular stimulus	15/389	380/23355	0.00191276	0.0199597	0.0149645	Aacs/Foxk1/Cad/Eif2ak2/Rraga/Rragb/Larp1/Eif4g1/Lars/Acadm/Ahcy/Hspa5/Med1/Ldha/Alb	15
GO:0048193	BP	GO:0048193	Golgi vesicle transport	12/389	269/23355	0.00196163	0.0203617	0.0152659	Acsl3/Snx3/Csk/Nsf/Arf4/Kdelr1/Kdelr2/Kdelr3/Copb1/Snx1/Rack1/Krt18	12
GO:0008652	BP	GO:0008652	cellular amino acid biosynthetic process	5/389	54/23355	0.00202253	0.0208289	0.0156163	Ass1/Phgdh/Mthfd1/Shmt2/Shmt1	5
GO:0060760	BP	GO:0060760	positive regulation of response to cytokine stimulus	5/389	54/23355	0.00202253	0.0208289	0.0156163	Parp9/Ifih1/Parp14/Ddx58/Med1	5
GO:0071806	BP	GO:0071806	protein transmembrane transport	5/389	54/23355	0.00202253	0.0208289	0.0156163	Hspa8/Tomm40/Sec61a1/Sec61a2/Hspa5	5
GO:1902115	BP	GO:1902115	regulation of organelle assembly	10/389	201/23355	0.00208163	0.0213677	0.0160202	Hnrnpu/Plk2/G3bp1/Hck/Vdac3/Rdx/Msn/Ezr/Lcp1/Plk1	10
GO:1901990	BP	GO:1901990	regulation of mitotic cell cycle phase transition	12/389	271/23355	0.00208572	0.0213677	0.0160202	Ddx3x/Gigyf2/Anp32b/Nek6/Camk2d/Cdk2/Cdk1/Hspa2/Eif4g1/Mta3/Rdx/Plk1	12
GO:0031532	BP	GO:0031532	actin cytoskeleton reorganization	7/389	107/23355	0.00211105	0.0215711	0.0161727	Plek/Iqgap2/Hck/Actr3/Arhgdia/Ezr/Myh9	7
GO:0002230	BP	GO:0002230	positive regulation of defense response to virus by host	4/389	33/23355	0.00211663	0.0215721	0.0161734	Dtx3l/Parp9/Ddx58/Ccl5	4
GO:0051403	BP	GO:0051403	stress-activated MAPK cascade	11/389	236/23355	0.00212441	0.0215954	0.0161909	Il1a/Il1b/Hsph1/Ncf1/Rassf2/Syk/Eif2ak2/Map2k3/Ncor1/Hacd3/Ezr	11
GO:0032635	BP	GO:0032635	interleukin-6 production	9/389	169/23355	0.00217189	0.0219154	0.0164308	Il1a/Il1b/Csk/Syk/Ifih1/Lgals9/Ddx58/Fcer1g/Cyba	9
GO:0051017	BP	GO:0051017	actin filament bundle assembly	9/389	169/23355	0.00217189	0.0219154	0.0164308	Actg1/Plek/Cfl1/Rhoc/Hsp90b1/Rdx/Ezr/Lcp1/Myh10	9
GO:0006620	BP	GO:0006620	posttranslational protein targeting to endoplasmic reticulum membrane	3/389	16/23355	0.0021853	0.0219154	0.0164308	Sec61a1/Sec61a2/Hspa5	3
GO:0098974	BP	GO:0098974	postsynaptic actin cytoskeleton organization	3/389	16/23355	0.0021853	0.0219154	0.0164308	Actb/Actr3/Myh10	3
GO:0099188	BP	GO:0099188	postsynaptic cytoskeleton organization	3/389	16/23355	0.0021853	0.0219154	0.0164308	Actb/Actr3/Myh10	3
GO:0071347	BP	GO:0071347	cellular response to interleukin-1	6/389	80/23355	0.00218953	0.0219154	0.0164308	Il1a/Il1b/Nfkb1/Cfl1/Usp10/Ccl5	6
GO:0032648	BP	GO:0032648	regulation of interferon-beta production	5/389	55/23355	0.00219488	0.0219154	0.0164308	Ddx3x/Ifih1/Dhx58/Rel/Ddx58	5
GO:0002702	BP	GO:0002702	positive regulation of production of molecular mediator of immune response	7/389	108/23355	0.00222577	0.0221676	0.0166199	Msh2/Il1b/Ddx1/Rsad2/Nlrp3/Ddx58/Fcer1g	7
GO:0099173	BP	GO:0099173	postsynapse organization	10/389	203/23355	0.00223754	0.0221725	0.0166236	Actb/Arf4/Hspa8/Cfl1/Arf6/Hnrnpk/Rheb/Actr3/Dock10/Myh10	10
GO:1902905	BP	GO:1902905	positive regulation of supramolecular fiber organization	10/389	203/23355	0.00223754	0.0221725	0.0166236	Plek/Dstn/Cfl2/Cfl1/Arf6/Iqgap2/Rhoc/Actr3/Wdr1/Rps3	10
GO:0031667	BP	GO:0031667	response to nutrient levels	14/389	348/23355	0.00225137	0.0222535	0.0166843	Aacs/Foxk1/Cad/Eif2ak2/Rraga/Rragb/Larp1/Eif4g1/Lars/Acadm/Ahcy/Hspa5/Med1/Alb	14
GO:0006575	BP	GO:0006575	cellular modified amino acid metabolic process	9/389	171/23355	0.00235192	0.0231891	0.0173858	Hpgds/Ass1/Dhfr/Mthfd1/Acadm/Ahcy/Shmt2/Shmt1/Med1	9
GO:0050999	BP	GO:0050999	regulation of nitric-oxide synthase activity	4/389	34/23355	0.00236771	0.0232864	0.0174587	Il1a/Il1b/Nosip/Dhfr	4
GO:0002673	BP	GO:0002673	regulation of acute inflammatory response	5/389	56/23355	0.00237768	0.0233262	0.0174885	Il1b/Btk/Nlrp3/Fcer1g/Ccl5	5
GO:0030833	BP	GO:0030833	regulation of actin filament polymerization	9/389	172/23355	0.00244628	0.0238708	0.0178969	Cfl1/Arf6/Iqgap2/Actr3/Capzb/Capg/Hcls1/Rdx/Capza2	9
GO:0061572	BP	GO:0061572	actin filament bundle organization	9/389	172/23355	0.00244628	0.0238708	0.0178969	Actg1/Plek/Cfl1/Rhoc/Hsp90b1/Rdx/Ezr/Lcp1/Myh10	9
GO:0042176	BP	GO:0042176	regulation of protein catabolic process	15/389	390/23355	0.0024514	0.0238708	0.0178969	Sumo3/Tlk2/Il1b/Snx3/Nsf/Plk2/Ccar2/Sumo1/Snx1/Rack1/Psmd3/Rdx/Msn/Ezr/Plk1	15
GO:0051817	BP	GO:0051817	modulation of process of other organism involved in symbiotic interaction	6/389	82/23355	0.00248168	0.0240466	0.0180287	Tardbp/Rraga/Hspa8/Cfl1/Sugt1/Ccl5	6
GO:1904589	BP	GO:1904589	regulation of protein import	6/389	82/23355	0.00248168	0.0240466	0.0180287	Hnrnpm/Tardbp/Ubr5/Cdk1/Gbp4/Hcls1	6
GO:0007265	BP	GO:0007265	Ras protein signal transduction	14/389	352/23355	0.00249751	0.0241405	0.0180991	Vav1/Abr/Camk2d/Iqsec1/Iqsec2/Iqsec3/Fgd2/Plk2/Arf6/Myo9b/Nisch/Dock2/Arhgdia/Hacd3	14
GO:0032608	BP	GO:0032608	interferon-beta production	5/389	57/23355	0.0025713	0.0247577	0.0185618	Ddx3x/Ifih1/Dhx58/Rel/Ddx58	5
GO:0006364	BP	GO:0006364	rRNA processing	10/389	207/23355	0.00257752	0.0247577	0.0185618	Nvl/Esf1/Rps28/Nifk/Kri1/Nob1/Dimt1/Nop2/Rpl10a/Rps17	10
GO:0046578	BP	GO:0046578	regulation of Ras protein signal transduction	11/389	242/23355	0.00258024	0.0247577	0.0185618	Vav1/Abr/Camk2d/Iqsec1/Iqsec2/Iqsec3/Fgd2/Arf6/Myo9b/Dock2/Arhgdia	11
GO:0032306	BP	GO:0032306	regulation of prostaglandin secretion	3/389	17/23355	0.00262103	0.0247733	0.0185735	Il1a/Il1b/Acsl4	3
GO:0035337	BP	GO:0035337	fatty-acyl-CoA metabolic process	3/389	17/23355	0.00262103	0.0247733	0.0185735	Acsl3/Acsl4/Acsl1	3
GO:1904263	BP	GO:1904263	positive regulation of TORC1 signaling	3/389	17/23355	0.00262103	0.0247733	0.0185735	Rraga/Rragb/Lars	3
GO:2001034	BP	GO:2001034	positive regulation of double-strand break repair via nonhomologous end joining	3/389	17/23355	0.00262103	0.0247733	0.0185735	Dtx3l/Parp9/Parp3	3
GO:0002718	BP	GO:0002718	regulation of cytokine production involved in immune response	6/389	83/23355	0.00263829	0.0247733	0.0185735	Il1b/Ddx1/Rsad2/Nlrp3/Ddx58/Fcer1g	6
GO:0032272	BP	GO:0032272	negative regulation of protein polymerization	6/389	83/23355	0.00263829	0.0247733	0.0185735	Cfl1/Capzb/Vdac2/Capg/Rdx/Capza2	6
GO:0042147	BP	GO:0042147	retrograde transport, endosome to Golgi	6/389	83/23355	0.00263829	0.0247733	0.0185735	Snx3/Tbc1d17/Snx5/Snx1/Vps26a/Cltc	6
GO:0006471	BP	GO:0006471	protein ADP-ribosylation	4/389	35/23355	0.00263853	0.0247733	0.0185735	Parp9/Arf4/Parp3/Parp14	4
GO:0042119	BP	GO:0042119	neutrophil activation	4/389	35/23355	0.00263853	0.0247733	0.0185735	Abr/Syk/Fcer1g/Ccl5	4
GO:0048872	BP	GO:0048872	homeostasis of number of cells	14/389	355/23355	0.00269632	0.0252555	0.0189351	Gigyf2/Ptbp3/Rassf2/Kif3a/Mthfd1/Ubap2l/Ncor1/Dock11/Fcer1g/Lipa/Dock10/Hcls1/Rps17/Med1	14
GO:0000280	BP	GO:0000280	nuclear division	16/389	434/23355	0.0027184	0.0254019	0.0190448	Ddx4/Il1a/Rps6ka2/Il1b/Nek6/Hnrnpu/Kif3b/Hspa2/Actr3/Kif23/Top2a/Morc2b/Cltc/Calr/Nudc/Plk1	16
GO:0010662	BP	GO:0010662	regulation of striated muscle cell apoptotic process	5/389	58/23355	0.0027761	0.0258183	0.019357	Camk2d/Camk2a/Hspa8/Naca/Slc25a4	5
GO:0006405	BP	GO:0006405	RNA export from nucleus	6/389	84/23355	0.00280219	0.0259766	0.0194756	Ddx19a/Abce1/Poldip3/Sdad1/Xpo5/Nup188	6
GO:0071496	BP	GO:0071496	cellular response to external stimulus	12/389	281/23355	0.00280631	0.0259766	0.0194756	Eif2ak2/Rraga/Rragb/Eif4g1/Lars/Arhgdia/Atp1a1/Atp1a2/Hspa5/Med1/Ldha/Alb	12
GO:2001022	BP	GO:2001022	positive regulation of response to DNA damage stimulus	7/389	113/23355	0.00287329	0.0265341	0.0198936	Dtx3l/Parp9/Ccar2/Parp3/Ddx5/Rps3/Fxr2	7
GO:1903364	BP	GO:1903364	positive regulation of cellular protein catabolic process	8/389	144/23355	0.00290989	0.0266191	0.0199574	Sumo3/Plk2/Sumo1/Rack1/Rdx/Msn/Ezr/Plk1	8
GO:0002675	BP	GO:0002675	positive regulation of acute inflammatory response	4/389	36/23355	0.00292986	0.0266191	0.0199574	Il1b/Btk/Fcer1g/Ccl5	4
GO:0031424	BP	GO:0031424	keratinization	4/389	36/23355	0.00292986	0.0266191	0.0199574	Il1a/Krt6a/Krt6b/Krt16	4
GO:0032728	BP	GO:0032728	positive regulation of interferon-beta production	4/389	36/23355	0.00292986	0.0266191	0.0199574	Ddx3x/Ifih1/Dhx58/Ddx58	4
GO:0033866	BP	GO:0033866	nucleoside bisphosphate biosynthetic process	4/389	36/23355	0.00292986	0.0266191	0.0199574	Acsl4/Acsl1/Coasy/Acly	4
GO:0034030	BP	GO:0034030	ribonucleoside bisphosphate biosynthetic process	4/389	36/23355	0.00292986	0.0266191	0.0199574	Acsl4/Acsl1/Coasy/Acly	4
GO:0034033	BP	GO:0034033	purine nucleoside bisphosphate biosynthetic process	4/389	36/23355	0.00292986	0.0266191	0.0199574	Acsl4/Acsl1/Coasy/Acly	4
GO:0043648	BP	GO:0043648	dicarboxylic acid metabolic process	6/389	85/23355	0.00297359	0.0269388	0.0201971	Ass1/Dhfr/Mthfd1/Acly/Shmt2/Shmt1	6
GO:0006487	BP	GO:0006487	protein N-linked glycosylation	5/389	59/23355	0.00299244	0.0269388	0.0201971	Gfpt2/Gfpt1/Alg5/Rpn1/Ddost	5
GO:0032663	BP	GO:0032663	regulation of interleukin-2 production	5/389	59/23355	0.00299244	0.0269388	0.0201971	Il1a/Il1b/Runx1/Rps3/Ezr	5
GO:1904591	BP	GO:1904591	positive regulation of protein import	5/389	59/23355	0.00299244	0.0269388	0.0201971	Hnrnpm/Tardbp/Ubr5/Cdk1/Hcls1	5
GO:0051225	BP	GO:0051225	spindle assembly	7/389	114/23355	0.0030185	0.0271113	0.0203264	Hnrnpu/Kif3b/Ncor1/Kif23/Rps3/Cltc/Plk1	7
GO:0015908	BP	GO:0015908	fatty acid transport	8/389	145/23355	0.00303624	0.0271229	0.0203351	Il1a/Il1b/Acsl3/Acsl4/Acsl1/Syk/Abcd2/Slc25a22	8
GO:0045860	BP	GO:0045860	positive regulation of protein kinase activity	16/389	439/23355	0.00304046	0.0271229	0.0203351	Ddx3x/Zeb2/Il1b/Hsph1/Ncf1/Csk/Acsl1/Fgd2/Rassf2/Syk/Eif2ak2/Map2k3/Raf1/Dvl2/Dvl3/Rps3	16
GO:0030522	BP	GO:0030522	intracellular receptor signaling pathway	10/389	212/23355	0.00305941	0.0272301	0.0204155	Pum1/Ubr5/Ifih1/Dhx58/Ncor1/Ddx5/Ddx58/Safb2/Calr/Med1	10
GO:0009299	BP	GO:0009299	mRNA transcription	3/389	18/23355	0.0031067	0.0274646	0.0205913	Ddx5/Hnrnpd/Med1	3
GO:0030575	BP	GO:0030575	nuclear body organization	3/389	18/23355	0.0031067	0.0274646	0.0205913	Sf1/Sumo1/Serbp1	3
GO:0071801	BP	GO:0071801	regulation of podosome assembly	3/389	18/23355	0.0031067	0.0274646	0.0205913	Hck/Msn/Lcp1	3
GO:1903046	BP	GO:1903046	meiotic cell cycle process	10/389	213/23355	0.00316388	0.0278708	0.0208958	Ddx4/Rps6ka2/Msh6/Hspa2/Actr3/Top2a/Morc2b/Calr/Myh9/Plk1	10
GO:1904950	BP	GO:1904950	negative regulation of establishment of protein localization	8/389	146/23355	0.00316681	0.0278708	0.0208958	Pfkl/Il1b/Hsph1/Snx3/Csk/Rsad2/Idh2/Gbp4	8
GO:0051851	BP	GO:0051851	modulation by host of symbiont process	5/389	60/23355	0.00322069	0.0282817	0.0212039	Tardbp/Hspa8/Cfl1/Sugt1/Ccl5	5
GO:0002446	BP	GO:0002446	neutrophil mediated immunity	4/389	37/23355	0.00324243	0.028346	0.0212521	Abr/Ncf1/Syk/Wdr1	4
GO:0086004	BP	GO:0086004	regulation of cardiac muscle cell contraction	4/389	37/23355	0.00324243	0.028346	0.0212521	Sumo1/Atp1a1/Atp1a2/Dsp	4
GO:0031333	BP	GO:0031333	negative regulation of protein-containing complex assembly	8/389	147/23355	0.00330171	0.0287366	0.021545	Ddx3x/Raf1/Cfl1/Capzb/Vdac2/Capg/Rdx/Capza2	8
GO:0034614	BP	GO:0034614	cellular response to reactive oxygen species	8/389	147/23355	0.00330171	0.0287366	0.021545	Hsph1/Ncf1/Btk/Dhfr/Cfl1/Hnrnpd/Rack1/Rps3	8
GO:0032388	BP	GO:0032388	positive regulation of intracellular transport	9/389	181/23355	0.00343766	0.0298538	0.0223826	Tardbp/Ubr5/Cdk1/Kif3a/Actr3/Hcls1/Rdx/Msn/Ezr	9
GO:0006893	BP	GO:0006893	Golgi to plasma membrane transport	5/389	61/23355	0.00346121	0.0299262	0.0224368	Acsl3/Csk/Nsf/Rack1/Krt18	5
GO:0043462	BP	GO:0043462	regulation of ATPase activity	5/389	61/23355	0.00346121	0.0299262	0.0224368	Msh2/Msh6/Hnrnpu/Hspa2/Aldob	5
GO:0016072	BP	GO:0016072	rRNA metabolic process	10/389	216/23355	0.00349447	0.0301475	0.0226027	Nvl/Esf1/Rps28/Nifk/Kri1/Nob1/Dimt1/Nop2/Rpl10a/Rps17	10
GO:0031098	BP	GO:0031098	stress-activated protein kinase signaling cascade	11/389	252/23355	0.00351319	0.0302426	0.0226741	Il1a/Il1b/Hsph1/Ncf1/Rassf2/Syk/Eif2ak2/Map2k3/Ncor1/Hacd3/Ezr	11
GO:1900087	BP	GO:1900087	positive regulation of G1/S transition of mitotic cell cycle	4/389	38/23355	0.00357696	0.0306316	0.0229657	Ddx3x/Anp32b/Eif4g1/Rdx	4
GO:2000249	BP	GO:2000249	regulation of actin cytoskeleton reorganization	4/389	38/23355	0.00357696	0.0306316	0.0229657	Iqgap2/Hck/Actr3/Arhgdia	4
GO:0006089	BP	GO:0006089	lactate metabolic process	3/389	19/23355	0.00364403	0.0306316	0.0229657	Ldhc/Ldhb/Ldha	3
GO:0032011	BP	GO:0032011	ARF protein signal transduction	3/389	19/23355	0.00364403	0.0306316	0.0229657	Iqsec1/Iqsec2/Iqsec3	3
GO:0032012	BP	GO:0032012	regulation of ARF protein signal transduction	3/389	19/23355	0.00364403	0.0306316	0.0229657	Iqsec1/Iqsec2/Iqsec3	3
GO:0071605	BP	GO:0071605	monocyte chemotactic protein-1 production	3/389	19/23355	0.00364403	0.0306316	0.0229657	Il1a/Il1b/Syk	3
GO:0071637	BP	GO:0071637	regulation of monocyte chemotactic protein-1 production	3/389	19/23355	0.00364403	0.0306316	0.0229657	Il1a/Il1b/Syk	3
GO:2000765	BP	GO:2000765	regulation of cytoplasmic translation	3/389	19/23355	0.00364403	0.0306316	0.0229657	Cnbp/Pkm/Eef2	3
GO:1903078	BP	GO:1903078	positive regulation of protein localization to plasma membrane	5/389	62/23355	0.00371437	0.0310279	0.0232628	Acsl3/Arf6/Actr3/Rack1/Ezr	5
GO:0009260	BP	GO:0009260	ribonucleotide biosynthetic process	8/389	150/23355	0.00373332	0.0310279	0.0232628	Acsl4/Acsl1/Coasy/Cad/Acly/Pkm/Aldoa/Ldhc	8
GO:0035195	BP	GO:0035195	gene silencing by miRNA	8/389	150/23355	0.00373332	0.0310279	0.0232628	Ddx3x/Pum1/Nfkb1/Eif4g1/Xpo5/Elavl1/Ncor1/Ddx5	8
GO:0042326	BP	GO:0042326	negative regulation of phosphorylation	15/389	408/23355	0.00373646	0.0310279	0.0232628	Tardbp/Fkbp8/Il1b/Actb/Hnrnpu/Csk/Rassf2/Eif4g1/Parp14/Ncor1/Rack1/Chordc1/Hspa4/Gbp4/Plk1	15
GO:0044272	BP	GO:0044272	sulfur compound biosynthetic process	6/389	89/23355	0.00373849	0.0310279	0.0232628	Mat2a/Acsl4/Acsl1/Mthfd1/Mpst/Acly	6
GO:0046683	BP	GO:0046683	response to organophosphorus	6/389	89/23355	0.00373849	0.0310279	0.0232628	Mat2a/Il1b/Cdk2/Plcg2/Hsp90b1/Ezr	6
GO:0006986	BP	GO:0006986	response to unfolded protein	7/389	119/23355	0.00383049	0.0316579	0.0237352	Hsph1/Eif2ak2/Hspa14/Hspa8/Hspa2/Calr/Hspa5	7
GO:0042692	BP	GO:0042692	muscle cell differentiation	15/389	410/23355	0.00390821	0.0322325	0.0241659	Camk2d/Actg1/Hnrnpu/Ptbp1/Acta1/Actc1/Cfl2/Wdr1/Acadm/Capzb/Lmna/Naca/Slc25a4/Myh9/Myh10	15
GO:0046890	BP	GO:0046890	regulation of lipid biosynthetic process	9/389	186/23355	0.00411106	0.0338345	0.0253671	Il1a/Il1b/Acsl3/Sf1/Nfkb1/Por/Abcd2/Ddx20/Atp1a1	9
GO:0002312	BP	GO:0002312	B cell activation involved in immune response	6/389	91/23355	0.00417148	0.0341888	0.0256326	Msh2/Msh6/Parp3/Plcg2/Dock11/Dock10	6
GO:0034620	BP	GO:0034620	cellular response to unfolded protein	6/389	91/23355	0.00417148	0.0341888	0.0256326	Eif2ak2/Hspa14/Hspa8/Hspa2/Calr/Hspa5	6
GO:0002283	BP	GO:0002283	neutrophil activation involved in immune response	3/389	20/23355	0.00423464	0.0343736	0.0257712	Abr/Syk/Fcer1g	3
GO:0032310	BP	GO:0032310	prostaglandin secretion	3/389	20/23355	0.00423464	0.0343736	0.0257712	Il1a/Il1b/Acsl4	3
GO:0061081	BP	GO:0061081	positive regulation of myeloid leukocyte cytokine production involved in immune response	3/389	20/23355	0.00423464	0.0343736	0.0257712	Ddx1/Ddx58/Fcer1g	3
GO:0150146	BP	GO:0150146	cell junction disassembly	3/389	20/23355	0.00423464	0.0343736	0.0257712	Iqsec1/Arf6/C1qb	3
GO:0048545	BP	GO:0048545	response to steroid hormone	10/389	222/23355	0.00423772	0.0343736	0.0257712	Hnrnpu/Ass1/Ubr5/Ncor1/Ddx5/Atp1a1/Safb2/Atp1a2/Calr/Med1	10
GO:0042255	BP	GO:0042255	ribosome assembly	5/389	64/23355	0.00426004	0.0344836	0.0258537	Ddx3x/Rps28/Nop2/Brix1/Dhx30	5
GO:0031349	BP	GO:0031349	positive regulation of defense response	11/389	259/23355	0.00431402	0.0347121	0.026025	Matr3/Vav1/Il1b/Btk/Parp9/Gbp5/Lgals9/Fcer1g/Cyba/Ccl5/Med1	11
GO:0042554	BP	GO:0042554	superoxide anion generation	4/389	40/23355	0.00431475	0.0347121	0.026025	Ncf2/Ncf1/Syk/Cyba	4
GO:1902108	BP	GO:1902108	regulation of mitochondrial membrane permeability involved in apoptotic process	4/389	40/23355	0.00431475	0.0347121	0.026025	Camk2a/Vdac2/Slc25a5/Slc25a4	4
GO:0043393	BP	GO:0043393	regulation of protein binding	10/389	223/23355	0.00437289	0.035108	0.0263219	Actb/Nvl/Dtx3l/Plk2/Mark2/Hnrnpk/Actr3/Rack1/Hspa4/Plk1	10
GO:0030041	BP	GO:0030041	actin filament polymerization	9/389	188/23355	0.0044076	0.0353147	0.0264768	Cfl1/Arf6/Iqgap2/Actr3/Capzb/Capg/Hcls1/Rdx/Capza2	9
GO:0097530	BP	GO:0097530	granulocyte migration	8/389	155/23355	0.00454818	0.0363339	0.0272409	Il1a/Vav1/Il1b/Mpp1/Syk/Wdr1/Fcer1g/Ccl5	8
GO:0061951	BP	GO:0061951	establishment of protein localization to plasma membrane	5/389	65/23355	0.00455328	0.0363339	0.0272409	Acsl3/Csk/Nsf/Rack1/Krt18	5
GO:0050708	BP	GO:0050708	regulation of protein secretion	12/389	299/23355	0.00460595	0.0366798	0.0275003	Pfkl/Il1a/Il1b/Ptbp1/Aacs/Acsl4/Rsad2/Arf6/Idh2/Ezr/Ccl5/Myh10	12
GO:0032642	BP	GO:0032642	regulation of chemokine production	6/389	93/23355	0.00464045	0.0368055	0.0275945	Il1a/Il1b/Syk/Eif2ak2/Lgals9/Ccl5	6
GO:0034502	BP	GO:0034502	protein localization to chromosome	6/389	93/23355	0.00464045	0.0368055	0.0275945	Msh2/Vcpip1/Gnl3/Cdk1/Parp3/Plk1	6
GO:0036230	BP	GO:0036230	granulocyte activation	4/389	41/23355	0.00471939	0.0371871	0.0278806	Abr/Syk/Fcer1g/Ccl5	4
GO:1900744	BP	GO:1900744	regulation of p38MAPK cascade	4/389	41/23355	0.00471939	0.0371871	0.0278806	Il1b/Hsph1/Ncf1/Ezr	4
GO:0035194	BP	GO:0035194	post-transcriptional gene silencing by RNA	8/389	156/23355	0.00472637	0.0371871	0.0278806	Ddx3x/Pum1/Nfkb1/Eif4g1/Xpo5/Elavl1/Ncor1/Ddx5	8
GO:0048524	BP	GO:0048524	positive regulation of viral process	5/389	66/23355	0.00486059	0.0381668	0.0286151	Ddx3x/Larp1/Pabpc1/Hacd3/Top2a	5
GO:0035020	BP	GO:0035020	regulation of Rac protein signal transduction	3/389	21/23355	0.00488002	0.038167	0.0286153	Camk2d/Arf6/Dock2	3
GO:0060333	BP	GO:0060333	interferon-gamma-mediated signaling pathway	3/389	21/23355	0.00488002	0.038167	0.0286153	Parp9/Parp14/Med1	3
GO:0046390	BP	GO:0046390	ribose phosphate biosynthetic process	8/389	157/23355	0.00490987	0.0383243	0.0287332	Acsl4/Acsl1/Coasy/Cad/Acly/Pkm/Aldoa/Ldhc	8
GO:0051053	BP	GO:0051053	negative regulation of DNA metabolic process	7/389	125/23355	0.00501233	0.0390465	0.0292747	Msh2/Msh6/Hnrnpu/Ubr5/Hnrnpc/Parp3/Rps3	7
GO:0002700	BP	GO:0002700	regulation of production of molecular mediator of immune response	8/389	158/23355	0.00509878	0.0396415	0.0297208	Msh2/Il1b/Ddx1/Rsad2/Parp3/Nlrp3/Ddx58/Fcer1g	8
GO:0090307	BP	GO:0090307	mitotic spindle assembly	5/389	67/23355	0.00518233	0.0401325	0.0300889	Hnrnpu/Kif3b/Kif23/Cltc/Plk1	5
GO:1901224	BP	GO:1901224	positive regulation of NIK/NF-kappaB signaling	5/389	67/23355	0.00518233	0.0401325	0.0300889	Ddx3x/Il1b/Eif2ak2/Rps3/Calr	5
GO:0044772	BP	GO:0044772	mitotic cell cycle phase transition	14/389	383/23355	0.00525728	0.0406329	0.0304641	Ddx3x/Gigyf2/Anp32b/Nek6/Camk2d/Camk2a/Plk2/Cdk2/Cdk1/Hspa2/Eif4g1/Mta3/Rdx/Plk1	14
GO:1901987	BP	GO:1901987	regulation of cell cycle phase transition	12/389	305/23355	0.00537803	0.0414846	0.0311027	Ddx3x/Gigyf2/Anp32b/Nek6/Camk2d/Cdk2/Cdk1/Hspa2/Eif4g1/Mta3/Rdx/Plk1	12
GO:0070555	BP	GO:0070555	response to interleukin-1	6/389	96/23355	0.00541511	0.041689	0.0312558	Il1a/Il1b/Nfkb1/Cfl1/Usp10/Ccl5	6
GO:0030837	BP	GO:0030837	negative regulation of actin filament polymerization	5/389	68/23355	0.00551886	0.042076	0.031546	Cfl1/Capzb/Capg/Rdx/Capza2	5
GO:0032507	BP	GO:0032507	maintenance of protein location in cell	5/389	68/23355	0.00551886	0.042076	0.031546	Hnrnpu/Kdelr1/Kdelr2/Kdelr3/Hspa5	5
GO:0034121	BP	GO:0034121	regulation of toll-like receptor signaling pathway	5/389	68/23355	0.00551886	0.042076	0.031546	Ddx3x/Pik3ap1/Rsad2/Arf6/Cyba	5
GO:2000191	BP	GO:2000191	regulation of fatty acid transport	5/389	68/23355	0.00551886	0.042076	0.031546	Il1a/Il1b/Acsl4/Acsl1/Syk	5
GO:2000242	BP	GO:2000242	negative regulation of reproductive process	5/389	68/23355	0.00551886	0.042076	0.031546	Hpgds/Il1a/Rps6ka2/Calr/Ovgp1	5
GO:0050731	BP	GO:0050731	positive regulation of peptidyl-tyrosine phosphorylation	9/389	195/23355	0.00557876	0.0422265	0.0316589	Ctnnd1/Hsph1/Ncf1/Syk/Parp9/Dvl2/Parp14/Hcls1/Ccl5	9
GO:0006221	BP	GO:0006221	pyrimidine nucleotide biosynthetic process	3/389	22/23355	0.00558154	0.0422265	0.0316589	Dtymk/Cad/Shmt1	3
GO:0034063	BP	GO:0034063	stress granule assembly	3/389	22/23355	0.00558154	0.0422265	0.0316589	Ddx3x/Csde1/G3bp1	3
GO:0071800	BP	GO:0071800	podosome assembly	3/389	22/23355	0.00558154	0.0422265	0.0316589	Hck/Msn/Lcp1	3
GO:0016925	BP	GO:0016925	protein sumoylation	4/389	43/23355	0.00560355	0.0422306	0.0316619	Sumo3/Ifih1/Gnl3/Sumo1	4
GO:0032008	BP	GO:0032008	positive regulation of TOR signaling	4/389	43/23355	0.00560355	0.0422306	0.0316619	Rraga/Rragb/Rheb/Lars	4
GO:0120032	BP	GO:0120032	regulation of plasma membrane bounded cell projection assembly	9/389	196/23355	0.005764	0.0433568	0.0325063	Cfl1/Arf6/Actr3/Vdac3/Dock11/Capzb/Rab5a/Fxr2/Rdx	9
GO:0001818	BP	GO:0001818	negative regulation of cytokine production	11/389	270/23355	0.00585943	0.0439062	0.0329182	Nfkb1/Btk/Csk/Ubr5/Dhx58/Rel/Lgals9/Abcd2/Nlrp3/Gbp4/Ezr	11
GO:0090559	BP	GO:0090559	regulation of membrane permeability	5/389	69/23355	0.00587053	0.0439062	0.0329182	Camk2a/Hspa8/Vdac2/Slc25a5/Slc25a4	5
GO:0010256	BP	GO:0010256	endomembrane system organization	15/389	429/23355	0.0058846	0.0439279	0.0329345	Tardbp/Vcpip1/Ptbp1/Snx3/Cdk1/Abcd2/Prmt5/Mta1/Cltc/Lmna/Rab5a/Sec61a1/Myh9/Myh10/Plk1	15
GO:0098876	BP	GO:0098876	vesicle-mediated transport to the plasma membrane	6/389	98/23355	0.00598155	0.0443153	0.0332249	Acsl3/Csk/Nsf/Rack1/Vps26a/Krt18	6
GO:0016601	BP	GO:0016601	Rac protein signal transduction	4/389	44/23355	0.00608436	0.0448237	0.0336061	Camk2d/Arf6/Nisch/Dock2	4
GO:0034198	BP	GO:0034198	cellular response to amino acid starvation	4/389	44/23355	0.00608436	0.0448237	0.0336061	Eif2ak2/Rraga/Rragb/Lars	4
GO:0060491	BP	GO:0060491	regulation of cell projection assembly	9/389	198/23355	0.0061487	0.0452131	0.033898	Cfl1/Arf6/Actr3/Vdac3/Dock11/Capzb/Rab5a/Fxr2/Rdx	9
GO:0032922	BP	GO:0032922	circadian regulation of gene expression	5/389	70/23355	0.00623768	0.0457818	0.0343244	Gfpt1/Hnrnpu/Ncor1/Prmt5/Mta1	5
GO:0045185	BP	GO:0045185	maintenance of protein location	6/389	99/23355	0.00628041	0.0460096	0.0344952	Hnrnpu/Lgals9/Kdelr1/Kdelr2/Kdelr3/Hspa5	6
GO:0031649	BP	GO:0031649	heat generation	3/389	23/23355	0.00634045	0.0460805	0.0345484	Il1a/Il1b/Ccl5	3
GO:0032727	BP	GO:0032727	positive regulation of interferon-alpha production	3/389	23/23355	0.00634045	0.0460805	0.0345484	Ddx3x/Ifih1/Ddx58	3
GO:0039529	BP	GO:0039529	RIG-I signaling pathway	3/389	23/23355	0.00634045	0.0460805	0.0345484	Pum1/Dhx58/Ddx58	3
GO:0071359	BP	GO:0071359	cellular response to dsRNA	3/389	23/23355	0.00634045	0.0460805	0.0345484	Nfkb1/Ifih1/Ddx58	3
GO:0051056	BP	GO:0051056	regulation of small GTPase mediated signal transduction	11/389	273/23355	0.00634866	0.0460805	0.0345484	Vav1/Abr/Camk2d/Iqsec1/Iqsec2/Iqsec3/Fgd2/Arf6/Myo9b/Dock2/Arhgdia	11
GO:0009306	BP	GO:0009306	protein secretion	14/389	392/23355	0.00640739	0.0464211	0.0348037	Pfkl/Il1a/Il1b/Ptbp1/Aacs/Acsl4/Plek/Rsad2/Raf1/Arf6/Idh2/Ezr/Ccl5/Myh10	14
GO:0071902	BP	GO:0071902	positive regulation of protein serine/threonine kinase activity	11/389	274/23355	0.00651867	0.0471405	0.0353431	Ddx3x/Zeb2/Il1b/Csk/Acsl1/Fgd2/Syk/Map2k3/Dvl2/Dvl3/Rps3	11
GO:0035592	BP	GO:0035592	establishment of protein localization to extracellular region	14/389	393/23355	0.00654672	0.0472144	0.0353984	Pfkl/Il1a/Il1b/Ptbp1/Aacs/Acsl4/Plek/Rsad2/Raf1/Arf6/Idh2/Ezr/Ccl5/Myh10	14
GO:0000302	BP	GO:0000302	response to reactive oxygen species	9/389	200/23355	0.00655288	0.0472144	0.0353984	Hsph1/Ncf1/Btk/Lig1/Dhfr/Cfl1/Hnrnpd/Rack1/Rps3	9
GO:0000245	BP	GO:0000245	spliceosomal complex assembly	4/389	45/23355	0.00659183	0.0473216	0.0354789	Mbnl1/Ptbp2/Celf1/Luc7l3	4
GO:0006890	BP	GO:0006890	retrograde vesicle-mediated transport, Golgi to endoplasmic reticulum	4/389	45/23355	0.00659183	0.0473216	0.0354789	Arf4/Kdelr1/Kdelr2/Kdelr3	4
GO:0030593	BP	GO:0030593	neutrophil chemotaxis	6/389	101/23355	0.00691048	0.0492497	0.0369244	Vav1/Il1b/Mpp1/Syk/Fcer1g/Ccl5	6
GO:0032602	BP	GO:0032602	chemokine production	6/389	101/23355	0.00691048	0.0492497	0.0369244	Il1a/Il1b/Syk/Eif2ak2/Lgals9/Ccl5	6
GO:1902749	BP	GO:1902749	regulation of cell cycle G2/M phase transition	6/389	101/23355	0.00691048	0.0492497	0.0369244	Camk2d/Cdk2/Cdk1/Hspa2/Mta3/Plk1	6
GO:0043209	CC	GO:0043209	myelin sheath	32/394	213/23177	4.36436e-21	2.0818e-18	1.392e-18	Eef1a1/Actb/Actg1/Rps27a/Ass1/Eef1a2/Nsf/Phgdh/Tuba1a/Hspa8/Hspa2/Gapdh/Arf6/Atp6v1a/Gnb4/Wdr1/Pkm/Immt/Atp1a1/Cltc/Vdac2/Atp1a2/Slc25a5/Ywhag/Hspa5/Slc25a4/Aldoa/Rdx/Msn/Ezr/Ldhb/Alb	32
GO:0035770	CC	GO:0035770	ribonucleoprotein granule	25/394	230/23177	2.07187e-13	4.9414e-11	3.30408e-11	Mbnl1/Ddx3x/D1Pas1/Ddx4/Ddx3y/Gigyf2/Pum1/Actb/Hnrnpu/Igf2bp1/Ddx1/Pcbp1/Larp4b/Ddx19a/Poldip3/Tuba1a/Larp1/G3bp1/Sumo1/Hnrnpk/Elavl1/Pabpc1/Dhx30/Fxr2/Smn1	25
GO:0036464	CC	GO:0036464	cytoplasmic ribonucleoprotein granule	23/394	219/23177	3.97752e-12	6.32426e-10	4.22873e-10	Mbnl1/Ddx3x/D1Pas1/Ddx4/Ddx3y/Gigyf2/Pum1/Actb/Hnrnpu/Igf2bp1/Ddx1/Pcbp1/Larp4b/Ddx19a/Poldip3/Tuba1a/Larp1/G3bp1/Hnrnpk/Elavl1/Pabpc1/Fxr2/Smn1	23
GO:0005844	CC	GO:0005844	polysome	14/394	74/23177	2.41907e-11	2.88474e-09	1.92889e-09	Rps28/Rpl31/Abcf1/Larp4b/Larp1/Eif4g1/Rps3/Fus/Calr/Fxr2/Rpl10a/Eef2/Rpl29/Myh10	14
GO:0005882	CC	GO:0005882	intermediate filament	17/394	130/23177	8.3019e-11	7.92001e-09	5.29574e-09	Tlk2/Hspa8/Des/Lmna/Dsp/Krt72/Krt75/Krt5/Krt14/Krt10/Krt13/Krt18/Krt6a/Krt24/Krt28/Krt42/Krt16	17
GO:0010494	CC	GO:0010494	cytoplasmic stress granule	13/394	69/23177	1.32907e-10	1.05661e-08	7.06508e-09	Mbnl1/Ddx3x/Gigyf2/Pum1/Igf2bp1/Ddx1/Larp4b/Ddx19a/Larp1/G3bp1/Hnrnpk/Elavl1/Pabpc1	13
GO:0030496	CC	GO:0030496	midbody	18/394	158/23177	2.34413e-10	1.59736e-08	1.06808e-08	Ctnnd1/Hnrnpu/Arl8b/Gnl3/Cdk1/Kif3b/Arf6/Gnai1/Clic4/Rack1/Kif23/Capg/Hspa5/Nudc/Hsp90b1/Rdx/Myh10/Plk1	18
GO:0005681	CC	GO:0005681	spliceosomal complex	20/394	202/23177	2.96802e-10	1.76968e-08	1.1833e-08	Hnrnpm/Ptbp2/Hnrnpf/Sf1/Hnrnpu/Srrm2/Raly/Luc7l3/Hnrnph1/Prpf40a/Eif4a3/Hspa8/Hnrnpc/Hnrnpk/Rheb/Pabpc1/Snrpd3/Ddx5/Syncrip/Snrnp40	20
GO:0015629	CC	GO:0015629	actin cytoskeleton	31/394	500/23177	6.76986e-10	3.58802e-08	2.39914e-08	Actbl2/Eef1a1/Actb/Actg1/Acta1/Acta2/Actc1/Actg2/Dstn/Cfl2/Mark2/Cfl1/Hnrnpc/Myo9b/Hck/Actr3/Ddx58/Wdr1/Capzb/Rab5a/Cyba/Capg/Hcls1/Aldoa/Rdx/Ezr/Capza2/Lcp1/Myh9/Myh10/Acaca	31
GO:0045111	CC	GO:0045111	intermediate filament cytoskeleton	18/394	171/23177	8.61218e-10	4.10801e-08	2.74683e-08	Tlk2/Hspa8/Des/Lmna/Usp10/Dsp/Krt72/Krt75/Krt5/Krt14/Krt10/Krt13/Krt18/Krt6a/Krt24/Krt28/Krt42/Krt16	18
GO:0071013	CC	GO:0071013	catalytic step 2 spliceosome	13/394	83/23177	1.46721e-09	6.36237e-08	4.25422e-08	Hnrnpm/Hnrnpf/Hnrnpu/Raly/Hnrnph1/Eif4a3/Hnrnpc/Hnrnpk/Pabpc1/Snrpd3/Ddx5/Syncrip/Snrnp40	13
GO:0042788	CC	GO:0042788	polysomal ribosome	8/394	31/23177	3.64086e-08	1.38185e-06	9.23978e-07	Rps28/Rpl31/Abcf1/Larp4b/Larp1/Rpl10a/Eef2/Rpl29	8
GO:0005819	CC	GO:0005819	spindle	22/394	322/23177	3.96284e-08	1.38185e-06	9.23978e-07	Rps6ka2/Hnrnpu/Rps6ka1/Spata5/Plk2/Ccar2/Arl8b/Nubp2/Cdk1/Kif3a/Kif3b/Hspa2/Ncor1/Kif23/Rps3/Cltc/Slc25a5/Capg/Nudc/Myh9/Myh10/Plk1	22
GO:0001726	CC	GO:0001726	ruffle	15/394	149/23177	4.05574e-08	1.38185e-06	9.23978e-07	Eef1a1/Fgd2/Plek/Arf4/Arf6/Myo9b/Actr3/Ddx58/Rps3/Tln1/Rab5a/Rdx/Ezr/Lcp1/Myh9	15
GO:0005938	CC	GO:0005938	cell cortex	21/394	306/23177	7.50549e-08	2.38675e-06	1.59591e-06	Eef1a1/Actb/Ctnnd1/Mpp1/Iqsec2/Dstn/Mark2/Cfl1/Dvl2/Arf6/Hnrnpk/Rhoc/Myo9b/Gnai1/Wdr1/Capzb/Hcls1/Rdx/Capza2/Myh9/Myh10	21
GO:0031252	CC	GO:0031252	cell leading edge	23/394	396/23177	3.63937e-07	1.08499e-05	7.25479e-06	Ddx3x/Eef1a1/Actb/Ctnnd1/Fgd2/Plek/Arf4/Cfl1/Arf6/Iqgap2/Myo9b/Pabpc1/Actr3/Ddx58/Capzb/Rps3/Tln1/Rab5a/Rdx/Ezr/Lcp1/Myh9/Myh10	23
GO:0045095	CC	GO:0045095	keratin filament	8/394	42/23177	4.62624e-07	1.29807e-05	8.67957e-06	Krt72/Krt75/Krt5/Krt14/Krt10/Krt13/Krt18/Krt6a	8
GO:0045121	CC	GO:0045121	membrane raft	21/394	381/23177	2.69829e-06	6.70513e-05	4.4834e-05	Actb/Ctnnd1/Btk/Csk/Tuba1c/Lcp2/Tuba1a/Hspa8/Gnai1/Hck/Atp1a1/Pgk1/Fcer1g/Vdac2/Rab5a/Atp1a2/Slc25a5/Slc25a4/Eef2/Ezr/Ldhb	21
GO:0005884	CC	GO:0005884	actin filament	12/394	132/23177	2.74998e-06	6.70513e-05	4.4834e-05	Actbl2/Actb/Actg1/Acta1/Actc1/Mark2/Myo9b/Hck/Actr3/Hcls1/Ezr/Lcp1	12
GO:0098857	CC	GO:0098857	membrane microdomain	21/394	382/23177	2.81138e-06	6.70513e-05	4.4834e-05	Actb/Ctnnd1/Btk/Csk/Tuba1c/Lcp2/Tuba1a/Hspa8/Gnai1/Hck/Atp1a1/Pgk1/Fcer1g/Vdac2/Rab5a/Atp1a2/Slc25a5/Slc25a4/Eef2/Ezr/Ldhb	21
GO:0030863	CC	GO:0030863	cortical cytoskeleton	11/394	123/23177	8.37375e-06	0.000190204	0.00012718	Eef1a1/Actb/Mpp1/Dstn/Cfl1/Wdr1/Capzb/Hcls1/Rdx/Capza2/Myh9	11
GO:0005840	CC	GO:0005840	ribosome	15/394	231/23177	1.07598e-05	0.000233291	0.000155991	Ddx3x/Rps27a/Rps28/Rpl31/Abcf1/Larp4b/Rpl27a/Hspa14/Larp1/Rack1/Rps3/Rpl10a/Eef2/Rps17/Rpl29	15
GO:0043197	CC	GO:0043197	dendritic spine	14/394	205/23177	1.19704e-05	0.000237912	0.00015908	Ctnnd1/Camk2a/Igf2bp1/Arf4/Hspa8/Cfl1/Hnrnpk/Snx1/Capzb/Atp1a2/Fus/Dock10/Fxr2/Myh10	14
GO:0044309	CC	GO:0044309	neuron spine	14/394	210/23177	1.5711e-05	0.000299765	0.000200439	Ctnnd1/Camk2a/Igf2bp1/Arf4/Hspa8/Cfl1/Hnrnpk/Snx1/Capzb/Atp1a2/Fus/Dock10/Fxr2/Myh10	14
GO:0014069	CC	GO:0014069	postsynaptic density	20/394	400/23177	1.93914e-05	0.000355759	0.000237879	Hnrnph2/Abr/Actb/Ctnnd1/Iqsec1/Iqsec2/Iqsec3/Camk2a/Nsf/Hspa8/Pcbp2/Gapdh/Hnrnpk/Rheb/Snx1/Atp1a1/Capzb/Rps3/Fxr2/Rpl10a	20
GO:0016363	CC	GO:0016363	nuclear matrix	9/394	89/23177	2.07445e-05	0.000366486	0.000245052	Hnrnpm/Uhrf1/Matr3/Anp32a/Hnrnpu/Prpf40a/Cad/Clic4/Lmna	9
GO:0005759	CC	GO:0005759	mitochondrial matrix	16/394	275/23177	2.16122e-05	0.000368179	0.000246184	Dtymk/Cps1/Coasy/Ccar2/Cdk1/Dimt1/Ndufa9/Dhx30/Acadm/Rps3/Vdac2/Shmt2/Slc25a5/Mccc1/Pcca/Pccb	16
GO:0032279	CC	GO:0032279	asymmetric synapse	20/394	405/23177	2.31513e-05	0.000380799	0.000254622	Hnrnph2/Abr/Actb/Ctnnd1/Iqsec1/Iqsec2/Iqsec3/Camk2a/Nsf/Hspa8/Pcbp2/Gapdh/Hnrnpk/Rheb/Snx1/Atp1a1/Capzb/Rps3/Fxr2/Rpl10a	20
GO:0030175	CC	GO:0030175	filopodium	9/394	95/23177	3.50668e-05	0.000539576	0.000360789	Cfl1/Arf6/Iqgap2/Myo9b/Fxr2/Rdx/Msn/Ezr/Lcp1	9
GO:0043020	CC	GO:0043020	NADPH oxidase complex	4/394	12/23177	3.65454e-05	0.000544755	0.000364252	Ncf2/Ncf1/Ncf4/Cyba	4
GO:0030660	CC	GO:0030660	Golgi-associated vesicle membrane	6/394	40/23177	5.46962e-05	0.000790608	0.000528642	Kdelr1/Kdelr2/Kdelr3/Copb1/Pi4ka/Cltc	6
GO:0098984	CC	GO:0098984	neuron to neuron synapse	20/394	433/23177	5.90106e-05	0.000827884	0.000553567	Hnrnph2/Abr/Actb/Ctnnd1/Iqsec1/Iqsec2/Iqsec3/Camk2a/Nsf/Hspa8/Pcbp2/Gapdh/Hnrnpk/Rheb/Snx1/Atp1a1/Capzb/Rps3/Fxr2/Rpl10a	20
GO:0099572	CC	GO:0099572	postsynaptic specialization	20/394	439/23177	7.1269e-05	0.000971295	0.000649459	Hnrnph2/Abr/Actb/Ctnnd1/Iqsec1/Iqsec2/Iqsec3/Camk2a/Nsf/Hspa8/Pcbp2/Gapdh/Hnrnpk/Rheb/Snx1/Atp1a1/Capzb/Rps3/Fxr2/Rpl10a	20
GO:0022626	CC	GO:0022626	cytosolic ribosome	9/394	112/23177	0.000127334	0.00168717	0.00112813	Ddx3x/Rps27a/Rps28/Rpl31/Rpl27a/Rps3/Rpl10a/Rps17/Rpl29	9
GO:0030137	CC	GO:0030137	COPI-coated vesicle	5/394	30/23177	0.000138959	0.00179145	0.00119785	Kdelr1/Kdelr2/Kdelr3/Copb1/Smn1	5
GO:0034399	CC	GO:0034399	nuclear periphery	9/394	114/23177	0.000145814	0.00183035	0.00122387	Hnrnpm/Uhrf1/Matr3/Anp32a/Hnrnpu/Prpf40a/Cad/Clic4/Lmna	9
GO:0005869	CC	GO:0005869	dynactin complex	4/394	17/23177	0.000164259	0.00195879	0.00130975	Acta1/Acta2/Actc1/Actg2	4
GO:0030663	CC	GO:0030663	COPI-coated vesicle membrane	4/394	17/23177	0.000164259	0.00195879	0.00130975	Kdelr1/Kdelr2/Kdelr3/Copb1	4
GO:0030139	CC	GO:0030139	endocytic vesicle	12/394	201/23177	0.000179642	0.00208998	0.00139747	Actg1/Snx3/Syk/Arf6/Fmnl1/Ecpas/Ap2b1/Cltc/Rab5a/Sec61a1/Calr/Capg	12
GO:0030315	CC	GO:0030315	T-tubule	7/394	70/23177	0.000185678	0.00210877	0.00141003	Camk2d/Atp1a1/Cltc/Atp1a2/Rdx/Msn/Ezr	7
GO:0032432	CC	GO:0032432	actin filament bundle	8/394	95/23177	0.000217775	0.00241578	0.00161532	Actb/Acta1/Acta2/Cfl1/Cyba/Lcp1/Myh9/Myh10	8
GO:0005697	CC	GO:0005697	telomerase holoenzyme complex	4/394	19/23177	0.000260405	0.00270029	0.00180556	Hnrnpu/Nvl/Hnrnpc/Snrpd3	4
GO:0043186	CC	GO:0043186	P granule	4/394	19/23177	0.000260405	0.00270029	0.00180556	Ddx3x/D1Pas1/Ddx4/Ddx3y	4
GO:0060293	CC	GO:0060293	germ plasm	4/394	19/23177	0.000260405	0.00270029	0.00180556	Ddx3x/D1Pas1/Ddx4/Ddx3y	4
GO:0005743	CC	GO:0005743	mitochondrial inner membrane	19/394	448/23177	0.000267993	0.00271984	0.00181863	Csde1/Cps1/Rsad2/Sqor/Mpst/Tomm40/Vdac3/Ndufa9/Immt/Rps3/Vdac2/Shmt2/Slc25a5/Idh2/Abcb7/Slc25a4/Acad9/Slc25a22/Mccc1	19
GO:0045495	CC	GO:0045495	pole plasm	4/394	20/23177	0.00032116	0.00319153	0.00213402	Ddx3x/D1Pas1/Ddx4/Ddx3y	4
GO:0030904	CC	GO:0030904	retromer complex	4/394	21/23177	0.000391432	0.00381047	0.00254788	Snx3/Snx5/Snx1/Vps26a	4
GO:0098858	CC	GO:0098858	actin-based cell projection	12/394	224/23177	0.000482298	0.00460112	0.00307655	Cfl1/Arf6/Atp6v1a/Iqgap2/Rhoc/Myo9b/Clic4/Fxr2/Rdx/Msn/Ezr/Lcp1	12
GO:0051286	CC	GO:0051286	cell tip	3/394	10/23177	0.00053533	0.00500691	0.00334789	Rdx/Msn/Ezr	3
GO:0097470	CC	GO:0097470	ribbon synapse	4/394	23/23177	0.000563794	0.00515734	0.00344847	Iqsec2/Kif3a/Hspa8/Cltc	4
GO:0140534	CC	GO:0140534	endoplasmic reticulum protein-containing complex	9/394	137/23177	0.000573038	0.00515734	0.00344847	Ganab/Ostc/Sec61a1/Rpn1/Calr/Sec61a2/Hspa5/Hsp90b1/Ddost	9
GO:0045335	CC	GO:0045335	phagocytic vesicle	8/394	111/23177	0.000625534	0.00543757	0.00363585	Actg1/Snx3/Syk/Fmnl1/Rab5a/Sec61a1/Calr/Capg	8
GO:0032154	CC	GO:0032154	cleavage furrow	5/394	41/23177	0.000626974	0.00543757	0.00363585	Arf6/Rhoc/Rdx/Myh9/Myh10	5
GO:0001725	CC	GO:0001725	stress fiber	7/394	86/23177	0.000660021	0.00552334	0.0036932	Actb/Acta1/Acta2/Cyba/Lcp1/Myh9/Myh10	7
GO:0097517	CC	GO:0097517	contractile actin filament bundle	7/394	86/23177	0.000660021	0.00552334	0.0036932	Actb/Acta1/Acta2/Cyba/Lcp1/Myh9/Myh10	7
GO:0014704	CC	GO:0014704	intercalated disc	6/394	63/23177	0.000697326	0.00559181	0.00373898	Camk2d/Atp1a1/Des/Capzb/Atp1a2/Dsp	6
GO:0098685	CC	GO:0098685	Schaffer collateral - CA1 synapse	8/394	113/23177	0.00070405	0.00559181	0.00373898	Abr/Actb/Actg1/Ctnnd1/Iqsec1/Iqsec2/Camk2a/Capzb	8
GO:0030864	CC	GO:0030864	cortical actin cytoskeleton	7/394	87/23177	0.000707469	0.00559181	0.00373898	Eef1a1/Dstn/Cfl1/Wdr1/Hcls1/Rdx/Myh9	7
GO:0001931	CC	GO:0001931	uropod	3/394	11/23177	0.000726818	0.00559181	0.00373898	Msn/Ezr/Myh9	3
GO:0031254	CC	GO:0031254	cell trailing edge	3/394	11/23177	0.000726818	0.00559181	0.00373898	Msn/Ezr/Myh9	3
GO:0019866	CC	GO:0019866	organelle inner membrane	19/394	492/23177	0.000836367	0.00633249	0.00423424	Csde1/Cps1/Rsad2/Sqor/Mpst/Tomm40/Vdac3/Ndufa9/Immt/Rps3/Vdac2/Shmt2/Slc25a5/Idh2/Abcb7/Slc25a4/Acad9/Slc25a22/Mccc1	19
GO:0005791	CC	GO:0005791	rough endoplasmic reticulum	7/394	90/23177	0.000866195	0.00635654	0.00425032	Ncf1/Vdac3/Pkm/Sec61a1/Rpn1/Sec61a2/Aldob	7
GO:0005798	CC	GO:0005798	Golgi-associated vesicle	7/394	90/23177	0.000866195	0.00635654	0.00425032	Kdelr1/Kdelr2/Kdelr3/Copb1/Pi4ka/Cltc/Smn1	7
GO:0099524	CC	GO:0099524	postsynaptic cytosol	4/394	26/23177	0.000914339	0.00660818	0.00441858	Camk2a/Eif4a3/Hspa8/Aldoc	4
GO:0005874	CC	GO:0005874	microtubule	17/394	420/23177	0.000932114	0.00663609	0.00443724	Hnrnpu/Hsph1/Tuba4a/Tuba8/Tuba1c/Cdk1/Kif3a/Kif3b/Tuba1a/Hspa8/Tuba3a/Iqgap2/Kif23/Mta1/Cltc/Nudc/Plk1	17
GO:0098684	CC	GO:0098684	photoreceptor ribbon synapse	3/394	12/23177	0.00095691	0.00668466	0.00446972	Iqsec2/Hspa8/Cltc	3
GO:0022627	CC	GO:0022627	cytosolic small ribosomal subunit	5/394	45/23177	0.000966964	0.00668466	0.00446972	Ddx3x/Rps27a/Rps28/Rps3/Rps17	5
GO:0030055	CC	GO:0030055	cell-substrate junction	10/394	180/23177	0.00106377	0.00724884	0.00484696	Cfl1/Hck/Actr3/Tln1/Cyba/Rdx/Msn/Ezr/Lcp1/Myh9	10
GO:0009295	CC	GO:0009295	nucleoid	5/394	47/23177	0.00118084	0.00770956	0.00515502	Cps1/Dhx30/Vdac2/Shmt2/Slc25a5	5
GO:0042645	CC	GO:0042645	mitochondrial nucleoid	5/394	47/23177	0.00118084	0.00770956	0.00515502	Cps1/Dhx30/Vdac2/Shmt2/Slc25a5	5
GO:0042641	CC	GO:0042641	actomyosin	7/394	95/23177	0.00119187	0.00770956	0.00515502	Actb/Acta1/Acta2/Cyba/Lcp1/Myh9/Myh10	7
GO:0008250	CC	GO:0008250	oligosaccharyltransferase complex	3/394	13/23177	0.00122836	0.00770956	0.00515502	Ostc/Rpn1/Ddost	3
GO:0032009	CC	GO:0032009	early phagosome	3/394	13/23177	0.00122836	0.00770956	0.00515502	Snx3/Syk/Rab5a	3
GO:0060187	CC	GO:0060187	cell pole	3/394	13/23177	0.00122836	0.00770956	0.00515502	Rdx/Msn/Ezr	3
GO:1904949	CC	GO:1904949	ATPase complex	7/394	96/23177	0.0012672	0.00785008	0.00524898	Baz1a/Rfc1/Trrap/Mta1/Mta3/Atp1a1/Atp1a2	7
GO:0072686	CC	GO:0072686	mitotic spindle	9/394	157/23177	0.00150533	0.00920459	0.00615467	Hnrnpu/Cdk1/Ncor1/Kif23/Rps3/Cltc/Capg/Nudc/Plk1	9
GO:0098562	CC	GO:0098562	cytoplasmic side of membrane	10/394	189/23177	0.00153454	0.00920459	0.00615467	Syk/Gnai1/Hck/Snx5/Gnb4/Rab5a/Msn/Ezr/Myh9/Myh10	10
GO:0030135	CC	GO:0030135	coated vesicle	10/394	194/23177	0.00186158	0.0109626	0.00733018	Snx3/Dvl2/Kdelr1/Kdelr2/Kdelr3/Ecpas/Copb1/Ap2b1/Cltc/Smn1	10
GO:0015935	CC	GO:0015935	small ribosomal subunit	6/394	78/23177	0.00213093	0.0122464	0.00818862	Ddx3x/Rps27a/Rps28/Rack1/Rps3/Rps17	6
GO:0030662	CC	GO:0030662	coated vesicle membrane	6/394	78/23177	0.00213093	0.0122464	0.00818862	Kdelr1/Kdelr2/Kdelr3/Copb1/Ap2b1/Cltc	6
GO:0044391	CC	GO:0044391	ribosomal subunit	10/394	198/23177	0.0021619	0.0122765	0.00820872	Ddx3x/Rps27a/Rps28/Rpl31/Rpl27a/Rack1/Rps3/Rpl10a/Rps17/Rpl29	10
GO:0005925	CC	GO:0005925	focal adhesion	9/394	167/23177	0.0022972	0.0126972	0.00849	Cfl1/Hck/Tln1/Cyba/Rdx/Msn/Ezr/Lcp1/Myh9	9
GO:0005852	CC	GO:0005852	eukaryotic translation initiation factor 3 complex	3/394	16/23177	0.00231584	0.0126972	0.00849	Ddx3x/Abce1/Eif3b	3
GO:0034719	CC	GO:0034719	SMN-Sm protein complex	3/394	16/23177	0.00231584	0.0126972	0.00849	Snrpd3/Ddx20/Smn1	3
GO:0001650	CC	GO:0001650	fibrillar center	8/394	137/23177	0.002422	0.0131284	0.00877831	Ubtf/Rsad2/Sumo1/Lipa/Mtdh/Tcof1/Ezr/Acaca	8
GO:0030867	CC	GO:0030867	rough endoplasmic reticulum membrane	3/394	17/23177	0.00277689	0.0146846	0.0098189	Sec61a1/Sec61a2/Aldob	3
GO:0009898	CC	GO:0009898	cytoplasmic side of plasma membrane	9/394	172/23177	0.00280146	0.0146846	0.0098189	Syk/Gnai1/Hck/Snx5/Gnb4/Msn/Ezr/Myh9/Myh10	9
GO:0030027	CC	GO:0030027	lamellipodium	9/394	172/23177	0.00280146	0.0146846	0.0098189	Actb/Ctnnd1/Cfl1/Iqgap2/Myo9b/Actr3/Capzb/Rdx/Myh10	9
GO:0043230	CC	GO:0043230	extracellular organelle	7/394	111/23177	0.00290967	0.015086	0.0100873	Actg1/Hspa8/Hspa4/Aldoa/Gbp2/Krt13/Alb	7
GO:0005790	CC	GO:0005790	smooth endoplasmic reticulum	4/394	36/23177	0.00315225	0.016168	0.0108108	Calr/Hspa5/Hsp90b1/Aldob	4
GO:0005685	CC	GO:0005685	U1 snRNP	3/394	18/23177	0.00329059	0.016698	0.0111652	Luc7l3/Prpf40a/Snrpd3	3
GO:0005741	CC	GO:0005741	mitochondrial outer membrane	9/394	177/23177	0.00338951	0.0170189	0.0113797	Acsl3/Ass1/Acsl4/Acsl1/Rsad2/Tomm40/Vdac3/Vdac2/Slc25a4	9
GO:0044291	CC	GO:0044291	cell-cell contact zone	6/394	86/23177	0.00348376	0.0173099	0.0115743	Camk2d/Atp1a1/Des/Capzb/Atp1a2/Dsp	6
GO:0032153	CC	GO:0032153	cell division site	5/394	61/23177	0.0037744	0.0185607	0.0124107	Arf6/Rhoc/Rdx/Myh9/Myh10	5
GO:0099571	CC	GO:0099571	postsynaptic cytoskeleton	3/394	19/23177	0.00385875	0.0187819	0.0125586	Actb/Actg1/Myh10	3
GO:0099522	CC	GO:0099522	region of cytosol	4/394	40/23177	0.0046373	0.0223434	0.01494	Camk2a/Eif4a3/Hspa8/Aldoc	4
GO:0070062	CC	GO:0070062	extracellular exosome	6/394	93/23177	0.00511764	0.0241695	0.016161	Actg1/Hspa8/Hspa4/Aldoa/Krt13/Alb	6
GO:0035267	CC	GO:0035267	NuA4 histone acetyltransferase complex	3/394	22/23177	0.00590596	0.0273509	0.0182882	Actbl2/Actb/Trrap	3
GO:0043189	CC	GO:0043189	H4/H2A histone acetyltransferase complex	3/394	22/23177	0.00590596	0.0273509	0.0182882	Actbl2/Actb/Trrap	3
GO:0032587	CC	GO:0032587	ruffle membrane	5/394	69/23177	0.00638771	0.0292975	0.0195898	Eef1a1/Plek/Arf4/Ddx58/Rps3	5
GO:0046930	CC	GO:0046930	pore complex	3/394	23/23177	0.00670728	0.0301828	0.0201818	Tomm40/Vdac3/Vdac2	3
GO:0090543	CC	GO:0090543	Flemming body	3/394	23/23177	0.00670728	0.0301828	0.0201818	Arf6/Kif23/Capg	3
GO:0019867	CC	GO:0019867	outer membrane	9/394	198/23177	0.00698838	0.0308653	0.0206382	Acsl3/Ass1/Acsl4/Acsl1/Rsad2/Tomm40/Vdac3/Vdac2/Slc25a4	9
GO:0031968	CC	GO:0031968	organelle outer membrane	9/394	198/23177	0.00698838	0.0308653	0.0206382	Acsl3/Ass1/Acsl4/Acsl1/Rsad2/Tomm40/Vdac3/Vdac2/Slc25a4	9
GO:1903561	CC	GO:1903561	extracellular vesicle	6/394	101/23177	0.00760414	0.0332387	0.0222251	Actg1/Hspa8/Hspa4/Aldoa/Krt13/Alb	6
GO:0005902	CC	GO:0005902	microvillus	6/394	102/23177	0.00796686	0.0342359	0.022892	Atp6v1a/Iqgap2/Clic4/Rdx/Msn/Ezr	6
GO:1902562	CC	GO:1902562	H4 histone acetyltransferase complex	4/394	47/23177	0.00824868	0.0351305	0.0234901	Actbl2/Actb/Trrap/Hcfc1	4
GO:0034451	CC	GO:0034451	centriolar satellite	6/394	105/23177	0.00912959	0.0385382	0.0257687	Nek6/Mpp1/Rbm39/Aldob/Krt18/Plk1	6
GO:0120114	CC	GO:0120114	Sm-like protein family complex	5/394	77/23177	0.0100646	0.0421123	0.0281585	Luc7l3/Prpf40a/Snrpd3/Ddx20/Smn1	5
GO:0002102	CC	GO:0002102	podosome	3/394	27/23177	0.0105375	0.0437076	0.0292252	Actb/Actr3/Lcp1	3
GO:0005890	CC	GO:0005890	sodium:potassium-exchanging ATPase complex	2/394	10/23177	0.0118522	0.047911	0.0320358	Atp1a1/Atp1a2	2
GO:0032797	CC	GO:0032797	SMN complex	2/394	10/23177	0.0118522	0.047911	0.0320358	Ddx20/Smn1	2
GO:0034709	CC	GO:0034709	methylosome	2/394	10/23177	0.0118522	0.047911	0.0320358	Snrpd3/Prmt5	2
GO:1990204	CC	GO:1990204	oxidoreductase complex	6/394	112/23177	0.0123057	0.0493261	0.032982	Ncf2/Ncf1/Ncf4/Rrm1/Ndufa9/Cyba	6
GO:0099738	CC	GO:0099738	cell cortex region	4/394	53/23177	0.0125109	0.0497307	0.0332526	Ctnnd1/Iqsec2/Mark2/Gnai1	4
GO:0003729	MF	GO:0003729	mRNA binding	47/389	344/22682	1.64084e-28	9.64811e-26	6.73606e-26	Hnrnpm/Cnbp/Ptbp2/Ddx3x/Hnrnpa0/Pum1/Tardbp/Ptbp3/Celf1/Igf2bp3/Eef1a1/Sf1/Hnrnpu/Ptbp1/Srrm2/Igf2bp1/Rbm25/Luc7l3/Rbm47/Pcbp1/Larp4b/Eif4a3/Gnl3/Dhfr/Larp1/Pcbp2/G3bp1/Hnrnpc/Eif4g1/Hnrnpk/Xpo5/Igf2bp2/Pcbp3/Elavl1/Pabpc1/Ddx5/Hnrnpd/Syncrip/Pkm/Rps3/Shmt2/Fus/Calr/Fxr2/Shmt1/Myh10/Serbp1	47
GO:0016887	MF	GO:0016887	ATPase activity	46/389	456/22682	2.91111e-22	8.55867e-20	5.97544e-20	Ddx3x/D1Pas1/Ddx4/Ddx3y/Msh2/Msh6/Abcf3/Acsl3/Abcf2/Nvl/Spata5/Actc1/Acsl4/Nsf/Acsl1/Ddx1/Mcm5/Abcf1/Ddx19a/Eif4a3/Ifih1/Abce1/Kif3a/Kif3b/Hspa14/Hspa8/Hspa2/G3bp1/Atp6v1a/Dhx58/Eif4a1/Myo9b/Abcd2/Rfc1/Ddx5/Ddx58/Ddx20/Dhx30/Kif23/Top2a/Atp1a1/Atp1a2/Abcb7/Hspa5/Myh9/Myh10	46
GO:0003730	MF	GO:0003730	mRNA 3'-UTR binding	19/389	102/22682	9.96806e-15	1.95374e-12	1.36405e-12	Hnrnpa0/Pum1/Tardbp/Celf1/Igf2bp3/Hnrnpu/Igf2bp1/Larp4b/Larp1/Hnrnpc/Hnrnpk/Igf2bp2/Elavl1/Pabpc1/Ddx5/Hnrnpd/Fus/Fxr2/Serbp1	19
GO:0003725	MF	GO:0003725	double-stranded RNA binding	17/389	85/22682	7.48488e-14	1.10028e-11	7.68185e-12	Mbnl1/Ddx3x/Hnrnpu/Ddx1/Oasl2/Eif2ak2/Ifih1/Dhx58/Eif4a1/Oasl1/Zfr/Elavl1/Ddx58/Dhx30/Cltc/Mtdh/Msn	17
GO:0048027	MF	GO:0048027	mRNA 5'-UTR binding	11/389	26/22682	2.01242e-13	2.3666e-11	1.6523e-11	Ddx3x/Celf1/Igf2bp3/Igf2bp1/Gnl3/Larp1/Igf2bp2/Syncrip/Shmt2/Shmt1/Myh10	11
GO:0043021	MF	GO:0043021	ribonucleoprotein complex binding	19/389	150/22682	1.30286e-11	1.2768e-09	8.91431e-10	Ddx3x/Hnrnpu/Nvl/Abcf1/Eif4a3/Ifih1/Abce1/Larp1/Hnrnpc/Hnrnpk/Xpo5/Snrpd3/Ddx5/Rack1/Prmt5/Sec61a1/Sec61a2/Hspa5/Eef2	19
GO:0003724	MF	GO:0003724	RNA helicase activity	11/389	39/22682	3.57451e-11	3.00259e-09	2.09633e-09	Ddx3x/D1Pas1/Ddx4/Ddx3y/Ddx1/Ddx19a/Eif4a3/G3bp1/Ddx5/Ddx20/Dhx30	11
GO:0043531	MF	GO:0043531	ADP binding	11/389	40/22682	4.85515e-11	3.56854e-09	2.49146e-09	Msh2/Msh6/Apaf1/Hspa8/Myo9b/Pkm/Chordc1/Atp1a1/Pgk1/Myh9/Myh10	11
GO:0045182	MF	GO:0045182	translation regulator activity	17/389	127/22682	6.48913e-11	4.23956e-09	2.95995e-09	Cnbp/Eef1a1/Eef1a2/Igf2bp1/Pcbp1/Abcf1/Eif2ak2/Eif4a3/Dhfr/Larp1/Eif4g1/Eif4a1/Shmt2/Fxr2/Eif3b/Eef2/Shmt1	17
GO:0005200	MF	GO:0005200	structural constituent of cytoskeleton	12/389	64/22682	8.04694e-10	4.3305e-08	3.02345e-08	Actbl2/Actb/Actg1/Tuba4a/Tuba8/Tuba1c/Tuba1a/Tuba3a/Actr3/Des/Tln1/Krt16	12
GO:0051015	MF	GO:0051015	actin filament binding	20/389	212/22682	8.10128e-10	4.3305e-08	3.02345e-08	Dstn/Cfl2/Itprid2/Cfl1/Fmnl2/Iqgap2/Fmnl1/Myo9b/Actr3/Wdr1/Capzb/Tln1/Capg/Hcls1/Eef2/Ezr/Capza2/Lcp1/Myh9/Myh10	20
GO:0004386	MF	GO:0004386	helicase activity	16/389	147/22682	5.20613e-09	2.55101e-07	1.78105e-07	Ddx3x/D1Pas1/Ddx4/Ddx3y/Ddx1/Mcm5/Ddx19a/Eif4a3/Ifih1/G3bp1/Dhx58/Eif4a1/Ddx5/Ddx58/Ddx20/Dhx30	16
GO:0003727	MF	GO:0003727	single-stranded RNA binding	13/389	94/22682	7.81222e-09	3.53353e-07	2.46702e-07	Cnbp/Ddx3x/Hnrnpf/Hnrnpu/Ddx1/Eif4a3/Ifih1/Hnrnpc/Dhx58/Zfr/Pabpc1/Ddx58/Syncrip	13
GO:0016874	MF	GO:0016874	ligase activity	16/389	160/22682	1.77167e-08	7.441e-07	5.19511e-07	Acsl3/Ass1/Aacs/Cps1/Acsl4/Acsl1/Lig1/Cad/Mthfd1/Lars/Tars/Rars/Acaca/Mccc1/Pcca/Pccb	16
GO:0090079	MF	GO:0090079	translation regulator activity, nucleic acid binding	12/389	95/22682	8.30641e-08	3.25611e-06	2.27333e-06	Eef1a1/Eef1a2/Pcbp1/Abcf1/Dhfr/Larp1/Eif4g1/Eif4a1/Shmt2/Eif3b/Eef2/Shmt1	12
GO:0031072	MF	GO:0031072	heat shock protein binding	14/389	146/22682	2.34319e-07	8.61121e-06	6.01212e-06	Nfkb1/Cdk1/Hspa14/Apaf1/Hspa8/Hspa2/Fkbp5/Hnrnpk/Arhgdia/Chordc1/Rps3/Cltc/Hspa5/St13	14
GO:0005525	MF	GO:0005525	GTP binding	21/389	356/22682	1.05085e-06	3.56414e-05	2.48839e-05	Eef1a1/Tuba4a/Eef1a2/Tuba8/Tuba1c/Arf4/Arl8b/Gnl3/Rraga/Rragb/Tuba1a/Tuba3a/Arf6/Rhoc/Rheb/Gbp5/Gnai1/Rab5a/Gbp4/Eef2/Gbp2	21
GO:0003924	MF	GO:0003924	GTPase activity	19/389	298/22682	1.09106e-06	3.56414e-05	2.48839e-05	Ddx3x/Eef1a1/Tuba4a/Eef1a2/Tuba8/Tuba1c/Rraga/Rragb/Tuba1a/Arf6/Rhoc/Rheb/Gbp5/Gnai1/Gnb4/Rab5a/Gbp4/Eef2/Gbp2	19
GO:0032550	MF	GO:0032550	purine ribonucleoside binding	21/389	363/22682	1.43474e-06	4.44014e-05	3.09999e-05	Eef1a1/Tuba4a/Eef1a2/Tuba8/Tuba1c/Arf4/Arl8b/Gnl3/Rraga/Rragb/Tuba1a/Tuba3a/Arf6/Rhoc/Rheb/Gbp5/Gnai1/Rab5a/Gbp4/Eef2/Gbp2	21
GO:0032549	MF	GO:0032549	ribonucleoside binding	21/389	366/22682	1.6354e-06	4.56441e-05	3.18675e-05	Eef1a1/Tuba4a/Eef1a2/Tuba8/Tuba1c/Arf4/Arl8b/Gnl3/Rraga/Rragb/Tuba1a/Tuba3a/Arf6/Rhoc/Rheb/Gbp5/Gnai1/Rab5a/Gbp4/Eef2/Gbp2	21
GO:0016832	MF	GO:0016832	aldehyde-lyase activity	5/389	13/22682	1.66185e-06	4.56441e-05	3.18675e-05	Shmt2/Aldoa/Aldob/Aldoc/Shmt1	5
GO:0001883	MF	GO:0001883	purine nucleoside binding	21/389	367/22682	1.70777e-06	4.56441e-05	3.18675e-05	Eef1a1/Tuba4a/Eef1a2/Tuba8/Tuba1c/Arf4/Arl8b/Gnl3/Rraga/Rragb/Tuba1a/Tuba3a/Arf6/Rhoc/Rheb/Gbp5/Gnai1/Rab5a/Gbp4/Eef2/Gbp2	21
GO:0000287	MF	GO:0000287	magnesium ion binding	15/389	198/22682	1.81475e-06	4.63944e-05	3.23914e-05	Hpgds/Msh2/Rps6ka2/Nek6/Msh6/Rps6ka1/Cdk2/Fen1/Mark2/Rheb/Gnai1/Pkm/Top2a/Idh2/Plk1	15
GO:0003779	MF	GO:0003779	actin binding	23/389	437/22682	2.27723e-06	5.57922e-05	3.89527e-05	Hnrnpu/Dstn/Cfl2/Itprid2/Cfl1/Fmnl2/Iqgap2/Fmnl1/Myo9b/Actr3/Wdr1/Capzb/Tln1/Capg/Hcls1/Eef2/Rdx/Msn/Ezr/Capza2/Lcp1/Myh9/Myh10	23
GO:0001882	MF	GO:0001882	nucleoside binding	21/389	376/22682	2.5033e-06	5.88776e-05	4.11068e-05	Eef1a1/Tuba4a/Eef1a2/Tuba8/Tuba1c/Arf4/Arl8b/Gnl3/Rraga/Rragb/Tuba1a/Tuba3a/Arf6/Rhoc/Rheb/Gbp5/Gnai1/Rab5a/Gbp4/Eef2/Gbp2	21
GO:0019001	MF	GO:0019001	guanyl nucleotide binding	21/389	380/22682	2.95489e-06	6.43509e-05	4.49281e-05	Eef1a1/Tuba4a/Eef1a2/Tuba8/Tuba1c/Arf4/Arl8b/Gnl3/Rraga/Rragb/Tuba1a/Tuba3a/Arf6/Rhoc/Rheb/Gbp5/Gnai1/Rab5a/Gbp4/Eef2/Gbp2	21
GO:0032561	MF	GO:0032561	guanyl ribonucleotide binding	21/389	380/22682	2.95489e-06	6.43509e-05	4.49281e-05	Eef1a1/Tuba4a/Eef1a2/Tuba8/Tuba1c/Arf4/Arl8b/Gnl3/Rraga/Rragb/Tuba1a/Tuba3a/Arf6/Rhoc/Rheb/Gbp5/Gnai1/Rab5a/Gbp4/Eef2/Gbp2	21
GO:0140098	MF	GO:0140098	catalytic activity, acting on RNA	19/389	333/22682	5.55197e-06	0.000116591	8.1401e-05	Ddx3x/D1Pas1/Ddx4/Ddx3y/Tgs1/Ddx1/Ddx19a/Eif4a3/Fen1/G3bp1/Nob1/Lars/Ddx5/Dimt1/Ddx20/Nop2/Tars/Dhx30/Rars	19
GO:0008143	MF	GO:0008143	poly(A) binding	6/389	28/22682	6.70166e-06	0.000135882	9.48692e-05	Ddx3x/Hnrnpu/Ddx1/Eif4a3/Pabpc1/Syncrip	6
GO:0016175	MF	GO:0016175	superoxide-generating NAD(P)H oxidase activity	4/389	10/22682	1.64856e-05	0.000318726	0.000222527	Ncf2/Ncf1/Ncf4/Cyba	4
GO:0051082	MF	GO:0051082	unfolded protein binding	9/389	86/22682	1.68036e-05	0.000318726	0.000222527	Hspa14/Hspa8/Hspa2/Naca/Calr/Hspa5/Nudc/Hsp90b1/St13	9
GO:0097718	MF	GO:0097718	disordered domain specific binding	6/389	34/22682	2.19327e-05	0.000403014	0.000281374	Fkbp8/Rrm1/Hspa2/Gapdh/Cltc/Ezr	6
GO:0016597	MF	GO:0016597	amino acid binding	8/389	69/22682	2.3375e-05	0.0004165	0.000290789	Mat2a/Gfpt1/Ass1/Cps1/Cad/Rars/Shmt2/Shmt1	8
GO:0051020	MF	GO:0051020	GTPase binding	17/389	307/22682	2.52649e-05	0.000436934	0.000305056	Ncf2/Nsf/Rragb/Kif3a/Kif3b/Raf1/Dvl2/Dvl3/Fmnl2/Iqgap2/Xpo5/Fmnl1/Myo9b/Arhgdia/Dock11/Dock10/Lcp1	17
GO:0036002	MF	GO:0036002	pre-mRNA binding	6/389	35/22682	2.60903e-05	0.000438317	0.000306022	Tardbp/Sf1/Hnrnpu/Ptbp1/Hnrnpk/Ddx5	6
GO:0070717	MF	GO:0070717	poly-purine tract binding	6/389	36/22682	3.08588e-05	0.000504027	0.000351899	Ddx3x/Hnrnpu/Ddx1/Eif4a3/Pabpc1/Syncrip	6
GO:0031406	MF	GO:0031406	carboxylic acid binding	13/389	203/22682	5.21292e-05	0.000828431	0.000578389	Mat2a/Gfpt1/Ass1/Cps1/Cad/Dhfr/Arhgdia/Rars/Adh5/Shmt2/Shmt1/Acaca/Alb	13
GO:0031267	MF	GO:0031267	small GTPase binding	15/389	270/22682	7.23948e-05	0.00112021	0.000782105	Ncf2/Nsf/Kif3a/Kif3b/Raf1/Dvl2/Dvl3/Fmnl2/Iqgap2/Xpo5/Fmnl1/Myo9b/Arhgdia/Dock11/Dock10	15
GO:0051287	MF	GO:0051287	NAD binding	7/389	61/22682	8.13088e-05	0.00122589	0.000855882	Phgdh/Gapdh/Parp14/Glyr1/Ahcy/Idh2/Ldhb	7
GO:0035613	MF	GO:0035613	RNA stem-loop binding	4/389	15/22682	0.000100105	0.00147154	0.00102739	Ddx3x/Csde1/Eif4a3/Myh10	4
GO:0050664	MF	GO:0050664	oxidoreductase activity, acting on NAD(P)H, oxygen as acceptor	4/389	16/22682	0.000131671	0.00188835	0.0013184	Ncf2/Ncf1/Ncf4/Cyba	4
GO:0044389	MF	GO:0044389	ubiquitin-like protein ligase binding	16/389	324/22682	0.000165724	0.0022735	0.0015873	Sumo3/Nek6/Actg1/Rps27a/Dtx3l/Syk/Parp9/Rraga/Hspa8/Pcbp2/Sumo1/Ddx58/Slc25a5/Calr/Usp9x/Hspa5	16
GO:0003697	MF	GO:0003697	single-stranded DNA binding	9/389	115/22682	0.000166259	0.0022735	0.0015873	Cnbp/Msh2/Hnrnpu/Ptbp1/Pcbp1/Mcm5/Pcbp2/Hnrnpk/Pcbp3	9
GO:0008047	MF	GO:0008047	enzyme activator activity	20/389	470/22682	0.000199133	0.00266115	0.00185794	Ddx3x/Ncf2/Abr/Ncf1/Arhgap30/Dtx3l/Tbc1d17/Ncf4/Gmip/Apaf1/Raf1/Iqgap2/Myo9b/Lars/Lgals9/Dock2/Arhgdia/Rack1/Ddost/Ccl5	20
GO:0044183	MF	GO:0044183	protein folding chaperone	5/389	34/22682	0.000267144	0.00349068	0.0024371	Fkbp8/Hspa14/Hspa8/Hspa2/Hspa5	5
GO:0140297	MF	GO:0140297	DNA-binding transcription factor binding	18/389	410/22682	0.000282961	0.00361698	0.00252528	Nek6/Actb/Gtf2i/Dtx3l/Parp9/Runx1/Ncor1/Ddx5/Ddx20/Mta1/Mta3/Hspa4/Fus/Calr/Hcls1/Mtdh/Hcfc1/Med1	18
GO:0140097	MF	GO:0140097	catalytic activity, acting on DNA	11/389	182/22682	0.000320742	0.00401269	0.00280155	Ddx3x/Ptbp1/Ddx1/Lig1/Mcm5/Fen1/Pold3/G3bp1/Rfc1/Top2a/Rps3	11
GO:0031369	MF	GO:0031369	translation initiation factor binding	5/389	37/22682	0.000401223	0.00491499	0.00343152	Ddx3x/Celf1/Larp1/Eif4g1/Eif3b	5
GO:0016651	MF	GO:0016651	oxidoreductase activity, acting on NAD(P)H	7/389	81/22682	0.000483548	0.00568901	0.00397192	Ncf2/Ncf1/Por/Ncf4/Ndufa9/Pgk1/Cyba	7
GO:0003712	MF	GO:0003712	transcription coregulator activity	19/389	466/22682	0.000483759	0.00568901	0.00397192	Hnrnpu/Raly/Ddx1/Parp9/Ccar2/Rbm39/Parp14/Ncor1/Ddx5/Prmt5/Trrap/Mta1/Mta3/Naca/Fus/Mtdh/Hcfc1/Med1/Ewsr1	19
GO:0032356	MF	GO:0032356	oxidized DNA binding	3/389	10/22682	0.000549197	0.00609814	0.00425756	Msh2/Msh6/Rps3	3
GO:0102391	MF	GO:0102391	decanoate-CoA ligase activity	3/389	10/22682	0.000549197	0.00609814	0.00425756	Acsl3/Acsl4/Acsl1	3
GO:0033218	MF	GO:0033218	amide binding	17/389	397/22682	0.000549662	0.00609814	0.00425756	Dhfr/Hspa8/Fkbp5/Kdelr1/Kdelr2/Kdelr3/Fasn/Acadm/Cltc/Vdac2/Sec61a1/Calr/Sec61a2/Tpp2/Acad9/Soat1/Acaca	17
GO:0043022	MF	GO:0043022	ribosome binding	6/389	62/22682	0.000669716	0.00729246	0.00509141	Abcf1/Rack1/Sec61a1/Sec61a2/Hspa5/Eef2	6
GO:0008494	MF	GO:0008494	translation activator activity	3/389	11/22682	0.000745563	0.00755847	0.00527713	Pcbp1/Abcf1/Larp1	3
GO:0031956	MF	GO:0031956	medium-chain fatty acid-CoA ligase activity	3/389	11/22682	0.000745563	0.00755847	0.00527713	Acsl3/Acsl4/Acsl1	3
GO:0043008	MF	GO:0043008	ATP-dependent protein binding	3/389	11/22682	0.000745563	0.00755847	0.00527713	Nsf/Plk2/Myo9b	3
GO:0047676	MF	GO:0047676	arachidonate-CoA ligase activity	3/389	11/22682	0.000745563	0.00755847	0.00527713	Acsl3/Acsl4/Acsl1	3
GO:0016405	MF	GO:0016405	CoA-ligase activity	4/389	25/22682	0.000810092	0.0079389	0.00554273	Acsl3/Aacs/Acsl4/Acsl1	4
GO:0051787	MF	GO:0051787	misfolded protein binding	4/389	25/22682	0.000810092	0.0079389	0.00554273	Hspa14/Hspa8/Hspa2/Hspa5	4
GO:0005048	MF	GO:0005048	signal sequence binding	5/389	44/22682	0.000906211	0.00873528	0.00609875	Kdelr1/Kdelr2/Kdelr3/Sec61a1/Sec61a2	5
GO:1901567	MF	GO:1901567	fatty acid derivative binding	4/389	26/22682	0.00094453	0.0089578	0.0062541	Hspa8/Acadm/Acad9/Soat1	4
GO:0030955	MF	GO:0030955	potassium ion binding	3/389	12/22682	0.000981479	0.00901734	0.00629567	Pkm/Atp1a1/Atp1a2	3
GO:0031386	MF	GO:0031386	protein tag	3/389	12/22682	0.000981479	0.00901734	0.00629567	Sumo3/Rps27a/Sumo1	3
GO:0004715	MF	GO:0004715	non-membrane spanning protein tyrosine kinase activity	5/389	45/22682	0.00100532	0.00909431	0.00634941	Btk/Csk/Syk/Eif2ak2/Hck	5
GO:0016878	MF	GO:0016878	acid-thiol ligase activity	4/389	28/22682	0.00125913	0.0110558	0.00771887	Acsl3/Aacs/Acsl4/Acsl1	4
GO:0000900	MF	GO:0000900	translation repressor activity, mRNA regulatory element binding	3/389	13/22682	0.00125976	0.0110558	0.00771887	Dhfr/Shmt2/Shmt1	3
GO:0004674	MF	GO:0004674	protein serine/threonine kinase activity	17/389	440/22682	0.00168263	0.0145498	0.0101583	Rps6ka2/Tlk1/Tlk2/Nek6/Camk2d/Rps6ka1/Camk2a/Plk2/Syk/Cdk2/Cdk3/Eif2ak2/Map2k3/Cdk1/Mark2/Raf1/Plk1	17
GO:0016830	MF	GO:0016830	carbon-carbon lyase activity	5/389	51/22682	0.00177751	0.0151475	0.0105756	Shmt2/Aldoa/Aldob/Aldoc/Shmt1	5
GO:0005516	MF	GO:0005516	calmodulin binding	10/389	192/22682	0.00183743	0.0154344	0.0107759	Eef1a1/Camk2d/Camk2a/Iqgap2/Myo9b/Ddx5/Ubr4/Myh9/Myh10/Ewsr1	10
GO:0008135	MF	GO:0008135	translation factor activity, RNA binding	6/389	76/22682	0.00194927	0.0157372	0.0109873	Eef1a1/Eef1a2/Eif4g1/Eif4a1/Eif3b/Eef2	6
GO:0004467	MF	GO:0004467	long-chain fatty acid-CoA ligase activity	3/389	15/22682	0.00195377	0.0157372	0.0109873	Acsl3/Acsl4/Acsl1	3
GO:1990404	MF	GO:1990404	protein ADP-ribosylase activity	3/389	15/22682	0.00195377	0.0157372	0.0109873	Parp9/Parp3/Parp14	3
GO:0035091	MF	GO:0035091	phosphatidylinositol binding	12/389	264/22682	0.00213288	0.0169478	0.0118325	Ncf1/Snx3/Btk/Fgd2/Ncf4/Cfl1/Iqgap2/Nisch/Snx5/Snx1/Tln1/Capg	12
GO:0035198	MF	GO:0035198	miRNA binding	4/389	33/22682	0.00235247	0.0178982	0.0124961	Matr3/Pum1/Rbm10/Elavl1	4
GO:0008320	MF	GO:0008320	protein transmembrane transporter activity	3/389	16/22682	0.00237425	0.0178982	0.0124961	Tomm40/Sec61a1/Sec61a2	3
GO:0043024	MF	GO:0043024	ribosomal small subunit binding	3/389	16/22682	0.00237425	0.0178982	0.0124961	Ddx3x/Abce1/Larp1	3
GO:0070034	MF	GO:0070034	telomerase RNA binding	3/389	16/22682	0.00237425	0.0178982	0.0124961	Hnrnpu/Hnrnpc/Snrpd3	3
GO:0031625	MF	GO:0031625	ubiquitin protein ligase binding	13/389	306/22682	0.00256173	0.0190671	0.0133121	Nek6/Actg1/Rps27a/Syk/Rraga/Hspa8/Pcbp2/Sumo1/Ddx58/Slc25a5/Calr/Usp9x/Hspa5	13
GO:0030695	MF	GO:0030695	GTPase regulator activity	16/389	422/22682	0.00274328	0.0201631	0.0140774	Vav1/Abr/Iqsec1/Iqsec2/Iqsec3/Arhgap30/Fgd2/Tbc1d17/Gmip/Iqgap2/Myo9b/Lars/Dock2/Arhgdia/Dock11/Dock10	16
GO:0003746	MF	GO:0003746	translation elongation factor activity	3/389	17/22682	0.00284662	0.0204496	0.0142774	Eef1a1/Eef1a2/Eef2	3
GO:0060589	MF	GO:0060589	nucleoside-triphosphatase regulator activity	17/389	463/22682	0.00285182	0.0204496	0.0142774	Vav1/Abr/Iqsec1/Iqsec2/Iqsec3/Hsph1/Arhgap30/Fgd2/Tbc1d17/Gmip/Iqgap2/Myo9b/Lars/Dock2/Arhgdia/Dock11/Dock10	17
GO:0048029	MF	GO:0048029	monosaccharide binding	6/389	85/22682	0.00343006	0.0242997	0.0169654	Pfkl/Pfkp/Galk1/Mrc1/Aldoa/Aldob	6
GO:0032794	MF	GO:0032794	GTPase activating protein binding	3/389	19/22682	0.00395478	0.0276835	0.0193279	Camk2a/Fmnl1/Gnai1	3
GO:0016877	MF	GO:0016877	ligase activity, forming carbon-sulfur bonds	4/389	39/22682	0.0043625	0.0301782	0.0210696	Acsl3/Aacs/Acsl4/Acsl1	4
GO:0005080	MF	GO:0005080	protein kinase C binding	5/389	63/22682	0.00450081	0.0306969	0.0214318	Plek/Rack1/Top2a/Ywhag/Dsp	5
GO:0070064	MF	GO:0070064	proline-rich region binding	3/389	20/22682	0.0045941	0.0306969	0.0214318	Gigyf2/Csk/Prpf40a	3
GO:0099186	MF	GO:0099186	structural constituent of postsynapse	3/389	20/22682	0.0045941	0.0306969	0.0214318	Actbl2/Actb/Actg1	3
GO:0005543	MF	GO:0005543	phospholipid binding	16/389	450/22682	0.00508179	0.0334613	0.0233618	Ncf1/Snx3/Cps1/Btk/Fgd2/Ncf4/Hspa8/Cfl1/Iqgap2/Nisch/Snx5/Snx1/Tln1/Vdac2/Capg/Aldob	16
GO:0061629	MF	GO:0061629	RNA polymerase II-specific DNA-binding transcription factor binding	12/389	295/22682	0.0051976	0.0334613	0.0233618	Actb/Gtf2i/Dtx3l/Parp9/Ncor1/Ddx5/Mta1/Mta3/Fus/Calr/Mtdh/Med1	12
GO:0015645	MF	GO:0015645	fatty acid ligase activity	3/389	21/22682	0.00529235	0.0334613	0.0233618	Acsl3/Acsl4/Acsl1	3
GO:0019200	MF	GO:0019200	carbohydrate kinase activity	3/389	21/22682	0.00529235	0.0334613	0.0233618	Pfkl/Pfkp/Galk1	3
GO:0022884	MF	GO:0022884	macromolecule transmembrane transporter activity	3/389	21/22682	0.00529235	0.0334613	0.0233618	Tomm40/Sec61a1/Sec61a2	3
GO:0003735	MF	GO:0003735	structural constituent of ribosome	8/389	158/22682	0.00604527	0.0370621	0.0258758	Rps27a/Rps28/Rpl31/Rpl27a/Rps3/Rpl10a/Rps17/Rpl29	8
GO:0031420	MF	GO:0031420	alkali metal ion binding	3/389	22/22682	0.00605096	0.0370621	0.0258758	Pkm/Atp1a1/Atp1a2	3
GO:0140318	MF	GO:0140318	protein transporter activity	3/389	22/22682	0.00605096	0.0370621	0.0258758	Tomm40/Sec61a1/Sec61a2	3
GO:0003950	MF	GO:0003950	NAD+ ADP-ribosyltransferase activity	3/389	23/22682	0.00687121	0.0412272	0.0287838	Parp9/Parp3/Parp14	3
GO:0030898	MF	GO:0030898	actin-dependent ATPase activity	3/389	23/22682	0.00687121	0.0412272	0.0287838	Myo9b/Myh9/Myh10	3
GO:0005085	MF	GO:0005085	guanyl-nucleotide exchange factor activity	9/389	197/22682	0.00714709	0.0424494	0.029637	Vav1/Abr/Iqsec1/Iqsec2/Iqsec3/Fgd2/Dock2/Dock11/Dock10	9
GO:0001784	MF	GO:0001784	phosphotyrosine residue binding	4/389	45/22682	0.00729291	0.0428823	0.0299393	Vav1/Syk/Hck/Plcg2	4
GO:0016769	MF	GO:0016769	transferase activity, transferring nitrogenous groups	3/389	24/22682	0.00775427	0.0447011	0.0312092	Gfpt2/Gfpt1/Gapdh	3
GO:0030371	MF	GO:0030371	translation repressor activity	3/389	24/22682	0.00775427	0.0447011	0.0312092	Dhfr/Shmt2/Shmt1	3
GO:0061980	MF	GO:0061980	regulatory RNA binding	4/389	46/22682	0.00788154	0.0447815	0.0312653	Matr3/Pum1/Rbm10/Elavl1	4
GO:0051087	MF	GO:0051087	chaperone binding	6/389	101/22682	0.00792054	0.0447815	0.0312653	Hspa8/Hspa2/Atp1a1/Atp1a2/St13/Alb	6
GO:0097110	MF	GO:0097110	scaffold protein binding	5/389	73/22682	0.0083746	0.0468977	0.0327428	Ubtf/Tcof1/Dsp/Krt5/Krt18	5
GO:0050661	MF	GO:0050661	NADP binding	4/389	47/22682	0.00850053	0.0471539	0.0329216	Por/Dhfr/Gapdh/Glyr1	4
GO:0000062	MF	GO:0000062	fatty-acyl-CoA binding	3/389	25/22682	0.00870121	0.047816	0.0333839	Acadm/Acad9/Soat1	3

## Sheet: G1 RNA processing,stablization 
	ONTOLOGY	ID	Description	GeneRatio	BgRatio	pvalue	p.adjust	qvalue	geneID	Count
GO:1903311	BP	GO:1903311	regulation of mRNA metabolic process	32/389	259/23355	9.75345e-19	3.83701e-15	2.87675e-15	Hnrnpm/Mbnl2/Mbnl1/Mbnl3/Gigyf2/Hnrnpa0/Pum1/Tardbp/Ptbp3/Son/Celf1/Sf1/Hnrnpu/Ptbp1/Rbm10/Igf2bp1/Rbm25/Larp4b/Eif4a3/Rbm39/Hspa8/Larp1/Hnrnpc/Hnrnpk/Elavl1/Pabpc1/Ddx5/Hnrnpd/Syncrip/Safb2/Fus/Fxr2	32
GO:0008380	BP	GO:0008380	RNA splicing	38/389	393/23355	2.48982e-18	4.89747e-15	3.67183e-15	Hnrnpm/Mbnl2/Mbnl1/Mbnl3/Ptbp2/Hnrnpf/Tardbp/Ptbp3/Son/Celf1/Hnrnph2/Sf1/Hnrnpu/Ptbp1/Rbm10/Srrm2/Raly/Rbm25/Luc7l3/Ddx1/Hnrnph1/Prpf40a/Ccar2/Eif4a3/Rbm39/Hspa8/Hnrnpc/Hnrnpk/Pabpc1/Snrpd3/Ddx5/Ddx20/Syncrip/Prmt5/Snrnp40/Fus/Fxr2/Smn1	38
GO:0006397	BP	GO:0006397	mRNA processing	38/389	466/23355	7.29737e-16	9.56929e-13	7.17447e-13	Hnrnpm/Mbnl2/Mbnl1/Mbnl3/Ptbp2/Hnrnpf/Tardbp/Ptbp3/Son/Celf1/Sf1/Hnrnpu/Ptbp1/Rbm10/Srrm2/Raly/Rbm25/Luc7l3/Ddx1/Pcbp1/Hnrnph1/Prpf40a/Ccar2/Eif4a3/Rbm39/Hspa8/Hnrnpc/Hnrnpk/Pabpc1/Snrpd3/Ddx5/Ddx20/Syncrip/Prmt5/Snrnp40/Safb2/Fxr2/Smn1	38
GO:0043484	BP	GO:0043484	regulation of RNA splicing	22/389	151/23355	9.00631e-15	7.08616e-12	5.31277e-12	Mbnl2/Mbnl1/Mbnl3/Ptbp2/Hnrnpf/Ptbp3/Son/Celf1/Hnrnph2/Sf1/Hnrnpu/Ptbp1/Rbm10/Rbm25/Hnrnph1/Eif4a3/Rbm39/Hspa8/Hnrnpk/Ddx5/Fxr2/Smn1	22
GO:0043488	BP	GO:0043488	regulation of mRNA stability	18/389	107/23355	1.97625e-13	1.29576e-10	9.71485e-11	Hnrnpm/Gigyf2/Hnrnpa0/Pum1/Tardbp/Celf1/Hnrnpu/Ptbp1/Rbm10/Igf2bp1/Larp4b/Larp1/Hnrnpc/Elavl1/Hnrnpd/Syncrip/Fus/Fxr2	18
GO:0061013	BP	GO:0061013	regulation of mRNA catabolic process	19/389	131/23355	6.73228e-13	2.95253e-10	2.21363e-10	Hnrnpm/Gigyf2/Hnrnpa0/Pum1/Tardbp/Celf1/Hnrnpu/Ptbp1/Rbm10/Igf2bp1/Larp4b/Larp1/Hnrnpc/Elavl1/Pabpc1/Hnrnpd/Syncrip/Fus/Fxr2	19
GO:1902373	BP	GO:1902373	negative regulation of mRNA catabolic process	14/389	59/23355	6.75464e-13	2.95253e-10	2.21363e-10	Hnrnpa0/Tardbp/Hnrnpu/Ptbp1/Rbm10/Igf2bp1/Larp4b/Larp1/Hnrnpc/Elavl1/Pabpc1/Hnrnpd/Syncrip/Fus	14
GO:0000375	BP	GO:0000375	RNA splicing, via transesterification reactions	26/389	277/23355	1.3159e-12	4.31396e-10	3.23434e-10	Hnrnpm/Mbnl2/Mbnl1/Mbnl3/Ptbp2/Ptbp3/Son/Celf1/Sf1/Hnrnpu/Ptbp1/Rbm10/Rbm25/Luc7l3/Prpf40a/Eif4a3/Rbm39/Hspa8/Hnrnpc/Hnrnpk/Snrpd3/Ddx5/Ddx20/Prmt5/Fxr2/Smn1	26
GO:0000377	BP	GO:0000377	RNA splicing, via transesterification reactions with bulged adenosine as nucleophile	26/389	277/23355	1.3159e-12	4.31396e-10	3.23434e-10	Hnrnpm/Mbnl2/Mbnl1/Mbnl3/Ptbp2/Ptbp3/Son/Celf1/Sf1/Hnrnpu/Ptbp1/Rbm10/Rbm25/Luc7l3/Prpf40a/Eif4a3/Rbm39/Hspa8/Hnrnpc/Hnrnpk/Snrpd3/Ddx5/Ddx20/Prmt5/Fxr2/Smn1	26
GO:0000398	BP	GO:0000398	mRNA splicing, via spliceosome	26/389	277/23355	1.3159e-12	4.31396e-10	3.23434e-10	Hnrnpm/Mbnl2/Mbnl1/Mbnl3/Ptbp2/Ptbp3/Son/Celf1/Sf1/Hnrnpu/Ptbp1/Rbm10/Rbm25/Luc7l3/Prpf40a/Eif4a3/Rbm39/Hspa8/Hnrnpc/Hnrnpk/Snrpd3/Ddx5/Ddx20/Prmt5/Fxr2/Smn1	26
GO:0043487	BP	GO:0043487	regulation of RNA stability	18/389	120/23355	1.51948e-12	4.59817e-10	3.44743e-10	Hnrnpm/Gigyf2/Hnrnpa0/Pum1/Tardbp/Celf1/Hnrnpu/Ptbp1/Rbm10/Igf2bp1/Larp4b/Larp1/Hnrnpc/Elavl1/Hnrnpd/Syncrip/Fus/Fxr2	18
GO:0048255	BP	GO:0048255	mRNA stabilization	13/389	51/23355	1.67163e-12	4.69729e-10	3.52174e-10	Hnrnpa0/Tardbp/Hnrnpu/Ptbp1/Rbm10/Igf2bp1/Larp4b/Larp1/Hnrnpc/Elavl1/Hnrnpd/Syncrip/Fus	13
GO:1903312	BP	GO:1903312	negative regulation of mRNA metabolic process	16/389	90/23355	1.80514e-12	4.73427e-10	3.54947e-10	Hnrnpa0/Tardbp/Ptbp3/Hnrnpu/Ptbp1/Rbm10/Igf2bp1/Larp4b/Larp1/Hnrnpc/Hnrnpk/Elavl1/Pabpc1/Hnrnpd/Syncrip/Fus	16
GO:0048024	BP	GO:0048024	regulation of mRNA splicing, via spliceosome	17/389	107/23355	2.44462e-12	6.0107e-10	4.50646e-10	Mbnl2/Mbnl1/Mbnl3/Ptbp3/Son/Celf1/Sf1/Hnrnpu/Ptbp1/Rbm10/Rbm25/Eif4a3/Rbm39/Hspa8/Hnrnpk/Ddx5/Fxr2	17
GO:1902369	BP	GO:1902369	negative regulation of RNA catabolic process	14/389	71/23355	1.02022e-11	2.1124e-09	1.58375e-09	Hnrnpa0/Tardbp/Hnrnpu/Ptbp1/Rbm10/Igf2bp1/Larp4b/Larp1/Hnrnpc/Elavl1/Pabpc1/Hnrnpd/Syncrip/Fus	14
GO:0043489	BP	GO:0043489	RNA stabilization	13/389	60/23355	1.58387e-11	3.11548e-09	2.33579e-09	Hnrnpa0/Tardbp/Hnrnpu/Ptbp1/Rbm10/Igf2bp1/Larp4b/Larp1/Hnrnpc/Elavl1/Hnrnpd/Syncrip/Fus	13
GO:0006402	BP	GO:0006402	mRNA catabolic process	22/389	220/23355	2.09978e-11	3.8488e-09	2.88559e-09	Hnrnpm/Gigyf2/Hnrnpa0/Pum1/Tardbp/Celf1/Csde1/Hnrnpu/Ptbp1/Rbm10/Igf2bp1/Larp4b/Eif4a3/Larp1/Hnrnpc/Elavl1/Pabpc1/Ddx5/Hnrnpd/Syncrip/Fus/Fxr2	22
GO:0050684	BP	GO:0050684	regulation of mRNA processing	18/389	145/23355	3.99305e-11	6.82985e-09	5.12061e-09	Mbnl2/Mbnl1/Mbnl3/Ptbp3/Son/Celf1/Sf1/Hnrnpu/Ptbp1/Rbm10/Rbm25/Eif4a3/Rbm39/Hspa8/Hnrnpk/Ddx5/Safb2/Fxr2	18
GO:0006401	BP	GO:0006401	RNA catabolic process	23/389	258/23355	7.59679e-11	1.19543e-08	8.96261e-09	Hnrnpm/Gigyf2/Hnrnpa0/Pum1/Tardbp/Celf1/Csde1/Hnrnpu/Ptbp1/Rbm10/Igf2bp1/Larp4b/Eif4a3/Fen1/Larp1/Hnrnpc/Elavl1/Pabpc1/Ddx5/Hnrnpd/Syncrip/Fus/Fxr2	23
GO:0000381	BP	GO:0000381	regulation of alternative mRNA splicing, via spliceosome	10/389	57/23355	3.15011e-08	3.07466e-06	2.30519e-06	Mbnl2/Mbnl1/Mbnl3/Celf1/Hnrnpu/Ptbp1/Rbm10/Rbm25/Ddx5/Fxr2	10
GO:0070935	BP	GO:0070935	3'-UTR-mediated mRNA stabilization	7/389	21/23355	3.2044e-08	3.07466e-06	2.30519e-06	Hnrnpa0/Tardbp/Ptbp1/Rbm10/Larp4b/Hnrnpc/Elavl1	7
GO:0000380	BP	GO:0000380	alternative mRNA splicing, via spliceosome	11/389	73/23355	3.35581e-08	3.14328e-06	2.35664e-06	Hnrnpm/Mbnl2/Mbnl1/Mbnl3/Celf1/Hnrnpu/Ptbp1/Rbm10/Rbm25/Ddx5/Fxr2	11
GO:0060966	BP	GO:0060966	regulation of gene silencing by RNA	7/389	54/23355	3.04139e-05	0.000890025	0.000667287	Pum1/Nfkb1/Eif4g1/Xpo5/Elavl1/Ncor1/Ddx5	7
GO:0033119	BP	GO:0033119	negative regulation of RNA splicing	5/389	29/23355	0.000106724	0.00229428	0.00172011	Ptbp2/Ptbp3/Ptbp1/Rbm10/Hnrnpk	5
GO:0060964	BP	GO:0060964	regulation of gene silencing by miRNA	6/389	50/23355	0.000175804	0.00340696	0.00255433	Pum1/Nfkb1/Eif4g1/Elavl1/Ncor1/Ddx5	6
GO:1903313	BP	GO:1903313	positive regulation of mRNA metabolic process	8/389	96/23355	0.000203999	0.00389579	0.00292083	Gigyf2/Pum1/Tardbp/Celf1/Eif4a3/Hspa8/Pabpc1/Hnrnpd	8
GO:0061157	BP	GO:0061157	mRNA destabilization	5/389	34/23355	0.000233553	0.00433395	0.00324933	Gigyf2/Pum1/Tardbp/Celf1/Hnrnpd	5
GO:0061014	BP	GO:0061014	positive regulation of mRNA catabolic process	6/389	54/23355	0.000270196	0.00487593	0.00365567	Gigyf2/Pum1/Tardbp/Celf1/Pabpc1/Hnrnpd	6
GO:0051236	BP	GO:0051236	establishment of RNA localization	10/389	158/23355	0.000329512	0.0055875	0.00418916	Igf2bp3/Hnrnpu/Igf2bp1/Ddx19a/Abce1/Poldip3/Sdad1/Xpo5/Igf2bp2/Nup188	10
GO:0050779	BP	GO:0050779	RNA destabilization	5/389	37/23355	0.000351197	0.00592965	0.00444569	Gigyf2/Pum1/Tardbp/Celf1/Hnrnpd	5
GO:0048025	BP	GO:0048025	negative regulation of mRNA splicing, via spliceosome	4/389	24/23355	0.000618441	0.00939362	0.00704277	Ptbp3/Ptbp1/Rbm10/Hnrnpk	4
GO:0006403	BP	GO:0006403	RNA localization	10/389	180/23355	0.000912429	0.012335	0.00924805	Igf2bp3/Hnrnpu/Igf2bp1/Ddx19a/Abce1/Poldip3/Sdad1/Xpo5/Igf2bp2/Nup188	10
GO:0006376	BP	GO:0006376	mRNA splice site selection	4/389	27/23355	0.000981981	0.012758	0.00956519	Mbnl1/Ptbp2/Celf1/Luc7l3	4
GO:0031047	BP	GO:0031047	gene silencing by RNA	10/389	182/23355	0.00099257	0.012758	0.00956519	Ddx3x/Ddx4/Pum1/Nfkb1/Eif4g1/Xpo5/Elavl1/Ncor1/Pabpc1/Ddx5	10
GO:0034660	BP	GO:0034660	ncRNA metabolic process	17/389	445/23355	0.00139571	0.0163415	0.0122518	Ddx3x/Ddx4/Nfkb1/Nvl/Esf1/Rps28/Ddx1/Nifk/Kri1/Nob1/Lars/Dimt1/Nop2/Tars/Rars/Rpl10a/Rps17	17
GO:2000637	BP	GO:2000637	positive regulation of gene silencing by miRNA	4/389	30/23355	0.00147429	0.0168112	0.012604	Pum1/Nfkb1/Eif4g1/Ddx5	4
GO:0050686	BP	GO:0050686	negative regulation of mRNA processing	4/389	32/23355	0.00188455	0.0197701	0.0148225	Ptbp3/Ptbp1/Rbm10/Hnrnpk	4
GO:0006364	BP	GO:0006364	rRNA processing	10/389	207/23355	0.00257752	0.0247577	0.0185618	Nvl/Esf1/Rps28/Nifk/Kri1/Nob1/Dimt1/Nop2/Rpl10a/Rps17	10
GO:0006405	BP	GO:0006405	RNA export from nucleus	6/389	84/23355	0.00280219	0.0259766	0.0194756	Ddx19a/Abce1/Poldip3/Sdad1/Xpo5/Nup188	6
GO:0009299	BP	GO:0009299	mRNA transcription	3/389	18/23355	0.0031067	0.0274646	0.0205913	Ddx5/Hnrnpd/Med1	3
GO:0016072	BP	GO:0016072	rRNA metabolic process	10/389	216/23355	0.00349447	0.0301475	0.0226027	Nvl/Esf1/Rps28/Nifk/Kri1/Nob1/Dimt1/Nop2/Rpl10a/Rps17	10
GO:0035195	BP	GO:0035195	gene silencing by miRNA	8/389	150/23355	0.00373332	0.0310279	0.0232628	Ddx3x/Pum1/Nfkb1/Eif4g1/Xpo5/Elavl1/Ncor1/Ddx5	8
GO:0035194	BP	GO:0035194	post-transcriptional gene silencing by RNA	8/389	156/23355	0.00472637	0.0371871	0.0278806	Ddx3x/Pum1/Nfkb1/Eif4g1/Xpo5/Elavl1/Ncor1/Ddx5	8
GO:0003729	MF	GO:0003729	mRNA binding	47/389	344/22682	1.64084e-28	9.64811e-26	6.73606e-26	Hnrnpm/Cnbp/Ptbp2/Ddx3x/Hnrnpa0/Pum1/Tardbp/Ptbp3/Celf1/Igf2bp3/Eef1a1/Sf1/Hnrnpu/Ptbp1/Srrm2/Igf2bp1/Rbm25/Luc7l3/Rbm47/Pcbp1/Larp4b/Eif4a3/Gnl3/Dhfr/Larp1/Pcbp2/G3bp1/Hnrnpc/Eif4g1/Hnrnpk/Xpo5/Igf2bp2/Pcbp3/Elavl1/Pabpc1/Ddx5/Hnrnpd/Syncrip/Pkm/Rps3/Shmt2/Fus/Calr/Fxr2/Shmt1/Myh10/Serbp1	47
GO:0003730	MF	GO:0003730	mRNA 3'-UTR binding	19/389	102/22682	9.96806e-15	1.95374e-12	1.36405e-12	Hnrnpa0/Pum1/Tardbp/Celf1/Igf2bp3/Hnrnpu/Igf2bp1/Larp4b/Larp1/Hnrnpc/Hnrnpk/Igf2bp2/Elavl1/Pabpc1/Ddx5/Hnrnpd/Fus/Fxr2/Serbp1	19
GO:0003725	MF	GO:0003725	double-stranded RNA binding	17/389	85/22682	7.48488e-14	1.10028e-11	7.68185e-12	Mbnl1/Ddx3x/Hnrnpu/Ddx1/Oasl2/Eif2ak2/Ifih1/Dhx58/Eif4a1/Oasl1/Zfr/Elavl1/Ddx58/Dhx30/Cltc/Mtdh/Msn	17
GO:0048027	MF	GO:0048027	mRNA 5'-UTR binding	11/389	26/22682	2.01242e-13	2.3666e-11	1.6523e-11	Ddx3x/Celf1/Igf2bp3/Igf2bp1/Gnl3/Larp1/Igf2bp2/Syncrip/Shmt2/Shmt1/Myh10	11
GO:0003724	MF	GO:0003724	RNA helicase activity	11/389	39/22682	3.57451e-11	3.00259e-09	2.09633e-09	Ddx3x/D1Pas1/Ddx4/Ddx3y/Ddx1/Ddx19a/Eif4a3/G3bp1/Ddx5/Ddx20/Dhx30	11
GO:0003727	MF	GO:0003727	single-stranded RNA binding	13/389	94/22682	7.81222e-09	3.53353e-07	2.46702e-07	Cnbp/Ddx3x/Hnrnpf/Hnrnpu/Ddx1/Eif4a3/Ifih1/Hnrnpc/Dhx58/Zfr/Pabpc1/Ddx58/Syncrip	13
GO:0140098	MF	GO:0140098	catalytic activity, acting on RNA	19/389	333/22682	5.55197e-06	0.000116591	8.1401e-05	Ddx3x/D1Pas1/Ddx4/Ddx3y/Tgs1/Ddx1/Ddx19a/Eif4a3/Fen1/G3bp1/Nob1/Lars/Ddx5/Dimt1/Ddx20/Nop2/Tars/Dhx30/Rars	19
GO:0036002	MF	GO:0036002	pre-mRNA binding	6/389	35/22682	2.60903e-05	0.000438317	0.000306022	Tardbp/Sf1/Hnrnpu/Ptbp1/Hnrnpk/Ddx5	6
GO:0035613	MF	GO:0035613	RNA stem-loop binding	4/389	15/22682	0.000100105	0.00147154	0.00102739	Ddx3x/Csde1/Eif4a3/Myh10	4
GO:0000900	MF	GO:0000900	translation repressor activity, mRNA regulatory element binding	3/389	13/22682	0.00125976	0.0110558	0.00771887	Dhfr/Shmt2/Shmt1	3
GO:0008135	MF	GO:0008135	translation factor activity, RNA binding	6/389	76/22682	0.00194927	0.0157372	0.0109873	Eef1a1/Eef1a2/Eif4g1/Eif4a1/Eif3b/Eef2	6
GO:0035198	MF	GO:0035198	miRNA binding	4/389	33/22682	0.00235247	0.0178982	0.0124961	Matr3/Pum1/Rbm10/Elavl1	4
GO:0070034	MF	GO:0070034	telomerase RNA binding	3/389	16/22682	0.00237425	0.0178982	0.0124961	Hnrnpu/Hnrnpc/Snrpd3	3
GO:0061629	MF	GO:0061629	RNA polymerase II-specific DNA-binding transcription factor binding	12/389	295/22682	0.0051976	0.0334613	0.0233618	Actb/Gtf2i/Dtx3l/Parp9/Ncor1/Ddx5/Mta1/Mta3/Fus/Calr/Mtdh/Med1	12
GO:0061980	MF	GO:0061980	regulatory RNA binding	4/389	46/22682	0.00788154	0.0447815	0.0312653	Matr3/Pum1/Rbm10/Elavl1	4

## Sheet: G2 Metabolic process
	ONTOLOGY	ID	Description	GeneRatio	BgRatio	pvalue	p.adjust	qvalue	geneID	Count
GO:1903311	BP	GO:1903311	regulation of mRNA metabolic process	32/389	259/23355	9.75345e-19	3.83701e-15	2.87675e-15	Hnrnpm/Mbnl2/Mbnl1/Mbnl3/Gigyf2/Hnrnpa0/Pum1/Tardbp/Ptbp3/Son/Celf1/Sf1/Hnrnpu/Ptbp1/Rbm10/Igf2bp1/Rbm25/Larp4b/Eif4a3/Rbm39/Hspa8/Larp1/Hnrnpc/Hnrnpk/Elavl1/Pabpc1/Ddx5/Hnrnpd/Syncrip/Safb2/Fus/Fxr2	32
GO:0034248	BP	GO:0034248	regulation of cellular amide metabolic process	32/389	409/23355	4.82875e-13	2.71376e-10	2.03461e-10	Cnbp/Ddx3x/Gigyf2/Pum1/Tardbp/Celf1/Igf2bp3/Ptbp1/Igf2bp1/Abcf1/Larp4b/Eif2ak2/Eif4a3/Poldip3/Dhfr/Larp1/Eif4g1/Gapdh/Igf2bp2/Elavl1/Hnrnpd/Syncrip/Rack1/Pkm/Rps3/Shmt2/Calr/Fxr2/Eif3b/Eef2/Tcof1/Shmt1	32
GO:1903312	BP	GO:1903312	negative regulation of mRNA metabolic process	16/389	90/23355	1.80514e-12	4.73427e-10	3.54947e-10	Hnrnpa0/Tardbp/Ptbp3/Hnrnpu/Ptbp1/Rbm10/Igf2bp1/Larp4b/Larp1/Hnrnpc/Hnrnpk/Elavl1/Pabpc1/Hnrnpd/Syncrip/Fus	16
GO:0034249	BP	GO:0034249	negative regulation of cellular amide metabolic process	19/389	169/23355	6.58682e-11	1.07969e-08	8.09485e-09	Ddx3x/Gigyf2/Pum1/Tardbp/Celf1/Igf2bp1/Eif2ak2/Eif4a3/Dhfr/Larp1/Eif4g1/Gapdh/Hnrnpd/Syncrip/Rack1/Rps3/Calr/Fxr2/Shmt1	19
GO:0009117	BP	GO:0009117	nucleotide metabolic process	30/389	440/23355	8.17315e-11	1.23666e-08	9.27173e-09	Pfkl/Ncf2/Dtymk/Acsl3/Pfkp/Galk1/Ncf1/Acsl4/Acsl1/Coasy/Foxk1/Oasl2/Cad/Rrm1/Mthfd1/Gapdh/Ncor1/Fasn/Acly/Pkm/Pgk1/Acot10/Acot9/Idh2/Aldoa/Aldob/Aldoc/Shmt1/Ldhc/Acaca	30
GO:0006753	BP	GO:0006753	nucleoside phosphate metabolic process	30/389	449/23355	1.33664e-10	1.94753e-08	1.46014e-08	Pfkl/Ncf2/Dtymk/Acsl3/Pfkp/Galk1/Ncf1/Acsl4/Acsl1/Coasy/Foxk1/Oasl2/Cad/Rrm1/Mthfd1/Gapdh/Ncor1/Fasn/Acly/Pkm/Pgk1/Acot10/Acot9/Idh2/Aldoa/Aldob/Aldoc/Shmt1/Ldhc/Acaca	30
GO:0072521	BP	GO:0072521	purine-containing compound metabolic process	26/389	381/23355	1.51521e-09	1.86276e-07	1.39659e-07	Pfkl/Acsl3/Pfkp/Galk1/Acsl4/Acsl1/Coasy/Foxk1/Oasl2/Mthfd1/Gapdh/Ncor1/Fasn/Acly/Pkm/Pgk1/Ahcy/Acot10/Shmt2/Acot9/Aldoa/Aldob/Aldoc/Shmt1/Ldhc/Acaca	26
GO:0006090	BP	GO:0006090	pyruvate metabolic process	14/389	121/23355	1.51043e-08	1.5236e-06	1.1423e-06	Pfkl/Pfkp/Galk1/Foxk1/Gapdh/Ncor1/Pkm/Pgk1/Aldoa/Aldob/Aldoc/Ldhc/Ldhb/Ldha	14
GO:0006163	BP	GO:0006163	purine nucleotide metabolic process	23/389	360/23355	4.5992e-08	4.02072e-06	3.01449e-06	Pfkl/Acsl3/Pfkp/Galk1/Acsl4/Acsl1/Coasy/Foxk1/Oasl2/Mthfd1/Gapdh/Ncor1/Fasn/Acly/Pkm/Pgk1/Acot10/Acot9/Aldoa/Aldob/Aldoc/Ldhc/Acaca	23
GO:0046034	BP	GO:0046034	ATP metabolic process	19/389	256/23355	6.78313e-08	5.44589e-06	4.08299e-06	Pfkl/Msh2/Pfkp/Galk1/Foxk1/Cdk1/Hspa8/Gapdh/Atp6v1a/Ncor1/Pkm/Pgk1/Atp1a2/Shmt2/Aldoa/Aldob/Aldoc/Ldhc/Ldha	19
GO:0009259	BP	GO:0009259	ribonucleotide metabolic process	22/389	354/23355	1.46432e-07	1.06678e-05	7.99808e-06	Pfkl/Acsl3/Pfkp/Galk1/Acsl4/Acsl1/Coasy/Foxk1/Cad/Gapdh/Ncor1/Fasn/Acly/Pkm/Pgk1/Acot10/Acot9/Aldoa/Aldob/Aldoc/Ldhc/Acaca	22
GO:0009150	BP	GO:0009150	purine ribonucleotide metabolic process	21/389	335/23355	2.44313e-07	1.43451e-05	1.07551e-05	Pfkl/Acsl3/Pfkp/Galk1/Acsl4/Acsl1/Coasy/Foxk1/Gapdh/Ncor1/Fasn/Acly/Pkm/Pgk1/Acot10/Acot9/Aldoa/Aldob/Aldoc/Ldhc/Acaca	21
GO:0019693	BP	GO:0019693	ribose phosphate metabolic process	22/389	365/23355	2.47959e-07	1.43451e-05	1.07551e-05	Pfkl/Acsl3/Pfkp/Galk1/Acsl4/Acsl1/Coasy/Foxk1/Cad/Gapdh/Ncor1/Fasn/Acly/Pkm/Pgk1/Acot10/Acot9/Aldoa/Aldob/Aldoc/Ldhc/Acaca	22
GO:0034250	BP	GO:0034250	positive regulation of cellular amide metabolic process	14/389	159/23355	4.73216e-07	2.46613e-05	1.84896e-05	Cnbp/Ddx3x/Ptbp1/Abcf1/Larp4b/Eif4a3/Poldip3/Larp1/Eif4g1/Elavl1/Hnrnpd/Pkm/Fxr2/Eef2	14
GO:0030388	BP	GO:0030388	fructose 1,6-bisphosphate metabolic process	5/389	12/23355	8.98768e-07	4.36513e-05	3.27271e-05	Pfkl/Pfkp/Aldoa/Aldob/Aldoc	5
GO:0046031	BP	GO:0046031	ADP metabolic process	11/389	102/23355	1.09159e-06	5.11229e-05	3.83289e-05	Pfkl/Pfkp/Galk1/Foxk1/Gapdh/Ncor1/Pkm/Pgk1/Aldoa/Aldob/Aldoc	11
GO:0009132	BP	GO:0009132	nucleoside diphosphate metabolic process	12/389	127/23355	1.48057e-06	6.69492e-05	5.01944e-05	Pfkl/Dtymk/Pfkp/Galk1/Foxk1/Gapdh/Ncor1/Pkm/Pgk1/Aldoa/Aldob/Aldoc	12
GO:0009135	BP	GO:0009135	purine nucleoside diphosphate metabolic process	11/389	106/23355	1.60514e-06	7.05405e-05	5.2887e-05	Pfkl/Pfkp/Galk1/Foxk1/Gapdh/Ncor1/Pkm/Pgk1/Aldoa/Aldob/Aldoc	11
GO:0009179	BP	GO:0009179	purine ribonucleoside diphosphate metabolic process	11/389	106/23355	1.60514e-06	7.05405e-05	5.2887e-05	Pfkl/Pfkp/Galk1/Foxk1/Gapdh/Ncor1/Pkm/Pgk1/Aldoa/Aldob/Aldoc	11
GO:0019674	BP	GO:0019674	NAD metabolic process	6/389	23/23355	1.63172e-06	7.05405e-05	5.2887e-05	Pfkl/Pfkp/Foxk1/Aldob/Ldhb/Ldha	6
GO:0009185	BP	GO:0009185	ribonucleoside diphosphate metabolic process	11/389	111/23355	2.53706e-06	0.000105061	7.87684e-05	Pfkl/Pfkp/Galk1/Foxk1/Gapdh/Ncor1/Pkm/Pgk1/Aldoa/Aldob/Aldoc	11
GO:0006790	BP	GO:0006790	sulfur compound metabolic process	17/389	294/23355	1.00059e-05	0.000361129	0.000270753	Hpgds/Mat2a/Acsl3/Cps1/Acsl4/Acsl1/Phgdh/Nubp2/Sqor/Mthfd1/Mpst/Fasn/Acly/Ahcy/Acot10/Acot9/Acaca	17
GO:0006541	BP	GO:0006541	glutamine metabolic process	5/389	20/23355	1.57619e-05	0.000521069	0.000390666	Gfpt2/Gfpt1/Cps1/Phgdh/Cad	5
GO:0033865	BP	GO:0033865	nucleoside bisphosphate metabolic process	9/389	102/23355	5.26708e-05	0.00132825	0.00099584	Acsl3/Acsl4/Acsl1/Coasy/Fasn/Acly/Acot10/Acot9/Acaca	9
GO:0033875	BP	GO:0033875	ribonucleoside bisphosphate metabolic process	9/389	102/23355	5.26708e-05	0.00132825	0.00099584	Acsl3/Acsl4/Acsl1/Coasy/Fasn/Acly/Acot10/Acot9/Acaca	9
GO:0034032	BP	GO:0034032	purine nucleoside bisphosphate metabolic process	9/389	102/23355	5.26708e-05	0.00132825	0.00099584	Acsl3/Acsl4/Acsl1/Coasy/Fasn/Acly/Acot10/Acot9/Acaca	9
GO:0006520	BP	GO:0006520	cellular amino acid metabolic process	14/389	244/23355	6.55341e-05	0.00162145	0.00121567	Gfpt2/Gfpt1/Ass1/Cps1/Phgdh/Cad/Mthfd1/Lars/Mpst/Tars/Rars/Ahcy/Shmt2/Shmt1	14
GO:0006002	BP	GO:0006002	fructose 6-phosphate metabolic process	4/389	14/23355	6.64628e-05	0.001624	0.00121758	Pfkl/Gfpt2/Gfpt1/Pfkp	4
GO:0051052	BP	GO:0051052	regulation of DNA metabolic process	18/389	379/23355	7.48909e-05	0.00174363	0.00130727	Msh2/Msh6/Camk2d/Hnrnpu/Nvl/Dtx3l/Parp9/Ubr5/Cdk2/Gnl3/Apaf1/Hnrnpc/Parp3/Hnrnpd/Prmt5/Rps3/Lmna/Usp9x	18
GO:0006637	BP	GO:0006637	acyl-CoA metabolic process	8/389	85/23355	8.67554e-05	0.00197281	0.00147909	Acsl3/Acsl4/Acsl1/Fasn/Acly/Acot10/Acot9/Acaca	8
GO:0035383	BP	GO:0035383	thioester metabolic process	8/389	85/23355	8.67554e-05	0.00197281	0.00147909	Acsl3/Acsl4/Acsl1/Fasn/Acly/Acot10/Acot9/Acaca	8
GO:0006734	BP	GO:0006734	NADH metabolic process	5/389	31/23355	0.000148579	0.00300652	0.0022541	Pfkl/Pfkp/Foxk1/Aldob/Ldha	5
GO:1901605	BP	GO:1901605	alpha-amino acid metabolic process	11/389	172/23355	0.00015319	0.00302838	0.0022705	Gfpt2/Gfpt1/Ass1/Cps1/Phgdh/Cad/Mthfd1/Mpst/Ahcy/Shmt2/Shmt1	11
GO:1903313	BP	GO:1903313	positive regulation of mRNA metabolic process	8/389	96/23355	0.000203999	0.00389579	0.00292083	Gigyf2/Pum1/Tardbp/Celf1/Eif4a3/Hspa8/Pabpc1/Hnrnpd	8
GO:0006631	BP	GO:0006631	fatty acid metabolic process	18/389	412/23355	0.000211616	0.00402172	0.00301524	Hpgds/Il1b/Acsl3/Aacs/Por/Acsl4/Acsl1/Fads2/Abcd2/Ncor1/Fasn/Acly/Hacd3/Acadm/Adh5/Lipa/Acad9/Acaca	18
GO:0009069	BP	GO:0009069	serine family amino acid metabolic process	5/389	34/23355	0.000233553	0.00433395	0.00324933	Phgdh/Mthfd1/Mpst/Shmt2/Shmt1	5
GO:0046653	BP	GO:0046653	tetrahydrofolate metabolic process	4/389	20/23355	0.000297215	0.00522916	0.0039205	Dhfr/Mthfd1/Shmt2/Shmt1	4
GO:0043112	BP	GO:0043112	receptor metabolic process	11/389	191/23355	0.000378984	0.00634435	0.00475661	Iqsec1/Dtx3l/Nsf/Syk/Plcg2/Snx1/Ap2b1/Cltc/Fcer1g/Rab5a/Ezr	11
GO:0006730	BP	GO:0006730	one-carbon metabolic process	5/389	40/23355	0.000508916	0.00807289	0.00605256	Mat2a/Dhfr/Mthfd1/Shmt2/Shmt1	5
GO:0072593	BP	GO:0072593	reactive oxygen species metabolic process	14/389	301/23355	0.000569271	0.00882082	0.00661332	Vav1/Il1b/Eef1a1/Ncf2/Ass1/Ncf1/Cps1/Por/Syk/Arf4/Ncf4/Dhfr/Abcd2/Cyba	14
GO:0009064	BP	GO:0009064	glutamine family amino acid metabolic process	6/389	64/23355	0.000682242	0.0101304	0.00759516	Gfpt2/Gfpt1/Ass1/Cps1/Phgdh/Cad	6
GO:0035336	BP	GO:0035336	long-chain fatty-acyl-CoA metabolic process	3/389	11/23355	0.000684974	0.0101304	0.00759516	Acsl3/Acsl4/Acsl1	3
GO:0006760	BP	GO:0006760	folic acid-containing compound metabolic process	4/389	25/23355	0.000726633	0.0106267	0.00796723	Dhfr/Mthfd1/Shmt2/Shmt1	4
GO:0019318	BP	GO:0019318	hexose metabolic process	12/389	241/23355	0.000769503	0.0110887	0.00831366	Pfkl/Gfpt1/Pfkp/Galk1/Foxk1/Gapdh/Pkm/Acadm/Pgk1/Aldoa/Aldob/Ldha	12
GO:0006801	BP	GO:0006801	superoxide metabolic process	6/389	66/23355	0.000804082	0.0114119	0.00855596	Ncf2/Ncf1/Syk/Ncf4/Dhfr/Cyba	6
GO:0006544	BP	GO:0006544	glycine metabolic process	3/389	13/23355	0.00115823	0.0143738	0.0107766	Phgdh/Shmt2/Shmt1	3
GO:0051054	BP	GO:0051054	positive regulation of DNA metabolic process	11/389	220/23355	0.00121902	0.0149397	0.0112008	Msh2/Camk2d/Nvl/Dtx3l/Parp9/Cdk2/Gnl3/Parp3/Hnrnpd/Rps3/Usp9x	11
GO:0005996	BP	GO:0005996	monosaccharide metabolic process	12/389	258/23355	0.00138252	0.0162839	0.0122087	Pfkl/Gfpt1/Pfkp/Galk1/Foxk1/Gapdh/Pkm/Acadm/Pgk1/Aldoa/Aldob/Ldha	12
GO:0034660	BP	GO:0034660	ncRNA metabolic process	17/389	445/23355	0.00139571	0.0163415	0.0122518	Ddx3x/Ddx4/Nfkb1/Nvl/Esf1/Rps28/Ddx1/Nifk/Kri1/Nob1/Lars/Dimt1/Nop2/Tars/Rars/Rpl10a/Rps17	17
GO:0050667	BP	GO:0050667	homocysteine metabolic process	3/389	14/23355	0.00145599	0.0167481	0.0125567	Cps1/Mthfd1/Mpst	3
GO:0042558	BP	GO:0042558	pteridine-containing compound metabolic process	4/389	31/23355	0.00167069	0.018619	0.0139594	Dhfr/Mthfd1/Shmt2/Shmt1	4
GO:0072350	BP	GO:0072350	tricarboxylic acid metabolic process	3/389	15/23355	0.00179763	0.0192694	0.014447	Ass1/Acly/Idh2	3
GO:0009112	BP	GO:0009112	nucleobase metabolic process	4/389	32/23355	0.00188455	0.0197701	0.0148225	Cps1/Cad/Shmt2/Shmt1	4
GO:0006575	BP	GO:0006575	cellular modified amino acid metabolic process	9/389	171/23355	0.00235192	0.0231891	0.0173858	Hpgds/Ass1/Dhfr/Mthfd1/Acadm/Ahcy/Shmt2/Shmt1/Med1	9
GO:0035337	BP	GO:0035337	fatty-acyl-CoA metabolic process	3/389	17/23355	0.00262103	0.0247733	0.0185735	Acsl3/Acsl4/Acsl1	3
GO:0043648	BP	GO:0043648	dicarboxylic acid metabolic process	6/389	85/23355	0.00297359	0.0269388	0.0201971	Ass1/Dhfr/Mthfd1/Acly/Shmt2/Shmt1	6
GO:0016072	BP	GO:0016072	rRNA metabolic process	10/389	216/23355	0.00349447	0.0301475	0.0226027	Nvl/Esf1/Rps28/Nifk/Kri1/Nob1/Dimt1/Nop2/Rpl10a/Rps17	10
GO:0006089	BP	GO:0006089	lactate metabolic process	3/389	19/23355	0.00364403	0.0306316	0.0229657	Ldhc/Ldhb/Ldha	3
GO:0051053	BP	GO:0051053	negative regulation of DNA metabolic process	7/389	125/23355	0.00501233	0.0390465	0.0292747	Msh2/Msh6/Hnrnpu/Ubr5/Hnrnpc/Parp3/Rps3	7

## Sheet: G3 Cell shape and cell polarity
	ONTOLOGY	ID	Description	GeneRatio	BgRatio	pvalue	p.adjust	qvalue	geneID	Count
GO:0008360	BP	GO:0008360	regulation of cell shape	16/389	154/23355	6.81745e-09	7.66281e-07	5.74511e-07	Prpf40a/Kif3a/Mark2/Cfl1/Fmnl2/Rhoc/Fmnl1/Hck/Arhgdia/Wdr1/Aldoa/Rdx/Msn/Ezr/Myh9/Myh10	16
GO:0022604	BP	GO:0022604	regulation of cell morphogenesis	21/389	328/23355	1.7196e-07	1.16258e-05	8.71631e-06	Prpf40a/Kif3a/Mark2/Cfl1/Dvl3/Fmnl2/Hnrnpk/Rhoc/Fmnl1/Hck/Actr3/Arhgdia/Wdr1/Capzb/Calr/Aldoa/Rdx/Msn/Ezr/Myh9/Myh10	21
GO:0007163	BP	GO:0007163	establishment or maintenance of cell polarity	16/389	224/23355	1.23134e-06	5.69894e-05	4.27272e-05	Actb/Arf4/Kif3a/Mark2/Cfl1/Arf6/Rhoc/Myo9b/Dock2/Actr3/Wdr1/Lmna/Msn/Ezr/Myh9/Plk1	16
GO:0030010	BP	GO:0030010	establishment of cell polarity	9/389	148/23355	0.000863617	0.0120224	0.00901367	Mark2/Cfl1/Arf6/Myo9b/Dock2/Lmna/Msn/Myh9/Plk1	9

## Sheet: G4 Circadian rhythm
	ONTOLOGY	ID	Description	GeneRatio	BgRatio	pvalue	p.adjust	qvalue	geneID	Count
GO:0007623	BP	GO:0007623	circadian rhythm	17/389	218/23355	1.64957e-07	1.16258e-05	8.71631e-06	Tardbp/Mat2a/Gfpt1/Hnrnpu/Ass1/Ccar2/Cdk1/Ncor1/Ddx5/Hnrnpd/Ndufa9/Top2a/Prmt5/Mta1/Ahcy/Usp9x/Alb	17
GO:0042752	BP	GO:0042752	regulation of circadian rhythm	8/389	130/23355	0.00153415	0.0173929	0.0130401	Tardbp/Ccar2/Cdk1/Hnrnpd/Top2a/Mta1/Usp9x/Alb	8
GO:0032922	BP	GO:0032922	circadian regulation of gene expression	5/389	70/23355	0.00623768	0.0457818	0.0343244	Gfpt1/Hnrnpu/Ncor1/Prmt5/Mta1	5

## Sheet: G5 Protein phosphorylation
	ONTOLOGY	ID	Description	GeneRatio	BgRatio	pvalue	p.adjust	qvalue	geneID	Count
GO:0006165	BP	GO:0006165	nucleoside diphosphate phosphorylation	11/389	107/23355	1.7627e-06	7.53745e-05	5.65112e-05	Pfkl/Pfkp/Galk1/Foxk1/Gapdh/Ncor1/Pkm/Pgk1/Aldoa/Aldob/Aldoc	11
GO:0046939	BP	GO:0046939	nucleotide phosphorylation	11/389	110/23355	2.31981e-06	9.70864e-05	7.27895e-05	Pfkl/Pfkp/Galk1/Foxk1/Gapdh/Ncor1/Pkm/Pgk1/Aldoa/Aldob/Aldoc	11
GO:0018105	BP	GO:0018105	peptidyl-serine phosphorylation	18/389	337/23355	1.61792e-05	0.000527295	0.000395333	Rps6ka2/Tlk1/Tlk2/Nek6/Camk2d/Rps6ka1/Camk2a/Plk2/Rassf2/Syk/Cdk2/Cdk1/Mark2/Raf1/Eif4g1/Rack1/Hcls1/Plk1	18
GO:0046777	BP	GO:0046777	protein autophosphorylation	14/389	237/23355	4.78607e-05	0.00126163	0.000945894	Ddx3x/Nek6/Camk2d/Ctnnd1/Camk2a/Btk/Csk/Rassf2/Syk/Cad/Eif2ak2/Mark2/Hspa8/Hck	14
GO:0031954	BP	GO:0031954	positive regulation of protein autophosphorylation	4/389	24/23355	0.000618441	0.00939362	0.00704277	Ddx3x/Ctnnd1/Rassf2/Syk	4
GO:0042326	BP	GO:0042326	negative regulation of phosphorylation	15/389	408/23355	0.00373646	0.0310279	0.0232628	Tardbp/Fkbp8/Il1b/Actb/Hnrnpu/Csk/Rassf2/Eif4g1/Parp14/Ncor1/Rack1/Chordc1/Hspa4/Gbp4/Plk1	15
GO:0050731	BP	GO:0050731	positive regulation of peptidyl-tyrosine phosphorylation	9/389	195/23355	0.00557876	0.0422265	0.0316589	Ctnnd1/Hsph1/Ncf1/Syk/Parp9/Dvl2/Parp14/Hcls1/Ccl5	9

## Sheet: G6 Cytoskeleton organization
	ONTOLOGY	ID	Description	GeneRatio	BgRatio	pvalue	p.adjust	qvalue	geneID	Count
GO:0032970	BP	GO:0032970	regulation of actin filament-based process	24/389	411/23355	1.26174e-07	9.36544e-06	7.02163e-06	Il1a/Actg1/Acta2/Plek/Dstn/Cfl2/Cfl1/Sumo1/Arf6/Iqgap2/Rhoc/Hck/Actr3/Arhgdia/Wdr1/Atp1a1/Capzb/Atp1a2/Capg/Hcls1/Rdx/Dsp/Capza2/Myh9	24
GO:0030866	BP	GO:0030866	cortical actin cytoskeleton organization	8/389	38/23355	1.74179e-07	1.16258e-05	8.71631e-06	Plek/Fmnl2/Arf6/Fmnl1/Kif23/Tln1/Calr/Ezr	8
GO:0045104	BP	GO:0045104	intermediate filament cytoskeleton organization	9/389	52/23355	1.75847e-07	1.16258e-05	8.71631e-06	Raf1/Des/Dsp/Krt14/Krt10/Krt18/Krt6a/Krt6b/Krt16	9
GO:0045103	BP	GO:0045103	intermediate filament-based process	9/389	53/23355	2.08728e-07	1.26329e-05	9.47136e-06	Raf1/Des/Dsp/Krt14/Krt10/Krt18/Krt6a/Krt6b/Krt16	9
GO:0051014	BP	GO:0051014	actin filament severing	6/389	17/23355	2.17719e-07	1.29774e-05	9.72965e-06	Dstn/Cfl2/Cfl1/Fmnl1/Capg/Myh9	6
GO:0030834	BP	GO:0030834	regulation of actin filament depolymerization	9/389	56/23355	3.41456e-07	1.89195e-05	1.41847e-05	Plek/Dstn/Cfl2/Cfl1/Wdr1/Capzb/Capg/Rdx/Capza2	9
GO:0030042	BP	GO:0030042	actin filament depolymerization	9/389	60/23355	6.28314e-07	3.08974e-05	2.3165e-05	Plek/Dstn/Cfl2/Cfl1/Wdr1/Capzb/Capg/Rdx/Capza2	9
GO:0030836	BP	GO:0030836	positive regulation of actin filament depolymerization	5/389	13/23355	1.44053e-06	6.5896e-05	4.94048e-05	Plek/Dstn/Cfl2/Cfl1/Wdr1	5
GO:0045109	BP	GO:0045109	intermediate filament organization	6/389	29/23355	7.05604e-06	0.000272142	0.000204035	Des/Dsp/Krt14/Krt10/Krt6a/Krt6b	6
GO:0008064	BP	GO:0008064	regulation of actin polymerization or depolymerization	13/389	190/23355	1.93833e-05	0.00061495	0.000461052	Plek/Dstn/Cfl2/Cfl1/Arf6/Iqgap2/Actr3/Wdr1/Capzb/Capg/Hcls1/Rdx/Capza2	13
GO:0007015	BP	GO:0007015	actin filament organization	21/389	445/23355	2.10364e-05	0.000656804	0.000492432	Actg1/Acta1/Actc1/Plek/Dstn/Cfl2/Cfl1/Arf6/Iqgap2/Rhoc/Actr3/Wdr1/Capzb/Capg/Hcls1/Hsp90b1/Rdx/Ezr/Capza2/Lcp1/Myh10	21
GO:0030832	BP	GO:0030832	regulation of actin filament length	13/389	193/23355	2.28732e-05	0.000697543	0.000522975	Plek/Dstn/Cfl2/Cfl1/Arf6/Iqgap2/Actr3/Wdr1/Capzb/Capg/Hcls1/Rdx/Capza2	13
GO:0032956	BP	GO:0032956	regulation of actin cytoskeleton organization	18/389	364/23355	4.4623e-05	0.0011942	0.000895336	Il1a/Actg1/Plek/Dstn/Cfl2/Cfl1/Arf6/Iqgap2/Rhoc/Hck/Actr3/Arhgdia/Wdr1/Capzb/Capg/Hcls1/Rdx/Capza2	18
GO:0030048	BP	GO:0030048	actin filament-based movement	10/389	129/23355	6.20401e-05	0.00154472	0.00115814	Camk2d/Acta2/Actc1/Sumo1/Myo9b/Atp1a1/Atp1a2/Dsp/Myh9/Myh10	10
GO:0110053	BP	GO:0110053	regulation of actin filament organization	15/389	276/23355	6.71069e-05	0.00162962	0.00122179	Actg1/Plek/Dstn/Cfl2/Cfl1/Arf6/Iqgap2/Rhoc/Actr3/Wdr1/Capzb/Capg/Hcls1/Rdx/Capza2	15
GO:0008154	BP	GO:0008154	actin polymerization or depolymerization	13/389	215/23355	6.99893e-05	0.00166871	0.0012511	Plek/Dstn/Cfl2/Cfl1/Arf6/Iqgap2/Actr3/Wdr1/Capzb/Capg/Hcls1/Rdx/Capza2	13
GO:0051016	BP	GO:0051016	barbed-end actin filament capping	5/389	28/23355	8.954e-05	0.00199012	0.00149207	Cfl1/Capzb/Capg/Rdx/Capza2	5
GO:0070252	BP	GO:0070252	actin-mediated cell contraction	8/389	97/23355	0.000219159	0.00412521	0.00309283	Camk2d/Acta2/Actc1/Sumo1/Myo9b/Atp1a1/Atp1a2/Dsp	8
GO:0051693	BP	GO:0051693	actin filament capping	5/389	41/23355	0.000571762	0.00882082	0.00661332	Cfl1/Capzb/Capg/Rdx/Capza2	5
GO:1903115	BP	GO:1903115	regulation of actin filament-based movement	5/389	45/23355	0.0008828	0.0121431	0.00910418	Acta2/Sumo1/Atp1a1/Atp1a2/Dsp	5
GO:0030835	BP	GO:0030835	negative regulation of actin filament depolymerization	5/389	47/23355	0.00107867	0.0136446	0.0102299	Cfl1/Capzb/Capg/Rdx/Capza2	5
GO:0070507	BP	GO:0070507	regulation of microtubule cytoskeleton organization	9/389	153/23355	0.00109237	0.0137345	0.0102973	Hnrnpu/Hsph1/Mark2/Parp3/Gnai1/Capzb/Rps3/Cltc/Plk1	9
GO:0032886	BP	GO:0032886	regulation of microtubule-based process	12/389	255/23355	0.00125189	0.0152474	0.0114316	Hnrnpu/Hsph1/Plk2/Kif3a/Mark2/Parp3/Gnai1/Chordc1/Capzb/Rps3/Cltc/Plk1	12
GO:0031532	BP	GO:0031532	actin cytoskeleton reorganization	7/389	107/23355	0.00211105	0.0215711	0.0161727	Plek/Iqgap2/Hck/Actr3/Arhgdia/Ezr/Myh9	7
GO:0051017	BP	GO:0051017	actin filament bundle assembly	9/389	169/23355	0.00217189	0.0219154	0.0164308	Actg1/Plek/Cfl1/Rhoc/Hsp90b1/Rdx/Ezr/Lcp1/Myh10	9
GO:0098974	BP	GO:0098974	postsynaptic actin cytoskeleton organization	3/389	16/23355	0.0021853	0.0219154	0.0164308	Actb/Actr3/Myh10	3
GO:0030833	BP	GO:0030833	regulation of actin filament polymerization	9/389	172/23355	0.00244628	0.0238708	0.0178969	Cfl1/Arf6/Iqgap2/Actr3/Capzb/Capg/Hcls1/Rdx/Capza2	9
GO:0061572	BP	GO:0061572	actin filament bundle organization	9/389	172/23355	0.00244628	0.0238708	0.0178969	Actg1/Plek/Cfl1/Rhoc/Hsp90b1/Rdx/Ezr/Lcp1/Myh10	9
GO:2000249	BP	GO:2000249	regulation of actin cytoskeleton reorganization	4/389	38/23355	0.00357696	0.0306316	0.0229657	Iqgap2/Hck/Actr3/Arhgdia	4
GO:0030041	BP	GO:0030041	actin filament polymerization	9/389	188/23355	0.0044076	0.0353147	0.0264768	Cfl1/Arf6/Iqgap2/Actr3/Capzb/Capg/Hcls1/Rdx/Capza2	9
GO:0030837	BP	GO:0030837	negative regulation of actin filament polymerization	5/389	68/23355	0.00551886	0.042076	0.031546	Cfl1/Capzb/Capg/Rdx/Capza2	5
GO:0005882	CC	GO:0005882	intermediate filament	17/394	130/23177	8.3019e-11	7.92001e-09	5.29574e-09	Tlk2/Hspa8/Des/Lmna/Dsp/Krt72/Krt75/Krt5/Krt14/Krt10/Krt13/Krt18/Krt6a/Krt24/Krt28/Krt42/Krt16	17
GO:0015629	CC	GO:0015629	actin cytoskeleton	31/394	500/23177	6.76986e-10	3.58802e-08	2.39914e-08	Actbl2/Eef1a1/Actb/Actg1/Acta1/Acta2/Actc1/Actg2/Dstn/Cfl2/Mark2/Cfl1/Hnrnpc/Myo9b/Hck/Actr3/Ddx58/Wdr1/Capzb/Rab5a/Cyba/Capg/Hcls1/Aldoa/Rdx/Ezr/Capza2/Lcp1/Myh9/Myh10/Acaca	31
GO:0045111	CC	GO:0045111	intermediate filament cytoskeleton	18/394	171/23177	8.61218e-10	4.10801e-08	2.74683e-08	Tlk2/Hspa8/Des/Lmna/Usp10/Dsp/Krt72/Krt75/Krt5/Krt14/Krt10/Krt13/Krt18/Krt6a/Krt24/Krt28/Krt42/Krt16	18
GO:0005884	CC	GO:0005884	actin filament	12/394	132/23177	2.74998e-06	6.70513e-05	4.4834e-05	Actbl2/Actb/Actg1/Acta1/Actc1/Mark2/Myo9b/Hck/Actr3/Hcls1/Ezr/Lcp1	12
GO:0005869	CC	GO:0005869	dynactin complex	4/394	17/23177	0.000164259	0.00195879	0.00130975	Acta1/Acta2/Actc1/Actg2	4
GO:0032432	CC	GO:0032432	actin filament bundle	8/394	95/23177	0.000217775	0.00241578	0.00161532	Actb/Acta1/Acta2/Cfl1/Cyba/Lcp1/Myh9/Myh10	8
GO:0098858	CC	GO:0098858	actin-based cell projection	12/394	224/23177	0.000482298	0.00460112	0.00307655	Cfl1/Arf6/Atp6v1a/Iqgap2/Rhoc/Myo9b/Clic4/Fxr2/Rdx/Msn/Ezr/Lcp1	12
GO:0097517	CC	GO:0097517	contractile actin filament bundle	7/394	86/23177	0.000660021	0.00552334	0.0036932	Actb/Acta1/Acta2/Cyba/Lcp1/Myh9/Myh10	7
GO:0030864	CC	GO:0030864	cortical actin cytoskeleton	7/394	87/23177	0.000707469	0.00559181	0.00373898	Eef1a1/Dstn/Cfl1/Wdr1/Hcls1/Rdx/Myh9	7
GO:0005874	CC	GO:0005874	microtubule	17/394	420/23177	0.000932114	0.00663609	0.00443724	Hnrnpu/Hsph1/Tuba4a/Tuba8/Tuba1c/Cdk1/Kif3a/Kif3b/Tuba1a/Hspa8/Tuba3a/Iqgap2/Kif23/Mta1/Cltc/Nudc/Plk1	17
GO:0051015	MF	GO:0051015	actin filament binding	20/389	212/22682	8.10128e-10	4.3305e-08	3.02345e-08	Dstn/Cfl2/Itprid2/Cfl1/Fmnl2/Iqgap2/Fmnl1/Myo9b/Actr3/Wdr1/Capzb/Tln1/Capg/Hcls1/Eef2/Ezr/Capza2/Lcp1/Myh9/Myh10	20
GO:0003779	MF	GO:0003779	actin binding	23/389	437/22682	2.27723e-06	5.57922e-05	3.89527e-05	Hnrnpu/Dstn/Cfl2/Itprid2/Cfl1/Fmnl2/Iqgap2/Fmnl1/Myo9b/Actr3/Wdr1/Capzb/Tln1/Capg/Hcls1/Eef2/Rdx/Msn/Ezr/Capza2/Lcp1/Myh9/Myh10	23
GO:0140098	MF	GO:0140098	catalytic activity, acting on RNA	19/389	333/22682	5.55197e-06	0.000116591	8.1401e-05	Ddx3x/D1Pas1/Ddx4/Ddx3y/Tgs1/Ddx1/Ddx19a/Eif4a3/Fen1/G3bp1/Nob1/Lars/Ddx5/Dimt1/Ddx20/Nop2/Tars/Dhx30/Rars	19
GO:0050664	MF	GO:0050664	oxidoreductase activity, acting on NAD(P)H, oxygen as acceptor	4/389	16/22682	0.000131671	0.00188835	0.0013184	Ncf2/Ncf1/Ncf4/Cyba	4
GO:0140097	MF	GO:0140097	catalytic activity, acting on DNA	11/389	182/22682	0.000320742	0.00401269	0.00280155	Ddx3x/Ptbp1/Ddx1/Lig1/Mcm5/Fen1/Pold3/G3bp1/Rfc1/Top2a/Rps3	11
GO:0016651	MF	GO:0016651	oxidoreductase activity, acting on NAD(P)H	7/389	81/22682	0.000483548	0.00568901	0.00397192	Ncf2/Ncf1/Por/Ncf4/Ndufa9/Pgk1/Cyba	7
GO:0030898	MF	GO:0030898	actin-dependent ATPase activity	3/389	23/22682	0.00687121	0.0412272	0.0287838	Myo9b/Myh9/Myh10	3

## Sheet: G7 Microtubule organization and
	ONTOLOGY	ID	Description	GeneRatio	BgRatio	pvalue	p.adjust	qvalue	geneID	Count
GO:0070507	BP	GO:0070507	regulation of microtubule cytoskeleton organization	9/389	153/23355	0.00109237	0.0137345	0.0102973	Hnrnpu/Hsph1/Mark2/Parp3/Gnai1/Capzb/Rps3/Cltc/Plk1	9
GO:0032886	BP	GO:0032886	regulation of microtubule-based process	12/389	255/23355	0.00125189	0.0152474	0.0114316	Hnrnpu/Hsph1/Plk2/Kif3a/Mark2/Parp3/Gnai1/Chordc1/Capzb/Rps3/Cltc/Plk1	12
GO:0005869	CC	GO:0005869	dynactin complex	4/394	17/23177	0.000164259	0.00195879	0.00130975	Acta1/Acta2/Actc1/Actg2	4
GO:0005874	CC	GO:0005874	microtubule	17/394	420/23177	0.000932114	0.00663609	0.00443724	Hnrnpu/Hsph1/Tuba4a/Tuba8/Tuba1c/Cdk1/Kif3a/Kif3b/Tuba1a/Hspa8/Tuba3a/Iqgap2/Kif23/Mta1/Cltc/Nudc/Plk1	17

## Sheet: G8 protein localization
	ONTOLOGY	ID	Description	GeneRatio	BgRatio	pvalue	p.adjust	qvalue	geneID	Count
GO:0034504	BP	GO:0034504	protein localization to nucleus	23/389	301/23355	1.58918e-09	1.8945e-07	1.42038e-07	Hnrnpm/Sumo3/Tardbp/Hnrnpu/Nvl/Dtx3l/Syk/Parp9/Ubr5/Cdk1/Hspa8/Cfl1/Sumo1/Elavl1/Ddx5/Lmna/Nup188/Calr/Gbp4/Hcls1/Gbp2/Med1/Plk1	23
GO:1903829	BP	GO:1903829	positive regulation of cellular protein localization	19/389	272/23355	1.75498e-07	1.16258e-05	8.71631e-06	Hnrnpm/Tardbp/Acsl3/Dtx3l/Parp9/Ubr5/Gnl3/Cdk1/Cfl1/Arf6/Hnrnpk/Gnai1/Actr3/Rack1/Fcer1g/Hcls1/Rdx/Msn/Ezr	19
GO:1904375	BP	GO:1904375	regulation of protein localization to cell periphery	13/389	139/23355	6.09559e-07	3.04986e-05	2.2866e-05	Acsl3/Camk2d/Actb/Iqsec2/Camk2a/Csk/Arf6/Gnai1/Actr3/Rack1/Cltc/Ezr/Plk1	13
GO:0072594	BP	GO:0072594	establishment of protein localization to organelle	21/389	433/23355	1.40204e-05	0.00047962	0.00035959	Tardbp/Iqsec1/Hsph1/Syk/Ubr5/Cdk1/Hspa8/Cfl1/Elavl1/Ddx5/Tomm40/Ap2b1/Hspa4/Lmna/Sec61a1/Nup188/Sec61a2/Hspa5/Gbp4/Hcls1/Med1	21
GO:1902946	BP	GO:1902946	protein localization to early endosome	4/389	10/23355	1.47007e-05	0.000490106	0.000367452	Dtx3l/Rdx/Msn/Ezr	4
GO:1903076	BP	GO:1903076	regulation of protein localization to plasma membrane	10/389	113/23355	1.98175e-05	0.000623695	0.000467609	Acsl3/Camk2d/Actb/Camk2a/Csk/Arf6/Actr3/Rack1/Cltc/Ezr	10
GO:0036010	BP	GO:0036010	protein localization to endosome	5/389	23/23355	3.28295e-05	0.000909517	0.0006819	Dtx3l/Arf6/Rdx/Msn/Ezr	5
GO:0035437	BP	GO:0035437	maintenance of protein localization in endoplasmic reticulum	4/389	12/23355	3.37466e-05	0.000921939	0.000691214	Kdelr1/Kdelr2/Kdelr3/Hspa5	4
GO:1905668	BP	GO:1905668	positive regulation of protein localization to endosome	4/389	12/23355	3.37466e-05	0.000921939	0.000691214	Dtx3l/Rdx/Msn/Ezr	4
GO:1905666	BP	GO:1905666	regulation of protein localization to endosome	4/389	13/23355	4.81049e-05	0.00126163	0.000945894	Dtx3l/Rdx/Msn/Ezr	4
GO:1904951	BP	GO:1904951	positive regulation of establishment of protein localization	16/389	325/23355	0.000123489	0.00259789	0.00194774	Hnrnpm/Il1a/Tardbp/Acsl3/Ptbp1/Aacs/Acsl4/Ubr5/Cdk1/Kif3a/Arf6/Actr3/Rack1/Hcls1/Ezr/Myh10	16
GO:1900180	BP	GO:1900180	regulation of protein localization to nucleus	10/389	142/23355	0.000138478	0.00283735	0.00212727	Hnrnpm/Sumo3/Tardbp/Nvl/Dtx3l/Parp9/Ubr5/Cdk1/Gbp4/Hcls1	10
GO:1990778	BP	GO:1990778	protein localization to cell periphery	17/389	367/23355	0.000159021	0.00312793	0.00234513	Acsl3/Camk2d/Actb/Iqsec2/Camk2a/Csk/Nsf/Arf6/Gnai1/Actr3/Rack1/Cltc/Fcer1g/Rdx/Ezr/Krt18/Plk1	17
GO:0090150	BP	GO:0090150	establishment of protein localization to membrane	13/389	247/23355	0.000277188	0.00497925	0.00373314	Acsl3/Ncf1/Csk/Nsf/Actr3/Tomm40/Rack1/Hspa4/Naca/Sec61a1/Sec61a2/Hspa5/Krt18	13
GO:1905475	BP	GO:1905475	regulation of protein localization to membrane	11/389	195/23355	0.00045159	0.00743329	0.00557303	Acsl3/Camk2d/Actb/Iqsec2/Camk2a/Csk/Arf6/Actr3/Rack1/Cltc/Ezr	11
GO:0072659	BP	GO:0072659	protein localization to plasma membrane	14/389	296/23355	0.000482526	0.00790941	0.00593	Acsl3/Camk2d/Actb/Camk2a/Csk/Nsf/Arf6/Actr3/Rack1/Cltc/Fcer1g/Rdx/Ezr/Krt18	14
GO:0072595	BP	GO:0072595	maintenance of protein localization in organelle	5/389	41/23355	0.000571762	0.00882082	0.00661332	Hnrnpu/Kdelr1/Kdelr2/Kdelr3/Hspa5	5
GO:0070972	BP	GO:0070972	protein localization to endoplasmic reticulum	6/389	67/23355	0.000870967	0.0120224	0.00901367	Kdelr1/Kdelr2/Kdelr3/Sec61a1/Sec61a2/Hspa5	6
GO:0072697	BP	GO:0072697	protein localization to cell cortex	3/389	12/23355	0.00090205	0.0122368	0.00917439	Gnai1/Ezr/Plk1	3
GO:1900182	BP	GO:1900182	positive regulation of protein localization to nucleus	7/389	94/23355	0.000995606	0.012758	0.00956519	Hnrnpm/Tardbp/Dtx3l/Parp9/Ubr5/Cdk1/Hcls1	7
GO:1904377	BP	GO:1904377	positive regulation of protein localization to cell periphery	6/389	69/23355	0.00101753	0.0129966	0.00974408	Acsl3/Arf6/Gnai1/Actr3/Rack1/Ezr	6
GO:0045176	BP	GO:0045176	apical protein localization	3/389	14/23355	0.00145599	0.0167481	0.0125567	Actb/Arf4/Rdx	3
GO:1904950	BP	GO:1904950	negative regulation of establishment of protein localization	8/389	146/23355	0.00316681	0.0278708	0.0208958	Pfkl/Il1b/Hsph1/Snx3/Csk/Rsad2/Idh2/Gbp4	8
GO:1903078	BP	GO:1903078	positive regulation of protein localization to plasma membrane	5/389	62/23355	0.00371437	0.0310279	0.0232628	Acsl3/Arf6/Actr3/Rack1/Ezr	5
GO:0061951	BP	GO:0061951	establishment of protein localization to plasma membrane	5/389	65/23355	0.00455328	0.0363339	0.0272409	Acsl3/Csk/Nsf/Rack1/Krt18	5
GO:0034502	BP	GO:0034502	protein localization to chromosome	6/389	93/23355	0.00464045	0.0368055	0.0275945	Msh2/Vcpip1/Gnl3/Cdk1/Parp3/Plk1	6
GO:0035592	BP	GO:0035592	establishment of protein localization to extracellular region	14/389	393/23355	0.00654672	0.0472144	0.0353984	Pfkl/Il1a/Il1b/Ptbp1/Aacs/Acsl4/Plek/Rsad2/Raf1/Arf6/Idh2/Ezr/Ccl5/Myh10	14

[truncated: 4 more sheets: G9 Immune response, G10 Regulation of pattern recog, G11 Intracellular transport, KEGG pathway]
