# Supplementary material for: PLK1 inhibition dampens NLRP3 inflammasome–elicited response in inflammatory disease models
Source: J Clin Invest. 2023 Nov 1;133(21):e162129. doi: 10.1172/JCI162129 (PMC10617773; doi:10.1172/JCI162129)
Supplement: Supporting data values [file jci-133-162129-s191.xlsx]

## Sheet: Fig 1B
Figure 1B
	PHH3+ cells(%)
Primed	-	+	+
Activated	-	-	+
	0.58	0.013	0.00783
	0.56	0.016	0.024
	0.54	0.012	0.025

## Sheet: Fig 1C
Figure 1C
	ASChigh cells (%)
Primed	-	+	+	+	+	+
Activated	-	-	30 mins	60 mins	90 mins	120 mins
	0.02	0.23	2.71	6.24	5.21	7.59
	0.029	0.21	2.35	5.99	6.32	7.64
	0.022	0.2	3.36	5.23	6.32	7.98

## Sheet: Fig 1E
Figure 1E
PLK1 expression (geom MFI)
Untreated PHH3+	Untreated PHH3-	Primed PHH3-	Isotype Ab. Ctrl	Sec.Ab.Ctrl	Unstained
10178	4102	5993	1640	561	160
11745	4265	4280	1602	746	160
14529	5316	4641	1428	756	163

## Sheet: Fig 1F
Figure 1F
IL-1β（pg/ml）
n.i.	Ac-YVAD-FMK	C9	SBE13	Ro3280	BI6727
712.362	32.8237	464.661	482.748	216.911	173.857
900.705	31.369	111.095	169.96	72.6204	196.975
577.097	25.6194	63.8736	69.1177	58.4564	323.695
1085.74	70.9137	36.7789	109.26	72.9289	179.102
1018.92	97.826	49.6727	80.0911	42.9713	206.326
481.156	98.8131
931.827	167.893
668.071
717.202

## Sheet: Fig 1G
Figure 1G
Cell death(%)
n.i.	Ac-YVAD-FMK	C9	SBE13	Ro3280	BI6727
18.8393	8.79424	13.9725	12.5946	15.498	13.3773
19.8594	14.3408	14.7051	13.2778	9.89319	13.4197
22.0508	10.8997	13.844	13.6166	11.5411	14.4601
19.9413	15.4078	17.2399	14.0112	8.38542	15.9218

## Sheet: Fig 1H
Figure 1H
TNF-α (pg/ml)
n.i.	Ac-YVAD-FMK	C9	SBE13	Ro3280	BI6727
733.8	686.7	719.9	615.1	677.2	610.7
888.1	611.6	807	728	652.8	632.4
573.6	691.6	726.7	720	606.1	607.9
745.1	756.4	732	641.9	629.7	772.2
634.2	723.6	731	631.5	617.4	843.2
646.1	649.4
721.4	652.3
696.3
700.4

## Sheet: Fig 2A
Figure 2A
	IL-1β（pg/ml）
	WT		NLRP3 KO
Nigericin	+	+	+	+
C9 at activation	-	+	-	+
	1609.69	268.748	9.1563	11.9084
	1602.83	323.028	10.4637	9.55739
	1673.31	313.534	11.3345	13.4886
	1415.86	271.09	11.4496	11.6507
	1905.54	242.842	10.898	13.3349
	1600.34	363.63	12.8705	15.2486

## Sheet: Fig 2B
Figure 2B
	IL-1β（pg/ml）						IL-1β（pg/ml）						IL-1β（pg/ml）
	WT		NLRP3 KO				WT		NLRP3 KO				WT		NLRP3 KO
MSU	+	+	+	+		CC	+	+	+	+		Alum	+	+	+	+
C9 at activation	-	+	-	+		C9 at activation	-	+	-	+		C9 at activation	-	+	-	+
	350.751	43.7278	9.53345	6.32395			277.84	58.8532	7.47746	14.6025			117.311	24.5556	4.09559	11.7154
	326.435	73.692	10.2323	7.72547			255.385	56.3979	10.5379	10.197			110.084	19.5025	6.53687	5.48553
	361.41	65.4755	18.4818	12.5955			291.144	41.5615	8.54556	7.41828			122.11	20.502	5.81434	9.00302
	342.757	48.6399	6.39817	7.77211			243.205	47.4225	11.4048	8.0076			127.51	20.8101	10.8846	9.79968
	299.08	63.9498	13.9342	8.16123			291.707	50.9811	14.0256	6.48683			146.272	21.5671	12.3756	7.31728
	307.213	54.4115	6.65181	8.52397			290.078	54.4528	13.584	11.1122			113.134	19.6427	11.2325	4.87282

## Sheet: Fig 2C
Figure 2C
	IL-1β（pg/ml）						IL-1β（pg/ml）
	WT		NLRP3 KO				WT		NLRP3 KO
Flagellin	+	+	+	+		Poly(dA:dT)	+	+	+	+
C9 at activation	-	+	-	+		C9 at activation	-	+	-	+
	1163.3	1766.19	1253.15	1361.15			2264.37	3243.28	2234.48	2322.1
	1507.74	1496.37	1433.88	1551.01			1884.79	1857.3	2287.54	2363.04
	1583.3	1808.68	1539.99	1388.25			2691.55	2898.19	2710.31	2653.47
	1726.62	1934.49	1614.41	2083.91			2589.7		2659.96	2751.07

## Sheet: Fig 2E
Figure 2E
	IL-1β（pg/ml）
LysMcre/wt :	Plk1wt/wt	Plk1fl/fl
	1229.22	382.587
	1158.28	406.171
	1077.79	401.095
		475.768

[truncated: 35 more sheets: Fig 2F, Fig 2I, Fig 4D, Fig 4F, Fig 5B, Fig 5D, Fig 5E, Fig 6B, Fig 6C, Fig 6D, Fig 6E, Fig 6F, Fig 6G, Fig 7B, Fig 7C, Fig 7D, Fig 7E, Fig 7F, Fig 7G, Fig 7H …]
